# Supplementary material for: PD-1/LAG-3 co-signaling profiling uncovers CBL ubiquitin ligases as key immunotherapy targets
Source: EMBO Mol Med. 2024 Jul 19;16(8):2. doi: 10.1038/s44321-024-00098-y (PMC11319776; doi:10.1038/s44321-024-00098-y)
Supplement: Supplementary file 3 — Dataset EV1 [file 44321_2024_98_MOESM3_ESM.xlsx]

## Sheet: PDCD1
cancer	infiltrates	rho	p	adj.p
ACC (n=79)	ACTR10	-0.165557	0.161578	0.30061
ACC (n=79)	ACTR1A	-0.120967	0.307989	0.47292
ACC (n=79)	AKT1	-0.190641	0.106185	0.219852
ACC (n=79)	AKT2	0.020154	0.865607	0.911166
ACC (n=79)	AKT3	-0.0280323	0.813882	0.875543
ACC (n=79)	AP1B1	-0.0768352	0.518211	0.68266
ACC (n=79)	AP1G1	-0.240211	0.0406562	0.104247
ACC (n=79)	AP1M1	-0.0333441	0.779437	0.857702
ACC (n=79)	AP1M2	-0.0538527	0.650905	0.764646
ACC (n=79)	AP1S1	-0.114135	0.336308	0.506679
ACC (n=79)	AP1S2	0.0930714	0.433522	0.602286
ACC (n=79)	AP1S3	-0.142189	0.230139	0.390895
ACC (n=79)	AP2A1	-0.324508	0.00509485	0.0184429
ACC (n=79)	AP2A2	-0.0161857	0.89189	0.926826
ACC (n=79)	AP2B1	0.0767235	0.518821	0.68266
ACC (n=79)	AP2M1	-0.143407	0.22613	0.384903
ACC (n=79)	AP2S1	0.0402438	0.735329	0.823905
ACC (n=79)	ARF1	0.0483244	0.684747	0.791103
ACC (n=79)	BCL10	-0.0752122	0.527113	0.684718
ACC (n=79)	BTLA	0.186388	0.114363	0.23221
ACC (n=79)	BTRC	-0.30563	0.00855169	0.0134504
ACC (n=79)	CANX	-0.263387	0.0243571	0.0365128
ACC (n=79)	CAPZA1	0.0356539	0.764586	0.807192
ACC (n=79)	CAPZA2	-0.157658	0.182817	0.237607
ACC (n=79)	CAPZA3	0.077615	0.513961	0.578387
ACC (n=79)	CAPZB	-0.0624779	0.599506	0.654378
ACC (n=79)	CARD11	0.380415	0.000900389	0.00155045
ACC (n=79)	CD101	0.124492	0.294	0.360839
ACC (n=79)	CD247	0.482084	1.57039e-05	3.00177e-05
ACC (n=79)	CD274	0.11986	0.312468	0.378849
ACC (n=79)	CD28	0.324743	0.00506107	0.00810381
ACC (n=79)	CD3D	0.603841	1.55461e-08	3.42184e-08
ACC (n=79)	CD3E	0.589006	4.21905e-08	9.16038e-08
ACC (n=79)	CD3G	0.560881	2.45514e-07	5.16226e-07
ACC (n=79)	CD4	0.584116	5.79972e-08	1.24905e-07
ACC (n=79)	CD74	0.49227	9.70852e-06	1.86918e-05
ACC (n=79)	CD80	0.456304	4.96397e-05	9.13134e-05
ACC (n=79)	CD86	0.446165	7.61483e-05	0.000136725
ACC (n=79)	CDC34	-0.0385806	0.745889	0.791455
ACC (n=79)	CDC42	0.0141329	0.905534	0.921684
ACC (n=79)	CHUK	-0.0839791	0.47995	0.599938
ACC (n=79)	CLTA	0.223886	0.0568949	0.110435
ACC (n=79)	CLTC	-0.0903217	0.447288	0.563568
ACC (n=79)	CSK	0.118092	0.31971	0.436219
ACC (n=79)	CTLA4	0.63647	1.43079e-09	1.02757e-08
ACC (n=79)	CTSA	-0.110092	0.353816	0.471356
ACC (n=79)	CTSB	0.151194	0.201652	0.304673
ACC (n=79)	CTSC	0.165857	0.160809	0.252562
ACC (n=79)	CTSD	-0.174918	0.138835	0.221575
ACC (n=79)	CTSE	-0.0822964	0.488824	0.608144
ACC (n=79)	CTSF	-0.0957607	0.420293	0.536905
ACC (n=79)	CTSH	0.093071	0.433524	0.549733
ACC (n=79)	CTSK	0.265599	0.0231431	0.0515015
ACC (n=79)	CTSL1	0.197873	0.0933303	0.163483
ACC (n=79)	CTSL2	0.175397	0.137741	0.220274
ACC (n=79)	CTSL3	NA	NA	NA
ACC (n=79)	CTSO	-0.18485	0.117437	0.195728
ACC (n=79)	CTSS	0.330036	0.004351	0.0115734
ACC (n=79)	CUL1	-0.0221961	0.852136	0.905183
ACC (n=79)	DCTN1	-0.0491467	0.679671	0.778174
ACC (n=79)	DCTN2	-0.14001	0.237434	0.400732
ACC (n=79)	DCTN3	0.00945363	0.936731	0.970621
ACC (n=79)	DCTN4	-0.407798	0.000342143	0.00152063
ACC (n=79)	DCTN5	-0.106354	0.370493	0.543843
ACC (n=79)	DCTN6	-0.268106	0.0218297	0.0602198
ACC (n=79)	DNM1	0.0585493	0.622695	0.760544
ACC (n=79)	DNM2	-0.25689	0.028239	0.0731107
ACC (n=79)	DNM3	0.0664728	0.576325	0.721534
ACC (n=79)	DYNC1H1	-0.127432	0.282653	0.45794
ACC (n=79)	DYNC1I1	-0.123974	0.296029	0.467107
ACC (n=79)	DYNC1I2	-0.0990583	0.404394	0.576666
ACC (n=79)	DYNC1LI1	-0.00497	0.966713	0.985185
ACC (n=79)	DYNC1LI2	-0.0886301	0.455876	0.628795
ACC (n=79)	DYNLL1	-0.133522	0.260091	0.428134
ACC (n=79)	DYNLL2	-0.276707	0.0177951	0.0508432
ACC (n=79)	ENAH	-0.0778724	0.512562	0.675535
ACC (n=79)	EVL	0.116767	0.32521	0.501
ACC (n=79)	FBXW11	-0.27103	0.0203785	0.056607
ACC (n=79)	FYB	0.508944	4.2709e-06	2.89552e-05
ACC (n=79)	FYN	0.23781	0.0427708	0.101533
ACC (n=79)	GRAP2	0.332235	0.004083	0.00531121
ACC (n=79)	GRB2	-0.0345208	0.771861	0.792668
ACC (n=79)	HLA-DMA	0.318323	0.00605857	0.00774258
ACC (n=79)	HLA-DMB	0.290253	0.0127383	0.0158733
ACC (n=79)	HLA-DOA	0.478112	1.88649e-05	2.73404e-05
ACC (n=79)	HLA-DPA1	0.428971	0.000152669	0.000212409
ACC (n=79)	HLA-DPB1	0.462784	3.74929e-05	5.35613e-05
ACC (n=79)	HLA-DQA1	0.542562	7.10357e-07	1.10347e-06
ACC (n=79)	HLA-DQA2	0.45011	6.45728e-05	9.17554e-05
ACC (n=79)	HLA-DQB1	0.473474	2.33038e-05	3.35911e-05
ACC (n=79)	HLA-DQB2	0.505698	5.02821e-06	7.56122e-06
ACC (n=79)	HLA-DRA	0.419637	0.000219329	0.000304096
ACC (n=79)	HLA-DRB1	0.402338	0.000417741	0.000573229
ACC (n=79)	HLA-DRB5	0.274196	0.0189011	0.0232628
ACC (n=79)	HMG20A	-0.0308715	0.795423	0.812904
ACC (n=79)	HMG20B	0.0202873	0.864727	0.876782
ACC (n=79)	ICOS	0.622058	4.24561e-09	7.38368e-09
ACC (n=79)	ICOSLG	0.315542	0.00654188	0.0083336
ACC (n=79)	IFI30	0.380558	0.000896061	0.00120479
ACC (n=79)	IFNA1	0.137649	0.245515	0.55886
ACC (n=79)	IFNA10	NA	NA	NA
ACC (n=79)	IFNA13	0.200883	0.0883546	0.320979
ACC (n=79)	IFNA14	0.0223484	0.851133	0.952611
ACC (n=79)	IFNA16	0.177667	0.132637	0.414942
ACC (n=79)	IFNA17	0.187064	0.113031	0.374136
ACC (n=79)	IFNA2	0.170442	0.149389	0.435393
ACC (n=79)	IFNA21	-0.161827	0.171369	0.472354
ACC (n=79)	IFNA4	0.0777623	0.51316	0.760466
ACC (n=79)	IFNA5	-0.0697054	0.557877	0.787469
ACC (n=79)	IFNA6	NA	NA	NA
ACC (n=79)	IFNA7	NA	NA	NA
ACC (n=79)	IFNA8	0.177667	0.132637	0.414942
ACC (n=79)	IFNAR1	-0.155604	0.18866	0.501527
ACC (n=79)	IFNAR2	0.240884	0.0400796	0.193505
ACC (n=79)	IFNB1	0.0925547	0.43609	0.724771
ACC (n=79)	IFNE	0.201071	0.0880505	0.320979
ACC (n=79)	IFNG	0.515811	3.00681e-06	4.22068e-05
ACC (n=79)	IFNK	0.0429003	0.718563	0.892903
ACC (n=79)	IFNW1	-0.0250588	0.833324	0.950436
ACC (n=79)	IKBKB	0.0584717	0.623157	0.653376
ACC (n=79)	IKBKG	-0.0889317	0.454338	0.550713
ACC (n=79)	IL10	0.312033	0.00719987	0.0134702
ACC (n=79)	IL10RA	0.467589	3.03356e-05	7.55547e-05
ACC (n=79)	IL10RB	0.16253	0.16949	0.234113
ACC (n=79)	IL11	0.0670511	0.573005	0.644125
ACC (n=79)	IL11RA	0.116115	0.327938	0.411601
ACC (n=79)	IL12A	0.251021	0.0321824	0.0538853
ACC (n=79)	IL12B	0.0252952	0.831774	0.86206
ACC (n=79)	IL12RB1	0.634898	1.61547e-09	5.52589e-09
ACC (n=79)	IL12RB2	0.0347394	0.770456	0.810097
ACC (n=79)	IL13	-0.0379656	0.749807	0.791544
ACC (n=79)	IL13RA1	0.114114	0.336397	0.41892
ACC (n=79)	IL13RA2	-0.0628044	0.597596	0.664273
ACC (n=79)	IL15	0.148776	0.20904	0.278603
ACC (n=79)	IL15RA	0.248166	0.0342622	0.0571275
ACC (n=79)	IL16	0.408274	0.000336193	0.000759053
ACC (n=79)	IL17A	0.016855	0.887448	0.908962
ACC (n=79)	IL17B	-0.106059	0.37183	0.457329
ACC (n=79)	IL17C	0.197539	0.0938963	0.136064
ACC (n=79)	IL17D	-0.0921538	0.438089	0.521722
ACC (n=79)	IL17F	-0.00426973	0.971401	0.981251
ACC (n=79)	IL17RA	0.0709367	0.550925	0.685825
ACC (n=79)	IL17RB	0.105434	0.374673	0.52507
ACC (n=79)	IL17RC	0.144755	0.22175	0.355157
ACC (n=79)	IL17RD	0.0622449	0.600871	0.726554
ACC (n=79)	IL17RE	0.299828	0.0099633	0.0265244
ACC (n=79)	IL17REL	0.0802249	0.499866	0.639155
ACC (n=79)	IL18	0.456556	4.91045e-05	0.000199424
ACC (n=79)	IL18BP	0.327137	0.0047281	0.0138877
ACC (n=79)	IL18R1	-0.0772131	0.516149	0.656317
ACC (n=79)	IL18RAP	0.171514	0.146809	0.261304
ACC (n=79)	IL19	0.130908	0.269622	0.41273
ACC (n=79)	IL1A	-0.0212539	0.858346	0.903762
ACC (n=79)	IL1B	0.397693	0.000493735	0.00176239
ACC (n=79)	IL1F10	NA	NA	NA
ACC (n=79)	IL1F5	0.250108	0.0328359	0.0768746
ACC (n=79)	IL1F6	0.0635438	0.593281	0.720995
ACC (n=79)	IL1F7	0.0860408	0.469195	0.609265
ACC (n=79)	IL1F8	0.179142	0.1294	0.235703
ACC (n=79)	IL1F9	0.102136	0.389877	0.535997
ACC (n=79)	IL1R1	-0.283077	0.0152359	0.0389961
ACC (n=79)	IL1R2	-0.138622	0.242162	0.361878
ACC (n=79)	IL1RAP	-0.0176522	0.882162	0.913176
ACC (n=79)	IL1RAPL1	0.0958996	0.419616	0.543314
ACC (n=79)	IL1RAPL2	0.0579452	0.626295	0.710277
ACC (n=79)	IL1RL1	-0.106954	0.367787	0.490206
ACC (n=79)	IL1RL2	-0.126381	0.286677	0.404093
ACC (n=79)	IL1RN	0.318256	0.0060698	0.0159471
ACC (n=79)	IL2	0.224169	0.0565742	0.106327
ACC (n=79)	IL20	0.17139	0.147105	0.246207
ACC (n=79)	IL20RA	-0.325115	0.00500797	0.0135882
ACC (n=79)	IL20RB	0.0595673	0.61665	0.703353
ACC (n=79)	IL21	NA	NA	NA
ACC (n=79)	IL21R	0.257627	0.0277743	0.0584142
ACC (n=79)	IL22	NA	NA	NA
ACC (n=79)	IL22RA1	-0.177072	0.133961	0.227076
ACC (n=79)	IL22RA2	0.320806	0.00565383	0.0150328
ACC (n=79)	IL23A	0.0362359	0.760857	0.818513
ACC (n=79)	IL23R	0.0450685	0.704976	0.778411
ACC (n=79)	IL24	0.140692	0.235131	0.354032
ACC (n=79)	IL25	0.0018102	0.987873	0.992869
ACC (n=79)	IL26	0.038953	0.743521	0.801025
ACC (n=79)	IL27	0.372663	0.00116673	0.0024062
ACC (n=79)	IL27RA	0.157217	0.184062	0.251109
ACC (n=79)	IL28A	-0.0981123	0.408918	0.499509
ACC (n=79)	IL28B	NA	NA	NA
ACC (n=79)	IL28RA	-0.0377286	0.751318	0.805056
ACC (n=79)	IL29	0.0699425	0.556535	0.637646
ACC (n=79)	IL2RA	0.308659	0.00788676	0.0141997
ACC (n=79)	IL2RB	0.318925	0.00595824	0.0109764
ACC (n=79)	IL2RG	0.667482	1.12413e-10	4.3328e-10
ACC (n=79)	IL3	-0.0864627	0.467011	0.552618
ACC (n=79)	IL31	0.0207156	0.861899	0.896917
ACC (n=79)	IL31RA	0.119618	0.313453	0.396941
ACC (n=79)	IL32	0.157647	0.182848	0.249882
ACC (n=79)	IL33	-0.0375209	0.752643	0.805388
ACC (n=79)	IL34	0.000967195	0.99352	0.9955
ACC (n=79)	IL3RA	0.243087	0.0382393	0.0618371
ACC (n=79)	IL4	0.192055	0.103569	0.152567
ACC (n=79)	IL4I1	0.593039	3.23228e-08	1.00644e-07
ACC (n=79)	IL4R	0.233136	0.0471469	0.074571
ACC (n=79)	IL5	-0.0573835	0.629649	0.760693
ACC (n=79)	IL5RA	0.0383313	0.747476	0.824344
ACC (n=79)	IL6	0.0304551	0.798123	0.863424
ACC (n=79)	IL6R	-0.0676907	0.569342	0.698472
ACC (n=79)	IL6ST	-0.0488337	0.681602	0.797156
ACC (n=79)	IL7	0.138541	0.24244	0.366354
ACC (n=79)	IL7R	-0.183846	0.119477	0.206054
ACC (n=79)	IL8	0.0750377	0.528075	0.663229
ACC (n=79)	IL9	NA	NA	NA
ACC (n=79)	IL9R	0.375415	0.00106497	0.00318821
ACC (n=79)	ILF2	0.0489496	0.680886	0.797156
ACC (n=79)	ILF3	0.155796	0.188106	0.29747
ACC (n=79)	INPP5D	0.42553	0.000174698	0.000431074
ACC (n=79)	ITK	0.541643	7.48012e-07	2.34913e-06
ACC (n=79)	KIF3A	-0.211069	0.0730527	0.119142
ACC (n=79)	KIF3B	-0.0756888	0.524491	0.80691
ACC (n=79)	KIF3C	-0.259361	0.0267049	0.0476426
ACC (n=79)	KIF5A	0.0471776	0.691847	0.768719
ACC (n=79)	KIF5B	-0.180321	0.126858	0.189043
ACC (n=79)	KIFAP3	0.0346869	0.770793	0.834477
ACC (n=79)	KLC1	-0.108889	0.359132	0.458723
ACC (n=79)	KLC2	-0.0241486	0.839296	0.882247
ACC (n=79)	KLC3	0.0061405	0.95888	0.9721
ACC (n=79)	KLC4	-0.136924	0.248034	0.332462
ACC (n=79)	LAT	0.383772	0.000803217	0.00182768
ACC (n=79)	LCK	0.377811	0.000982994	0.00220376
ACC (n=79)	LCP2	0.516719	2.86874e-06	8.54996e-06
ACC (n=79)	LGMN	0.0876069	0.461114	0.557149
ACC (n=79)	LYN	-0.0448124	0.706577	0.782796
ACC (n=79)	MALT1	0.212531	0.0710418	0.116865
ACC (n=79)	MAP3K14	0.179198	0.129279	0.191899
ACC (n=79)	MAP3K7	-0.159396	0.177979	0.325937
ACC (n=79)	MAP3K8	0.279148	0.0167738	0.0502432
ACC (n=79)	MAPKAP1	0.00900888	0.939702	0.963797
ACC (n=79)	MLST8	-0.138049	0.244134	0.399874
ACC (n=79)	MTOR	0.0158685	0.893997	0.929463
ACC (n=79)	NCK1	0.0681909	0.566485	0.700047
ACC (n=79)	NFKB1	-0.090934	0.444201	0.59807
ACC (n=79)	NFKBIA	-0.168845	0.153295	0.290535
ACC (n=79)	OSBPL1A	-0.215684	0.0668572	0.153046
ACC (n=79)	PAG1	0.0405424	0.733438	0.820932
ACC (n=79)	PAK1	0.149316	0.207375	0.360497
ACC (n=79)	PAK2	0.0710502	0.550286	0.685645
ACC (n=79)	PAK3	0.0797572	0.502377	0.648229
ACC (n=79)	PDCD1LG2	0.309776	0.00765338	0.0260833
ACC (n=79)	PDPK1	-0.242818	0.0384598	0.0997593
ACC (n=79)	PIK3CA	0.0622654	0.60075	0.724001
ACC (n=79)	PIK3CB	0.0214307	0.857181	0.912405
ACC (n=79)	PIK3R1	-0.294288	0.0114965	0.0368665
ACC (n=79)	PIK3R2	-0.135073	0.254545	0.412483
ACC (n=79)	PLCG1	0.135905	0.251607	0.403075
ACC (n=79)	PLCG2	-0.0416218	0.726616	0.8257
ACC (n=79)	PPP2CA	-0.384918	0.000772291	0.00432051
ACC (n=79)	PPP2CB	-0.124535	0.293829	0.456434
ACC (n=79)	PPP2R1A	-0.283345	0.0151354	0.0482405
ACC (n=79)	PPP2R1B	-0.0745086	0.530996	0.673212
ACC (n=79)	PPP2R5A	-0.0143095	0.904359	0.945828
ACC (n=79)	PPP2R5B	-0.0859748	0.469538	0.622936
ACC (n=79)	PPP2R5C	-0.0598722	0.614844	0.745265
ACC (n=79)	PPP2R5D	0.0266173	0.823121	0.898664
ACC (n=79)	PPP2R5E	-0.0788561	0.507233	0.659183
ACC (n=79)	PRKCQ	0.325849	0.00490474	0.0197169
ACC (n=79)	PRR5	0.0309839	0.794694	0.87933
ACC (n=79)	PSMA1	-0.180953	0.125508	0.245492
ACC (n=79)	PSMA2	-0.179568	0.128477	0.249171
ACC (n=79)	PSMA3	-0.203452	0.0842764	0.181728
ACC (n=79)	PSMA4	-0.0477275	0.688439	0.802844
ACC (n=79)	PSMA5	-0.137834	0.244876	0.397365
ACC (n=79)	PSMA6	-0.286182	0.0141077	0.0458787
ACC (n=79)	PSMA7	-0.163977	0.165674	0.298512
ACC (n=79)	PSMA8	0.034497	0.772014	0.849783
ACC (n=79)	PSMB1	-0.232408	0.0478608	0.111304
ACC (n=79)	PSMB10	0.196944	0.0949096	0.18794
ACC (n=79)	PSMB11	-0.0229768	0.846998	0.898671
ACC (n=79)	PSMB2	-0.106446	0.370079	0.529088
ACC (n=79)	PSMB3	0.152317	0.198283	0.329101
ACC (n=79)	PSMB4	0.0294832	0.804436	0.872017
ACC (n=79)	PSMB5	-0.281676	0.0157698	0.0455445
ACC (n=79)	PSMB6	0.041825	0.725334	0.819654
ACC (n=79)	PSMB7	-0.1205	0.309875	0.464232
ACC (n=79)	PSMB8	0.0565962	0.634364	0.750727
ACC (n=79)	PSMB9	0.2354	0.0449828	0.106823
ACC (n=79)	PSMC1	-0.069239	0.560521	0.694144
ACC (n=79)	PSMC2	-0.238513	0.0421424	0.101855
ACC (n=79)	PSMC3	-0.0442041	0.710382	0.806108
ACC (n=79)	PSMC4	-0.0823288	0.488652	0.639655
ACC (n=79)	PSMC6	-0.292287	0.0120987	0.0366258
ACC (n=79)	PSMD1	-0.110791	0.350751	0.511112
ACC (n=79)	PSMD10	-0.281138	0.0159789	0.0459824
ACC (n=79)	PSMD11	-0.0232256	0.845361	0.898671
ACC (n=79)	PSMD12	-0.288236	0.0134016	0.0377511
ACC (n=79)	PSMD13	-0.00943541	0.936852	0.952328
ACC (n=79)	PSMD14	-0.191219	0.105109	0.20262
ACC (n=79)	PSMD2	-0.0181695	0.878735	0.916504
ACC (n=79)	PSMD4	0.122503	0.301839	0.450721
ACC (n=79)	PSMD5	-0.0695002	0.55904	0.693794
ACC (n=79)	PSMD6	-0.168337	0.154554	0.271447
ACC (n=79)	PSMD7	-0.254982	0.0294741	0.0722539
ACC (n=79)	PSMD8	-0.0995723	0.401947	0.555008
ACC (n=79)	PSMD9	-0.0499452	0.674756	0.7846
ACC (n=79)	PSME1	-0.291318	0.0123999	0.0355553
ACC (n=79)	PSME2	-0.126054	0.287937	0.436268
ACC (n=79)	PSME3	-0.0776829	0.513592	0.654257
ACC (n=79)	PSME4	0.0734976	0.536601	0.67391
ACC (n=79)	PSMF1	-0.0914196	0.441762	0.592969
ACC (n=79)	PTCRA	0.102794	0.386814	0.541947
ACC (n=79)	PTEN	0.0145219	0.902946	0.932074
ACC (n=79)	PTPN11	-0.240419	0.0404777	0.0938614
ACC (n=79)	PTPN22	0.571624	1.27738e-07	6.86937e-07
ACC (n=79)	PTPN6	0.134682	0.255938	0.399124
ACC (n=79)	PTPRC	0.619235	5.21963e-09	7.73278e-08
ACC (n=79)	PTPRJ	0.451911	5.98493e-05	0.000441278
ACC (n=79)	RAC1	0.086284	0.467936	0.642903
ACC (n=79)	RELA	0.00230438	0.984563	0.985795
ACC (n=79)	RICTOR	-0.0951239	0.423405	0.600574
ACC (n=79)	RIPK2	0.218843	0.0628659	0.156675
ACC (n=79)	RPS27A	0.118825	0.316696	0.48629
ACC (n=79)	SAR1B	-0.383478	0.000811335	0.00424227
ACC (n=79)	SEC13	0.192622	0.102535	0.222901
ACC (n=79)	SEC23A	-0.109368	0.35701	0.527926
ACC (n=79)	SEC24A	-0.235438	0.044947	0.124421
ACC (n=79)	SEC24B	-0.164742	0.163681	0.309562
ACC (n=79)	SEC24C	-0.0975979	0.411391	0.586982
ACC (n=79)	SEC24D	-0.00736089	0.950717	0.970119
ACC (n=79)	SEC31A	-0.203381	0.0843862	0.192883
ACC (n=79)	SH3GL2	0.0668307	0.57427	0.73272
ACC (n=79)	SHFM1	-0.0158305	0.894249	0.947684
ACC (n=79)	SKP1	-0.45428	5.41252e-05	0.000408492
ACC (n=79)	SRC	-0.0698125	0.557271	0.719059
ACC (n=79)	TAB2	-0.0183922	0.87726	0.936993
ACC (n=79)	THEM4	-0.00513342	0.965619	0.983686
ACC (n=79)	TNFRSF14	0.108988	0.35869	0.514251
ACC (n=79)	TRAF6	-0.202092	0.0864169	0.175466
ACC (n=79)	TRAT1	0.550891	4.41664e-07	3.71324e-06
ACC (n=79)	TRIB3	-0.0528849	0.656782	0.76929
ACC (n=79)	TUBA1A	0.0885396	0.456338	0.605423
ACC (n=79)	TUBA1B	0.213432	0.0698256	0.150567
ACC (n=79)	TUBA1C	0.053333	0.654059	0.768351
ACC (n=79)	TUBA3C	0.0585189	0.622876	0.742624
ACC (n=79)	TUBA3D	0.153247	0.195524	0.328379
ACC (n=79)	TUBA3E	0.181097	0.125204	0.233481
ACC (n=79)	TUBA4A	-0.105201	0.375731	0.531069
ACC (n=79)	TUBA4B	0.0436084	0.714116	0.809197
ACC (n=79)	TUBA8	0.0769908	0.517361	0.659059
ACC (n=79)	TUBAL3	0.0911862	0.442934	0.590948
ACC (n=79)	TUBB1	-0.0522824	0.66045	0.770204
ACC (n=79)	TUBB2A	0.0444774	0.708671	0.805308
ACC (n=79)	TUBB2B	0.00473805	0.968266	0.983686
ACC (n=79)	TUBB3	0.057535	0.628744	0.748505
ACC (n=79)	TUBB4	-0.335846	0.00367465	0.0126301
ACC (n=79)	TUBB6	0.189332	0.108652	0.189548
ACC (n=79)	TUBB8	0.189544	0.108249	0.189436
ACC (n=79)	UBA52	0.109482	0.356506	0.488126
ACC (n=79)	UBB	-0.252513	0.0311389	0.0656622
ACC (n=79)	UBC	-0.0263828	0.824654	0.898456
ACC (n=79)	UBE2D1	-0.0325839	0.784342	0.878463
ACC (n=79)	UBE2D2	-0.219739	0.0617693	0.116861
ACC (n=79)	UBE2N	-0.168356	0.154506	0.253581
ACC (n=79)	UBE2V1	-0.122891	0.300299	0.434541
ACC (n=79)	VASP	0.187975	0.111257	0.193491
ACC (n=79)	VAV1	0.373685	0.00112799	0.00330719
ACC (n=79)	WAS	0.652226	4.07573e-10	2.15321e-09
ACC (n=79)	YES1	0.0609763	0.608324	0.728904
ACC (n=79)	ZAP70	0.452752	5.77559e-05	0.000202146
BLCA (n=408)	ACTR10	0.0988761	0.0580969	0.136298
BLCA (n=408)	ACTR1A	0.0735426	0.159161	0.296804
BLCA (n=408)	AKT1	-0.0184772	0.72388	0.81564
BLCA (n=408)	AKT2	0.0313191	0.549234	0.699662
BLCA (n=408)	AKT3	0.143418	0.00584874	0.0207035
BLCA (n=408)	AP1B1	-0.0195334	0.708794	0.808895
BLCA (n=408)	AP1G1	-0.0486638	0.351901	0.522302
BLCA (n=408)	AP1M1	0.124069	0.0172579	0.0519034
BLCA (n=408)	AP1M2	-0.194504	0.000173717	0.000951877
BLCA (n=408)	AP1S1	-0.160878	0.00196242	0.00821956
BLCA (n=408)	AP1S2	0.383298	2.51861e-14	5.82533e-13
BLCA (n=408)	AP1S3	-0.0541435	0.300259	0.466421
BLCA (n=408)	AP2A1	0.0263103	0.614902	0.746618
BLCA (n=408)	AP2A2	0.208206	5.70515e-05	0.000338083
BLCA (n=408)	AP2B1	0.10968	0.035446	0.0938968
BLCA (n=408)	AP2M1	0.0289608	0.579722	0.719001
BLCA (n=408)	AP2S1	0.195551	0.000159971	0.000888727
BLCA (n=408)	ARF1	0.0526242	0.314045	0.480191
BLCA (n=408)	BCL10	0.0437608	0.40258	0.576143
BLCA (n=408)	BTLA	0.719829	5.41859e-60	5.41859e-58
BLCA (n=408)	BTRC	-0.123454	0.0178231	0.0272809
BLCA (n=408)	CANX	0.140092	0.00711161	0.0112966
BLCA (n=408)	CAPZA1	0.148018	0.00443411	0.00718137
BLCA (n=408)	CAPZA2	0.0503273	0.335663	0.403907
BLCA (n=408)	CAPZA3	0.0603895	0.247851	0.310883
BLCA (n=408)	CAPZB	0.0666471	0.202103	0.259615
BLCA (n=408)	CARD11	-0.0334554	0.522314	0.586136
BLCA (n=408)	CD101	0.424815	1.47596e-17	4.467e-17
BLCA (n=408)	CD247	0.762446	3.47099e-71	4.202e-70
BLCA (n=408)	CD274	0.494767	4.05337e-24	1.44582e-23
BLCA (n=408)	CD28	0.630087	4.12547e-42	2.40602e-41
BLCA (n=408)	CD3D	0.808777	2.16216e-86	3.67568e-85
BLCA (n=408)	CD3E	0.88986	8.56492e-127	3.11062e-125
BLCA (n=408)	CD3G	0.763623	1.57793e-71	1.93964e-70
BLCA (n=408)	CD4	0.683507	5.59405e-52	4.51479e-51
BLCA (n=408)	CD74	0.7493	1.7127e-67	2.04245e-66
BLCA (n=408)	CD80	0.678463	5.87699e-51	4.64922e-50
BLCA (n=408)	CD86	0.668063	6.48267e-49	4.75197e-48
BLCA (n=408)	CDC34	-0.061799	0.236965	0.299581
BLCA (n=408)	CDC42	-0.0547278	0.295065	0.361037
BLCA (n=408)	CHUK	0.107001	0.040213	0.083662
BLCA (n=408)	CLTA	0.152812	0.00329537	0.00888514
BLCA (n=408)	CLTC	0.000618077	0.990572	0.995613
BLCA (n=408)	CSK	0.208348	5.6375e-05	0.000210077
BLCA (n=408)	CTLA4	0.864699	1.70582e-111	4.49199e-109
BLCA (n=408)	CTSA	0.110907	0.0334284	0.0715675
BLCA (n=408)	CTSB	0.313904	7.38695e-10	5.50537e-09
BLCA (n=408)	CTSC	0.238096	3.86501e-06	1.73486e-05
BLCA (n=408)	CTSD	0.190488	0.000237404	0.000781454
BLCA (n=408)	CTSE	-0.0463185	0.375619	0.490478
BLCA (n=408)	CTSF	-0.0309971	0.553351	0.672534
BLCA (n=408)	CTSH	-0.131359	0.0116599	0.0277449
BLCA (n=408)	CTSK	0.220694	1.93703e-05	7.7678e-05
BLCA (n=408)	CTSL1	0.296842	6.38156e-09	4.09872e-08
BLCA (n=408)	CTSL2	0.0499699	0.33911	0.456383
BLCA (n=408)	CTSL3	-0.0540092	0.301461	0.419285
BLCA (n=408)	CTSO	0.184522	0.000373267	0.00117475
BLCA (n=408)	CTSS	0.380173	4.23159e-14	4.39863e-13
BLCA (n=408)	CUL1	0.0526489	0.313818	0.429664
BLCA (n=408)	DCTN1	0.101786	0.0510551	0.101596
BLCA (n=408)	DCTN2	-0.00753727	0.885422	0.94445
BLCA (n=408)	DCTN3	0.166421	0.00135523	0.00528869
BLCA (n=408)	DCTN4	0.0165476	0.751714	0.859102
BLCA (n=408)	DCTN5	0.0362043	0.488697	0.653775
BLCA (n=408)	DCTN6	-0.0197064	0.706333	0.824915
BLCA (n=408)	DNM1	0.0661347	0.205601	0.359914
BLCA (n=408)	DNM2	-0.104231	0.0457006	0.107977
BLCA (n=408)	DNM3	0.0858282	0.100196	0.20659
BLCA (n=408)	DYNC1H1	-0.0120605	0.81764	0.897273
BLCA (n=408)	DYNC1I1	-0.0558473	0.285283	0.459208
BLCA (n=408)	DYNC1I2	-0.0543386	0.298518	0.469095
BLCA (n=408)	DYNC1LI1	0.0892913	0.0871742	0.184985
BLCA (n=408)	DYNC1LI2	-0.155934	0.00270408	0.00970074
BLCA (n=408)	DYNLL1	0.0295788	0.571657	0.718734
BLCA (n=408)	DYNLL2	-0.0280487	0.591721	0.735058
BLCA (n=408)	ENAH	0.0308287	0.55551	0.708784
BLCA (n=408)	EVL	0.305577	2.15306e-09	2.35952e-08
BLCA (n=408)	FBXW11	0.0607839	0.24477	0.408802
BLCA (n=408)	FYB	0.579008	2.51998e-34	1.18587e-32
BLCA (n=408)	FYN	0.348673	5.85455e-12	7.80607e-11
BLCA (n=408)	GRAP2	0.77063	1.3114e-73	2.38437e-72
BLCA (n=408)	GRB2	0.190644	0.000234579	0.000324116
BLCA (n=408)	HLA-DMA	0.626588	1.56792e-41	9.64873e-41
BLCA (n=408)	HLA-DMB	0.727514	7.46538e-62	9.18816e-61
BLCA (n=408)	HLA-DOA	0.61345	2.03252e-39	1.12918e-38
BLCA (n=408)	HLA-DPA1	0.732348	4.67549e-63	6.03289e-62
BLCA (n=408)	HLA-DPB1	0.759742	2.08743e-70	3.33988e-69
BLCA (n=408)	HLA-DQA1	0.709553	1.33788e-57	1.33788e-56
BLCA (n=408)	HLA-DQA2	0.635168	5.7575e-43	3.80661e-42
BLCA (n=408)	HLA-DQB1	0.67331	6.18893e-50	5.10427e-49
BLCA (n=408)	HLA-DQB2	0.511458	6.40284e-26	2.31777e-25
BLCA (n=408)	HLA-DRA	0.737738	1.98057e-64	2.68551e-63
BLCA (n=408)	HLA-DRB1	0.669051	4.18065e-49	3.34452e-48
BLCA (n=408)	HLA-DRB5	0.622659	6.88299e-41	4.07881e-40
BLCA (n=408)	HMG20A	0.00687004	0.895504	0.90533
BLCA (n=408)	HMG20B	-0.0689058	0.187198	0.210335
BLCA (n=408)	ICOS	0.79914	6.65477e-83	1.71736e-81
BLCA (n=408)	ICOSLG	0.174912	0.000751691	0.00101409
BLCA (n=408)	IFI30	0.71279	2.42191e-58	2.48401e-57
BLCA (n=408)	IFNA1	0.0208884	0.689607	0.877092
BLCA (n=408)	IFNA10	0.0205047	0.695021	0.877092
BLCA (n=408)	IFNA13	0.0656687	0.208821	0.513916
BLCA (n=408)	IFNA14	0.109207	0.0362516	0.180781
BLCA (n=408)	IFNA16	-0.0577064	0.269526	0.586747
BLCA (n=408)	IFNA17	0.00940116	0.85736	0.952611
BLCA (n=408)	IFNA2	0.0485926	0.352606	0.652584
BLCA (n=408)	IFNA21	-0.0065926	0.899701	0.97326
BLCA (n=408)	IFNA4	0.0820634	0.116056	0.380825
BLCA (n=408)	IFNA5	0.0427763	0.413257	0.71518
BLCA (n=408)	IFNA6	0.0140518	0.788194	0.929876
BLCA (n=408)	IFNA7	0.0228703	0.661899	0.866536
BLCA (n=408)	IFNA8	-0.0157283	0.763634	0.923181
BLCA (n=408)	IFNAR1	-0.0424039	0.41734	0.718962
BLCA (n=408)	IFNAR2	0.0582315	0.265185	0.584332
BLCA (n=408)	IFNB1	0.176947	0.000650041	0.0062371
BLCA (n=408)	IFNE	0.00759957	0.884481	0.964657
BLCA (n=408)	IFNG	0.800211	2.78501e-83	3.01576e-81
BLCA (n=408)	IFNK	0.0598253	0.252305	0.565819
BLCA (n=408)	IFNW1	0.0971163	0.0627334	0.263406
BLCA (n=408)	IKBKB	0.024422	0.640521	0.669826
BLCA (n=408)	IKBKG	0.146133	0.00497148	0.0101296
BLCA (n=408)	IL10	0.445831	2.2603e-19	1.31493e-18
BLCA (n=408)	IL10RA	0.775871	3.25612e-75	1.12832e-73
BLCA (n=408)	IL10RB	0.0187661	0.719743	0.772053
BLCA (n=408)	IL11	0.128495	0.0136326	0.0245818
BLCA (n=408)	IL11RA	0.153517	0.00315238	0.00631269
BLCA (n=408)	IL12A	0.271742	1.18925e-07	3.56328e-07
BLCA (n=408)	IL12B	0.52454	2.10515e-27	1.88517e-26
BLCA (n=408)	IL12RB1	0.818078	5.9504e-90	3.64805e-88
BLCA (n=408)	IL12RB2	0.476667	2.83716e-22	1.90018e-21
BLCA (n=408)	IL13	0.282255	3.61754e-08	1.14868e-07
BLCA (n=408)	IL13RA1	0.222912	1.58828e-05	4.10992e-05
BLCA (n=408)	IL13RA2	0.0470607	0.368009	0.454734
BLCA (n=408)	IL15	0.536402	8.35183e-29	7.92429e-28
BLCA (n=408)	IL15RA	0.611061	4.80519e-39	6.07895e-38
BLCA (n=408)	IL16	0.584283	4.57489e-35	5.36204e-34
BLCA (n=408)	IL17A	0.232251	6.7349e-06	1.78329e-05
BLCA (n=408)	IL17B	0.0379934	0.467457	0.547887
BLCA (n=408)	IL17C	-0.0401625	0.442404	0.524697
BLCA (n=408)	IL17D	-0.0580823	0.266413	0.340821
BLCA (n=408)	IL17F	0.0778079	0.136278	0.190885
BLCA (n=408)	IL17RA	0.072838	0.163205	0.284269
BLCA (n=408)	IL17RB	-0.0110697	0.832389	0.890567
BLCA (n=408)	IL17RC	0.138754	0.00768464	0.021166
BLCA (n=408)	IL17RD	0.00755489	0.885155	0.924651
BLCA (n=408)	IL17RE	-0.0512368	0.326991	0.478465
BLCA (n=408)	IL17REL	0.127104	0.0146919	0.037847
BLCA (n=408)	IL18	0.238924	3.56843e-06	1.65136e-05
BLCA (n=408)	IL18BP	0.642951	2.62148e-44	8.69457e-43
BLCA (n=408)	IL18R1	0.401477	1.09991e-15	1.15201e-14
BLCA (n=408)	IL18RAP	0.702708	4.60321e-56	2.15538e-54
BLCA (n=408)	IL19	-0.0952679	0.0679267	0.140756
BLCA (n=408)	IL1A	-0.0333819	0.52323	0.662148
BLCA (n=408)	IL1B	0.116832	0.0250074	0.0610609
BLCA (n=408)	IL1F10	0.0150815	0.773083	0.848791
BLCA (n=408)	IL1F5	-0.093041	0.0746461	0.151965
BLCA (n=408)	IL1F6	0.0676796	0.195186	0.324359
BLCA (n=408)	IL1F7	-0.0716854	0.169985	0.292947
BLCA (n=408)	IL1F8	-0.0229621	0.660627	0.771585
BLCA (n=408)	IL1F9	0.0319617	0.541066	0.677184
BLCA (n=408)	IL1R1	-0.00354765	0.945925	0.960404
BLCA (n=408)	IL1R2	0.28103	4.16655e-08	2.78354e-07
BLCA (n=408)	IL1RAP	0.11674	0.0251227	0.0538343
BLCA (n=408)	IL1RAPL1	0.00984147	0.850756	0.885272
BLCA (n=408)	IL1RAPL2	-8.4177e-05	0.998716	0.999805
BLCA (n=408)	IL1RL1	0.100985	0.0529191	0.100648
BLCA (n=408)	IL1RL2	-0.0732713	0.160709	0.264521
BLCA (n=408)	IL1RN	-0.185852	0.000337835	0.00120981
BLCA (n=408)	IL2	0.216937	2.69867e-05	0.000117882
BLCA (n=408)	IL20	0.0579077	0.267856	0.387174
BLCA (n=408)	IL20RA	-0.247637	1.51337e-06	7.9153e-06
BLCA (n=408)	IL20RB	0.128512	0.0136194	0.0314752
BLCA (n=408)	IL21	0.344772	1.03876e-11	1.05874e-10
BLCA (n=408)	IL21R	0.84569	7.50319e-102	9.94173e-100
BLCA (n=408)	IL22	0.11368	0.0292264	0.0608246
BLCA (n=408)	IL22RA1	0.0211609	0.685771	0.762501
BLCA (n=408)	IL22RA2	0.393617	4.36082e-15	5.68336e-14
BLCA (n=408)	IL23A	0.0481442	0.357072	0.479726
BLCA (n=408)	IL23R	0.16414	0.00158048	0.00485127
BLCA (n=408)	IL24	0.140152	0.00708664	0.0181154
BLCA (n=408)	IL25	-0.0217565	0.677416	0.757392
BLCA (n=408)	IL26	0.479382	1.5242e-22	9.83913e-22
BLCA (n=408)	IL27	0.452807	5.28829e-20	3.08743e-19
BLCA (n=408)	IL27RA	0.335134	4.14189e-11	1.62805e-10
BLCA (n=408)	IL28A	0.149612	0.00402124	0.00767515
BLCA (n=408)	IL28B	0.200295	0.000109496	0.000259521
BLCA (n=408)	IL28RA	-0.0394071	0.451041	0.538537
BLCA (n=408)	IL29	0.222238	1.68744e-05	4.26697e-05
BLCA (n=408)	IL2RA	0.728972	3.25872e-62	7.18729e-61
BLCA (n=408)	IL2RB	0.792512	1.29841e-80	4.29557e-79
BLCA (n=408)	IL2RG	0.753298	1.36516e-68	3.49657e-67
BLCA (n=408)	IL3	0.00115432	0.982393	0.986119
BLCA (n=408)	IL31	0.101753	0.0511296	0.0803899
BLCA (n=408)	IL31RA	0.320091	3.26482e-10	1.21703e-09
BLCA (n=408)	IL32	0.620976	1.28863e-40	1.57411e-39
BLCA (n=408)	IL33	0.103266	0.0477556	0.0753837
BLCA (n=408)	IL34	0.193217	0.000192144	0.000440933
BLCA (n=408)	IL3RA	0.28382	3.01739e-08	9.46961e-08
BLCA (n=408)	IL4	0.113286	0.0297953	0.049184
BLCA (n=408)	IL4I1	0.641168	5.36134e-44	7.60162e-43
BLCA (n=408)	IL4R	0.143892	0.00568622	0.0104997
BLCA (n=408)	IL5	0.0198052	0.70493	0.810499
BLCA (n=408)	IL5RA	0.189182	0.000262439	0.000873572
BLCA (n=408)	IL6	0.259377	4.52605e-07	2.26779e-06
BLCA (n=408)	IL6R	0.13629	0.00884925	0.0224055
BLCA (n=408)	IL6ST	0.140967	0.00675752	0.0175769
BLCA (n=408)	IL7	0.369285	2.47281e-13	2.17973e-12
BLCA (n=408)	IL7R	0.473133	6.31635e-22	1.11355e-20
BLCA (n=408)	IL8	0.102325	0.0498323	0.100773
BLCA (n=408)	IL9	0.0865017	0.0975495	0.175885
BLCA (n=408)	IL9R	-0.00223916	0.965854	0.978184
BLCA (n=408)	ILF2	0.0487608	0.35094	0.488443
BLCA (n=408)	ILF3	0.0167938	0.748144	0.824344
BLCA (n=408)	INPP5D	0.210555	4.67834e-05	0.000123029
BLCA (n=408)	ITK	0.825106	8.83817e-93	3.53527e-91
BLCA (n=408)	KIF3A	0.000804986	0.987721	0.992947
BLCA (n=408)	KIF3B	0.028247	0.589103	0.872745
BLCA (n=408)	KIF3C	-0.0687378	0.188278	0.264202
BLCA (n=408)	KIF5A	-0.0608697	0.244104	0.328352
BLCA (n=408)	KIF5B	-0.025957	0.619661	0.707121
BLCA (n=408)	KIFAP3	0.0898589	0.085176	0.135144
BLCA (n=408)	KLC1	0.0758709	0.146335	0.21183
BLCA (n=408)	KLC2	-0.000616194	0.990601	0.993215
BLCA (n=408)	KLC3	-0.0115797	0.82479	0.871478
BLCA (n=408)	KLC4	0.0402526	0.441381	0.538442
BLCA (n=408)	LAT	0.45284	5.25092e-20	2.87101e-19
BLCA (n=408)	LCK	0.722223	1.4483e-60	2.68465e-59
BLCA (n=408)	LCP2	0.789614	1.22694e-79	4.05423e-78
BLCA (n=408)	LGMN	0.0648046	0.214886	0.296394
BLCA (n=408)	LYN	0.300847	3.89508e-09	1.37049e-08
BLCA (n=408)	MALT1	0.199625	0.000115577	0.000292794
BLCA (n=408)	MAP3K14	0.391899	5.86457e-15	2.70126e-14
BLCA (n=408)	MAP3K7	0.0791764	0.129499	0.256774
BLCA (n=408)	MAP3K8	0.00351885	0.946364	0.96747
BLCA (n=408)	MAPKAP1	0.13288	0.0107188	0.0349625
BLCA (n=408)	MLST8	-0.0189568	0.717015	0.811408
BLCA (n=408)	MTOR	0.0735332	0.159215	0.300256
BLCA (n=408)	NCK1	0.235146	5.12434e-06	3.8945e-05
BLCA (n=408)	NFKB1	0.181801	0.00045671	0.00218302
BLCA (n=408)	NFKBIA	0.159075	0.00220811	0.00865501
BLCA (n=408)	OSBPL1A	0.0179378	0.731626	0.820112
BLCA (n=408)	PAG1	0.106588	0.040994	0.105532
BLCA (n=408)	PAK1	0.114282	0.0283769	0.0784235
BLCA (n=408)	PAK2	0.0977951	0.06091	0.142875
BLCA (n=408)	PAK3	0.130474	0.0122406	0.0387618
BLCA (n=408)	PDCD1LG2	0.633585	1.06756e-42	2.02837e-40
BLCA (n=408)	PDPK1	-0.0316151	0.545464	0.682953
BLCA (n=408)	PIK3CA	0.0287197	0.582883	0.710152
BLCA (n=408)	PIK3CB	-0.0205352	0.694589	0.795982
BLCA (n=408)	PIK3R1	0.0427828	0.413186	0.579663
BLCA (n=408)	PIK3R2	-0.0712106	0.172838	0.319604
BLCA (n=408)	PLCG1	0.0838541	0.108283	0.219864
BLCA (n=408)	PLCG2	0.05724	0.273422	0.432288
BLCA (n=408)	PPP2CA	0.138553	0.00777435	0.028576
BLCA (n=408)	PPP2CB	0.0704001	0.177792	0.312897
BLCA (n=408)	PPP2R1A	-0.0192345	0.713052	0.818424
BLCA (n=408)	PPP2R1B	0.0506797	0.332286	0.497679
BLCA (n=408)	PPP2R5A	-0.0174678	0.738398	0.833129
BLCA (n=408)	PPP2R5B	0.110086	0.0347685	0.0911959
BLCA (n=408)	PPP2R5C	0.0499251	0.339544	0.504898
BLCA (n=408)	PPP2R5D	0.127438	0.0144307	0.0467392
BLCA (n=408)	PPP2R5E	0.040562	0.437875	0.590725
BLCA (n=408)	PRKCQ	0.425429	1.31176e-17	4.56264e-16
BLCA (n=408)	PRR5	-0.0420177	0.421598	0.579517
BLCA (n=408)	PSMA1	0.308269	1.52916e-09	2.44666e-08
BLCA (n=408)	PSMA2	0.224205	1.41339e-05	0.000108722
BLCA (n=408)	PSMA3	0.292182	1.12275e-08	1.63309e-07
BLCA (n=408)	PSMA4	0.228711	9.36306e-06	7.43069e-05
BLCA (n=408)	PSMA5	0.269674	1.49414e-07	1.75781e-06
BLCA (n=408)	PSMA6	0.2898	1.49292e-08	2.09533e-07
BLCA (n=408)	PSMA7	0.119492	0.0218671	0.0638454
BLCA (n=408)	PSMA8	0.286354	2.24381e-08	1.72601e-07
BLCA (n=408)	PSMB1	0.130431	0.0122697	0.0366258
BLCA (n=408)	PSMB10	0.420032	3.67093e-17	4.89457e-16
BLCA (n=408)	PSMB11	0.0773896	0.138404	0.249939
BLCA (n=408)	PSMB2	0.206167	6.76499e-05	0.000336149
BLCA (n=408)	PSMB3	0.205956	6.88484e-05	0.000339992
BLCA (n=408)	PSMB4	0.161314	0.00190684	0.00702982
BLCA (n=408)	PSMB5	0.07039	0.177854	0.303376
BLCA (n=408)	PSMB6	0.176571	0.000667813	0.00268467
BLCA (n=408)	PSMB7	0.208712	5.46753e-05	0.000275096
BLCA (n=408)	PSMB8	0.58233	8.63533e-35	2.2321e-33
BLCA (n=408)	PSMB9	0.734115	1.67228e-63	1.48647e-61
BLCA (n=408)	PSMC1	0.115341	0.0269337	0.0701857
BLCA (n=408)	PSMC2	0.151787	0.00351367	0.0122398
BLCA (n=408)	PSMC3	0.228354	9.67677e-06	5.4517e-05
BLCA (n=408)	PSMC4	0.0866811	0.0968537	0.190376
BLCA (n=408)	PSMC6	0.108142	0.0381219	0.0946037
BLCA (n=408)	PSMD1	0.151681	0.00353709	0.0122497
BLCA (n=408)	PSMD10	0.0433988	0.406487	0.565547
BLCA (n=408)	PSMD11	0.107969	0.0384328	0.0946037
BLCA (n=408)	PSMD12	0.129214	0.0131115	0.0370644
BLCA (n=408)	PSMD13	0.22325	1.54068e-05	7.0431e-05
BLCA (n=408)	PSMD14	0.118576	0.022908	0.0587385
BLCA (n=408)	PSMD2	0.151819	0.0035068	0.0111327
BLCA (n=408)	PSMD4	0.0960858	0.0655868	0.141809
BLCA (n=408)	PSMD5	0.127733	0.0142043	0.0397322
BLCA (n=408)	PSMD6	0.0131968	0.800803	0.868292
BLCA (n=408)	PSMD7	0.0149104	0.775588	0.858316
BLCA (n=408)	PSMD8	0.0682343	0.191542	0.317912
BLCA (n=408)	PSMD9	0.163717	0.00162584	0.00565509
BLCA (n=408)	PSME1	0.508492	1.36056e-25	2.05367e-24
BLCA (n=408)	PSME2	0.541669	1.91232e-29	3.47695e-28
BLCA (n=408)	PSME3	0.0608653	0.244138	0.384469
BLCA (n=408)	PSME4	0.0179921	0.730845	0.83406
BLCA (n=408)	PSMF1	0.0731267	0.161538	0.27972
BLCA (n=408)	PTCRA	0.436926	1.37587e-18	1.5078e-17
BLCA (n=408)	PTEN	0.0496509	0.342206	0.495951
BLCA (n=408)	PTPN11	-0.00911123	0.861714	0.906794
BLCA (n=408)	PTPN22	0.789528	1.31039e-79	2.09663e-77
BLCA (n=408)	PTPN6	0.242373	2.55089e-06	1.26752e-05
BLCA (n=408)	PTPRC	0.785051	3.92291e-78	7.84583e-76
BLCA (n=408)	PTPRJ	0.498637	1.581e-24	5.27001e-23
BLCA (n=408)	RAC1	-0.0119816	0.818812	0.893655
BLCA (n=408)	RELA	0.0587139	0.26124	0.426514
BLCA (n=408)	RICTOR	0.0880066	0.0918367	0.205222
BLCA (n=408)	RIPK2	0.170748	0.00100706	0.00516443
BLCA (n=408)	RPS27A	0.0916411	0.0791401	0.185238
BLCA (n=408)	SAR1B	0.0560076	0.283901	0.449803
BLCA (n=408)	SEC13	0.0552965	0.290069	0.453232
BLCA (n=408)	SEC23A	0.113496	0.0294902	0.0870559
BLCA (n=408)	SEC24A	0.144397	0.00551777	0.0221637
BLCA (n=408)	SEC24B	-0.0623733	0.232627	0.394283
BLCA (n=408)	SEC24C	-0.0167141	0.749299	0.852687
BLCA (n=408)	SEC24D	0.120848	0.0204011	0.0652834
BLCA (n=408)	SEC31A	0.0561112	0.283009	0.449803
BLCA (n=408)	SH3GL2	-0.0516487	0.323112	0.491488
BLCA (n=408)	SHFM1	-0.106934	0.0403406	0.113635
BLCA (n=408)	SKP1	0.041676	0.425386	0.601253
BLCA (n=408)	SRC	-0.163722	0.00162525	0.00787999
BLCA (n=408)	TAB2	0.0697966	0.181547	0.325598
BLCA (n=408)	THEM4	-0.0342931	0.511946	0.655291
BLCA (n=408)	TNFRSF14	0.231041	7.54198e-06	4.90535e-05
BLCA (n=408)	TRAF6	0.10825	0.0379274	0.0942295
BLCA (n=408)	TRAT1	0.764381	9.47959e-72	6.89425e-70
BLCA (n=408)	TRIB3	0.0265733	0.61137	0.734885
BLCA (n=408)	TUBA1A	0.0889122	0.0885301	0.178849
BLCA (n=408)	TUBA1B	0.158103	0.00235188	0.00867054
BLCA (n=408)	TUBA1C	0.120794	0.0204585	0.0554807
BLCA (n=408)	TUBA3C	-0.0637047	0.222788	0.363735
BLCA (n=408)	TUBA3D	0.0454988	0.384137	0.538195
BLCA (n=408)	TUBA3E	-0.0111791	0.830757	0.899127
BLCA (n=408)	TUBA4A	0.0576002	0.27041	0.419532
BLCA (n=408)	TUBA4B	0.0503143	0.335787	0.491113
BLCA (n=408)	TUBA8	0.133068	0.0106071	0.0310832
BLCA (n=408)	TUBAL3	-0.00704619	0.89284	0.94107
BLCA (n=408)	TUBB1	-0.0780347	0.135136	0.247318
BLCA (n=408)	TUBB2A	0.142311	0.00624496	0.0194395
BLCA (n=408)	TUBB2B	0.119956	0.0213551	0.0575222
BLCA (n=408)	TUBB3	0.0764424	0.143311	0.258067
BLCA (n=408)	TUBB4	0.0675875	0.195796	0.328379
BLCA (n=408)	TUBB6	0.130951	0.0119249	0.0284168
BLCA (n=408)	TUBB8	-0.158244	0.00233056	0.00646097
BLCA (n=408)	UBA52	0.043207	0.408566	0.543461
BLCA (n=408)	UBB	0.100553	0.0539455	0.104171
BLCA (n=408)	UBC	0.198741	0.00012409	0.000418617
BLCA (n=408)	UBE2D1	0.0764784	0.143122	0.239248
BLCA (n=408)	UBE2D2	0.122395	0.0188347	0.0430508
BLCA (n=408)	UBE2N	-0.0301222	0.56461	0.701068
BLCA (n=408)	UBE2V1	0.0376114	0.471949	0.606173
BLCA (n=408)	VASP	-0.0101724	0.845799	0.912616
BLCA (n=408)	VAV1	0.478252	1.97534e-22	1.45551e-21
BLCA (n=408)	WAS	0.804653	7.09907e-85	2.48468e-83
BLCA (n=408)	YES1	0.0069841	0.893779	0.939578
BLCA (n=408)	ZAP70	0.829247	1.65879e-94	8.44475e-93
BRCA (n=1100)	ACTR10	-0.206764	4.64594e-11	8.07989e-10
BRCA (n=1100)	ACTR1A	-0.0174706	0.58221	0.719001
BRCA (n=1100)	AKT1	-0.0739209	0.019763	0.0579905
BRCA (n=1100)	AKT2	0.0429162	0.176384	0.318526
BRCA (n=1100)	AKT3	0.0144073	0.650059	0.764646
BRCA (n=1100)	AP1B1	0.183311	5.83208e-09	7.52527e-08
BRCA (n=1100)	AP1G1	-0.144936	4.47496e-06	3.54452e-05
BRCA (n=1100)	AP1M1	0.256304	2.24863e-16	6.20311e-15
BRCA (n=1100)	AP1M2	-0.235076	6.02396e-14	1.33866e-12
BRCA (n=1100)	AP1S1	-9.21027e-05	0.997686	0.998935
BRCA (n=1100)	AP1S2	0.186284	3.26649e-09	4.42914e-08
BRCA (n=1100)	AP1S3	-0.0634357	0.0455561	0.114607
BRCA (n=1100)	AP2A1	0.0486098	0.125637	0.248604
BRCA (n=1100)	AP2A2	-0.0231389	0.466187	0.62892
BRCA (n=1100)	AP2B1	-0.181148	8.83752e-09	1.07121e-07
BRCA (n=1100)	AP2M1	0.0687276	0.0302606	0.0826229
BRCA (n=1100)	AP2S1	0.0743427	0.0190703	0.0565046
BRCA (n=1100)	ARF1	0.0166133	0.600864	0.73388
BRCA (n=1100)	BCL10	-0.103659	0.00106469	0.00467995
BRCA (n=1100)	BTLA	0.740527	2.00127e-173	1.60101e-170
BRCA (n=1100)	BTRC	-0.232266	1.21393e-13	3.2011e-13
BRCA (n=1100)	CANX	-0.158892	4.77285e-07	9.85403e-07
BRCA (n=1100)	CAPZA1	0.0381443	0.229546	0.291585
BRCA (n=1100)	CAPZA2	-0.102824	0.00116901	0.00199591
BRCA (n=1100)	CAPZA3	-0.00765407	0.809543	0.846629
BRCA (n=1100)	CAPZB	0.0178043	0.575025	0.63547
BRCA (n=1100)	CARD11	0.660699	1.04116e-125	3.61689e-124
BRCA (n=1100)	CD101	0.412994	3.17507e-42	1.86535e-41
BRCA (n=1100)	CD247	0.842812	3.80597e-269	1.52049e-266
BRCA (n=1100)	CD274	0.432757	1.24861e-46	8.67513e-46
BRCA (n=1100)	CD28	0.531324	1.67255e-73	2.19076e-72
BRCA (n=1100)	CD3D	0.858294	1.09366e-289	8.73834e-287
BRCA (n=1100)	CD3E	0.833123	2.16127e-257	5.75619e-255
BRCA (n=1100)	CD3G	0.722581	3.05625e-161	2.71327e-159
BRCA (n=1100)	CD4	0.588612	1.01483e-93	2.02713e-92
BRCA (n=1100)	CD74	0.611478	5.62046e-103	1.44863e-101
BRCA (n=1100)	CD80	0.445921	9.90656e-50	7.4673e-49
BRCA (n=1100)	CD86	0.497924	2.13589e-63	2.30618e-62
BRCA (n=1100)	CDC34	0.182032	7.46168e-09	1.64693e-08
BRCA (n=1100)	CDC42	-0.128067	5.13771e-05	9.39366e-05
BRCA (n=1100)	CHUK	-0.05879	0.0639128	0.120792
BRCA (n=1100)	CLTA	0.123753	9.16125e-05	0.000326008
BRCA (n=1100)	CLTC	-0.136415	1.59141e-05	6.6873e-05
BRCA (n=1100)	CSK	0.473043	1.45396e-56	6.0454e-55
BRCA (n=1100)	CTLA4	0.770162	6.26066e-196	4.94593e-193
BRCA (n=1100)	CTSA	0.161038	3.32339e-07	1.67228e-06
BRCA (n=1100)	CTSB	0.187567	2.53655e-09	1.77334e-08
BRCA (n=1100)	CTSC	0.479408	2.93584e-58	1.3643e-56
BRCA (n=1100)	CTSD	0.127565	5.50067e-05	0.000205949
BRCA (n=1100)	CTSE	0.169812	7.19594e-08	4.18125e-07
BRCA (n=1100)	CTSF	-0.176311	2.19869e-08	1.37855e-07
BRCA (n=1100)	CTSH	0.280391	2.05432e-19	2.79813e-18
BRCA (n=1100)	CTSK	-0.0123542	0.697258	0.790292
BRCA (n=1100)	CTSL1	0.317033	1.20477e-24	2.16311e-23
BRCA (n=1100)	CTSL2	0.166473	1.30032e-07	7.08451e-07
BRCA (n=1100)	CTSL3	0.00223656	0.943855	0.972142
BRCA (n=1100)	CTSO	-0.0830138	0.00883259	0.0218231
BRCA (n=1100)	CTSS	0.475217	3.86964e-57	1.69834e-55
BRCA (n=1100)	CUL1	0.0629375	0.0472837	0.0955348
BRCA (n=1100)	DCTN1	-0.0796083	0.0120492	0.0284996
BRCA (n=1100)	DCTN2	-0.0519573	0.101601	0.208412
BRCA (n=1100)	DCTN3	0.0248953	0.433025	0.60563
BRCA (n=1100)	DCTN4	-0.275121	1.00945e-18	2.12517e-17
BRCA (n=1100)	DCTN5	-0.0793759	0.0123025	0.0365872
BRCA (n=1100)	DCTN6	-0.144043	5.12907e-06	3.44811e-05
BRCA (n=1100)	DNM1	0.026359	0.40646	0.576666
BRCA (n=1100)	DNM2	0.258645	1.17475e-16	1.99957e-15
BRCA (n=1100)	DNM3	0.0335753	0.290274	0.462589
BRCA (n=1100)	DYNC1H1	-0.056698	0.0739781	0.162144
BRCA (n=1100)	DYNC1I1	-0.0562434	0.0763282	0.165931
BRCA (n=1100)	DYNC1I2	-0.243746	6.5467e-15	1.04747e-13
BRCA (n=1100)	DYNC1LI1	-0.11923	0.00016471	0.000808392
BRCA (n=1100)	DYNC1LI2	-0.0739444	0.0197239	0.0549795
BRCA (n=1100)	DYNLL1	-0.0575598	0.0696853	0.155288
BRCA (n=1100)	DYNLL2	-0.0701245	0.0270491	0.0709485
BRCA (n=1100)	ENAH	-0.102733	0.00118095	0.00465398
BRCA (n=1100)	EVL	-0.118799	0.000174001	0.000843856
BRCA (n=1100)	FBXW11	-0.108303	0.000625501	0.0026199
BRCA (n=1100)	FYB	0.556912	4.77468e-82	3.81974e-79
BRCA (n=1100)	FYN	0.406851	6.4893e-41	5.76827e-39
BRCA (n=1100)	GRAP2	0.686869	1.19824e-139	4.79297e-137
BRCA (n=1100)	GRB2	0.0269598	0.395844	0.42393
BRCA (n=1100)	HLA-DMA	0.603588	1.06879e-99	6.57718e-98
BRCA (n=1100)	HLA-DMB	0.599297	5.94028e-98	3.16815e-96
BRCA (n=1100)	HLA-DOA	0.562362	5.77406e-84	1.53975e-82
BRCA (n=1100)	HLA-DPA1	0.553141	9.66095e-81	2.34205e-79
BRCA (n=1100)	HLA-DPB1	0.644122	1.38947e-117	1.58797e-115
BRCA (n=1100)	HLA-DQA1	0.540629	1.58865e-76	3.17729e-75
BRCA (n=1100)	HLA-DQA2	0.467217	4.81528e-55	4.53203e-54
BRCA (n=1100)	HLA-DQB1	0.543905	1.30099e-77	2.81296e-76
BRCA (n=1100)	HLA-DQB2	0.412175	4.76584e-42	3.05014e-41
BRCA (n=1100)	HLA-DRA	0.602309	3.563e-99	2.036e-97
BRCA (n=1100)	HLA-DRB1	0.565083	6.17291e-85	1.76369e-83
BRCA (n=1100)	HLA-DRB5	0.421616	4.12908e-44	2.8976e-43
BRCA (n=1100)	HMG20A	-0.0765747	0.0157465	0.0195003
BRCA (n=1100)	HMG20B	0.0314928	0.321249	0.348237
BRCA (n=1100)	ICOS	0.755839	1.19361e-184	9.54886e-182
BRCA (n=1100)	ICOSLG	0.252235	6.84224e-16	1.62427e-15
BRCA (n=1100)	IFI30	0.525538	1.13646e-71	1.89409e-70
BRCA (n=1100)	IFNA1	-0.0199382	0.530084	0.774188
BRCA (n=1100)	IFNA10	0.137924	1.27803e-05	0.000164194
BRCA (n=1100)	IFNA13	0.024541	0.439602	0.724771
BRCA (n=1100)	IFNA14	0.0532671	0.0932552	0.336398
BRCA (n=1100)	IFNA16	-0.0115747	0.715502	0.890559
BRCA (n=1100)	IFNA17	0.0121676	0.70161	0.883422
BRCA (n=1100)	IFNA2	-0.00393811	0.901312	0.97326
BRCA (n=1100)	IFNA21	0.0216481	0.495406	0.744146
BRCA (n=1100)	IFNA4	0.0763475	0.0160598	0.0951044
BRCA (n=1100)	IFNA5	-0.0248693	0.433504	0.724771
BRCA (n=1100)	IFNA6	0.030332	0.339418	0.643198
BRCA (n=1100)	IFNA7	0.0544203	0.0863707	0.320979
BRCA (n=1100)	IFNA8	0.0731964	0.0210041	0.117934
BRCA (n=1100)	IFNAR1	-0.0848492	0.00743807	0.0503398
BRCA (n=1100)	IFNAR2	0.336902	8.33097e-28	2.7456e-26
BRCA (n=1100)	IFNB1	0.220479	2.07835e-12	4.9231e-11
BRCA (n=1100)	IFNE	0.0193505	0.54228	0.781461
BRCA (n=1100)	IFNG	0.694426	5.9509e-144	4.51078e-141
BRCA (n=1100)	IFNK	0.0244614	0.441088	0.724771
BRCA (n=1100)	IFNW1	0.00925838	0.770642	0.928691
BRCA (n=1100)	IKBKB	-0.148599	2.53569e-06	3.85657e-06
BRCA (n=1100)	IKBKG	0.256299	2.25205e-16	1.07645e-15
BRCA (n=1100)	IL10	0.44338	4.02649e-49	6.97633e-48
BRCA (n=1100)	IL10RA	0.674078	1.17952e-132	4.70037e-130
BRCA (n=1100)	IL10RB	0.173517	3.68031e-08	1.16397e-07
BRCA (n=1100)	IL11	-0.0366168	0.248755	0.320805
BRCA (n=1100)	IL11RA	0.169161	8.08248e-08	2.44933e-07
BRCA (n=1100)	IL12A	0.286647	2.96711e-20	1.77804e-19
BRCA (n=1100)	IL12B	0.663752	2.91157e-127	5.8013e-125
BRCA (n=1100)	IL12RB1	0.770106	6.95064e-196	5.53966e-193
BRCA (n=1100)	IL12RB2	0.510224	5.4701e-67	1.55702e-65
BRCA (n=1100)	IL13	0.275608	8.72595e-19	4.82957e-18
BRCA (n=1100)	IL13RA1	-0.201807	1.35669e-10	4.96001e-10
BRCA (n=1100)	IL13RA2	-0.145521	4.09039e-06	1.11264e-05
BRCA (n=1100)	IL15	0.506719	5.97586e-66	1.64233e-64
BRCA (n=1100)	IL15RA	0.589982	2.96997e-94	2.36707e-92
BRCA (n=1100)	IL16	0.549358	1.8994e-79	7.20866e-78
BRCA (n=1100)	IL17A	0.227038	4.36313e-13	1.82064e-12
BRCA (n=1100)	IL17B	-0.01482	0.640731	0.702306
BRCA (n=1100)	IL17C	0.178134	1.56398e-08	5.04653e-08
BRCA (n=1100)	IL17D	-0.0379276	0.232206	0.30339
BRCA (n=1100)	IL17F	0.189092	1.87321e-09	6.38012e-09
BRCA (n=1100)	IL17RA	0.0908632	0.00414327	0.0124455
BRCA (n=1100)	IL17RB	-0.115248	0.000271505	0.00100055
BRCA (n=1100)	IL17RC	0.0604125	0.0569085	0.120157
BRCA (n=1100)	IL17RD	-0.130961	3.44961e-05	0.000143541
BRCA (n=1100)	IL17RE	0.0647141	0.041364	0.0938055
BRCA (n=1100)	IL17REL	0.19628	4.34003e-10	2.92768e-09
BRCA (n=1100)	IL18	0.406853	6.48322e-41	1.84309e-39
BRCA (n=1100)	IL18BP	0.712465	8.6609e-155	3.44704e-152
BRCA (n=1100)	IL18R1	0.489679	4.53478e-61	2.40646e-59
BRCA (n=1100)	IL18RAP	0.740469	2.19663e-173	1.74852e-170
BRCA (n=1100)	IL19	0.0815948	0.0100659	0.0266949
BRCA (n=1100)	IL1A	0.167539	1.07784e-07	6.04197e-07
BRCA (n=1100)	IL1B	0.166756	1.23732e-07	6.83964e-07
BRCA (n=1100)	IL1F10	0.0379092	0.232431	0.367824
BRCA (n=1100)	IL1F5	0.141877	7.11652e-06	3.16466e-05
BRCA (n=1100)	IL1F6	0.0968073	0.00224718	0.00718375
BRCA (n=1100)	IL1F7	0.0646071	0.0417018	0.0939942
BRCA (n=1100)	IL1F8	-0.00343502	0.913867	0.939842
BRCA (n=1100)	IL1F9	0.16556	1.52559e-07	8.31761e-07
BRCA (n=1100)	IL1R1	0.0312546	0.324924	0.478465
BRCA (n=1100)	IL1R2	0.460432	2.60821e-53	1.59502e-51
BRCA (n=1100)	IL1RAP	-0.0445635	0.160344	0.264467
BRCA (n=1100)	IL1RAPL1	-0.0361746	0.254519	0.375404
BRCA (n=1100)	IL1RAPL2	0.028156	0.375211	0.497154
BRCA (n=1100)	IL1RL1	0.0543902	0.086545	0.155312
BRCA (n=1100)	IL1RL2	0.0206774	0.514942	0.627881
BRCA (n=1100)	IL1RN	0.0859054	0.00672815	0.0173103
BRCA (n=1100)	IL2	0.419197	1.41425e-43	5.35394e-42
BRCA (n=1100)	IL20	-0.0783212	0.0135121	0.0313181
BRCA (n=1100)	IL20RA	-0.186111	3.37957e-09	2.68676e-08
BRCA (n=1100)	IL20RB	0.230638	1.81404e-13	2.1851e-12
BRCA (n=1100)	IL21	0.438444	5.94036e-48	2.95162e-46
BRCA (n=1100)	IL21R	0.646643	8.70308e-119	2.30632e-116
BRCA (n=1100)	IL22	0.110411	0.000487921	0.00166479
BRCA (n=1100)	IL22RA1	0.135752	1.75119e-05	7.91019e-05
BRCA (n=1100)	IL22RA2	0.31106	9.67243e-24	2.13599e-22
BRCA (n=1100)	IL23A	0.424176	1.11022e-44	4.64538e-43
BRCA (n=1100)	IL23R	0.277401	5.09094e-19	7.63642e-18
BRCA (n=1100)	IL24	0.172161	4.71163e-08	3.09566e-07
BRCA (n=1100)	IL25	-0.0695172	0.0284072	0.0592748
BRCA (n=1100)	IL26	0.395097	1.75557e-38	1.99132e-37
BRCA (n=1100)	IL27	0.366473	5.8932e-33	5.63759e-32
BRCA (n=1100)	IL27RA	0.327385	2.90832e-26	2.24195e-25
BRCA (n=1100)	IL28A	0.27815	4.05942e-19	2.26985e-18
BRCA (n=1100)	IL28B	0.213347	1.07352e-11	4.37115e-11
BRCA (n=1100)	IL28RA	0.137678	1.32479e-05	3.37143e-05
BRCA (n=1100)	IL29	0.367904	3.21482e-33	3.15132e-32
BRCA (n=1100)	IL2RA	0.623536	3.59741e-108	2.85634e-106
BRCA (n=1100)	IL2RB	0.694748	3.87068e-144	1.53666e-141
BRCA (n=1100)	IL2RG	0.816458	7.57981e-239	6.01837e-236
BRCA (n=1100)	IL3	0.16014	3.86908e-07	1.10109e-06
BRCA (n=1100)	IL31	0.0208103	0.512243	0.596365
BRCA (n=1100)	IL31RA	0.227789	3.63782e-13	1.5698e-12
BRCA (n=1100)	IL32	0.581035	8.19667e-91	3.25408e-89
BRCA (n=1100)	IL33	0.147743	2.89922e-06	7.75078e-06
BRCA (n=1100)	IL34	0.295586	1.71539e-21	1.03971e-20
BRCA (n=1100)	IL3RA	0.34958	6.01994e-30	5.43163e-29
BRCA (n=1100)	IL4	0.0725701	0.0221309	0.0373078
BRCA (n=1100)	IL4I1	0.629826	5.68994e-111	5.01979e-109
BRCA (n=1100)	IL4R	0.199687	2.1276e-10	8.04434e-10
BRCA (n=1100)	IL5	0.0058649	0.853483	0.898801
BRCA (n=1100)	IL5RA	0.2049	6.97409e-11	4.88186e-10
BRCA (n=1100)	IL6	0.248557	1.83956e-15	2.03635e-14
BRCA (n=1100)	IL6R	0.21136	1.67914e-11	1.24886e-10
BRCA (n=1100)	IL6ST	-0.200663	1.73046e-10	1.17671e-09
BRCA (n=1100)	IL7	0.370542	1.04254e-33	3.54464e-32
BRCA (n=1100)	IL7R	0.493678	3.43566e-62	4.08843e-60
BRCA (n=1100)	IL8	0.036432	0.251153	0.377125
BRCA (n=1100)	IL9	0.0306347	0.334618	0.467092
BRCA (n=1100)	IL9R	0.504878	2.07506e-65	3.29243e-63
BRCA (n=1100)	ILF2	0.0593495	0.0614212	0.121313
BRCA (n=1100)	ILF3	0.17315	3.93559e-08	2.20393e-07
BRCA (n=1100)	INPP5D	0.555487	1.49404e-81	5.16124e-80
BRCA (n=1100)	ITK	0.772696	5.1895e-198	1.97201e-195
BRCA (n=1100)	KIF3A	-0.150439	1.89617e-06	5.83438e-06
BRCA (n=1100)	KIF3B	-0.13019	3.83871e-05	0.000511827
BRCA (n=1100)	KIF3C	0.0332637	0.294777	0.390297
BRCA (n=1100)	KIF5A	-0.0766378	0.0156605	0.0293152
BRCA (n=1100)	KIF5B	-0.135342	1.85733e-05	5.09593e-05
BRCA (n=1100)	KIFAP3	-0.0995171	0.00168139	0.00364062
BRCA (n=1100)	KLC1	0.0529297	0.0953505	0.147589
BRCA (n=1100)	KLC2	0.00062521	0.984293	0.990812
BRCA (n=1100)	KLC3	0.0945766	0.00283829	0.00600864
BRCA (n=1100)	KLC4	0.0158644	0.617377	0.705573
BRCA (n=1100)	LAT	0.744204	4.7725e-176	1.20903e-173
BRCA (n=1100)	LCK	0.833775	3.69318e-258	2.80682e-255
BRCA (n=1100)	LCP2	0.61282	1.52335e-103	9.64789e-102
BRCA (n=1100)	LGMN	0.369881	1.38369e-33	1.26699e-32
BRCA (n=1100)	LYN	0.384315	2.45943e-36	2.42881e-35
BRCA (n=1100)	MALT1	0.108452	0.00061468	0.00141563
BRCA (n=1100)	MAP3K14	0.404868	1.69605e-40	1.92388e-39
BRCA (n=1100)	MAP3K7	0.0145246	0.647402	0.760472
BRCA (n=1100)	MAP3K8	0.132926	2.6195e-05	0.000174633
BRCA (n=1100)	MAPKAP1	-0.00281855	0.92928	0.955687
BRCA (n=1100)	MLST8	-2.47051e-05	0.999379	0.999379
BRCA (n=1100)	MTOR	0.00813551	0.797815	0.868121
BRCA (n=1100)	NCK1	0.190667	1.36633e-09	1.79037e-08
BRCA (n=1100)	NFKB1	0.00514977	0.871182	0.915552
BRCA (n=1100)	NFKBIA	0.215032	7.32018e-12	1.3246e-10
BRCA (n=1100)	OSBPL1A	-0.179238	1.27037e-08	1.35983e-07
BRCA (n=1100)	PAG1	0.325429	5.94344e-26	3.22644e-24
BRCA (n=1100)	PAK1	0.0177442	0.576315	0.706451
BRCA (n=1100)	PAK2	-0.0292919	0.356245	0.524703
BRCA (n=1100)	PAK3	0.125927	6.86092e-05	0.0004011
BRCA (n=1100)	PDCD1LG2	0.559145	7.89685e-83	6.00161e-80
BRCA (n=1100)	PDPK1	-0.154029	1.06509e-06	8.99413e-06
BRCA (n=1100)	PIK3CA	-0.0109843	0.729428	0.818856
BRCA (n=1100)	PIK3CB	-0.0711726	0.0248365	0.07017
BRCA (n=1100)	PIK3R1	-0.111	0.00045489	0.00218302
BRCA (n=1100)	PIK3R2	-0.0469354	0.139215	0.269906
BRCA (n=1100)	PLCG1	0.273646	1.56648e-18	5.96754e-17
BRCA (n=1100)	PLCG2	0.410958	8.69126e-42	9.93287e-40
BRCA (n=1100)	PPP2CA	-0.211049	1.80006e-11	3.78961e-10
BRCA (n=1100)	PPP2CB	-0.14423	4.98529e-06	4.19814e-05
BRCA (n=1100)	PPP2R1A	-0.0590006	0.0629655	0.146007
BRCA (n=1100)	PPP2R1B	-0.0828526	0.00896557	0.0320199
BRCA (n=1100)	PPP2R5A	-0.205193	6.54406e-11	1.30881e-09
BRCA (n=1100)	PPP2R5B	0.0862197	0.00652897	0.0248722
BRCA (n=1100)	PPP2R5C	-0.0150049	0.636569	0.762677
BRCA (n=1100)	PPP2R5D	0.138912	1.10572e-05	8.67232e-05
BRCA (n=1100)	PPP2R5E	-0.163823	2.06256e-07	2.35721e-06
BRCA (n=1100)	PRKCQ	0.708028	4.78678e-152	3.82943e-149
BRCA (n=1100)	PRR5	0.184832	4.34094e-09	6.55236e-08
BRCA (n=1100)	PSMA1	-0.00706615	0.823923	0.898664
BRCA (n=1100)	PSMA2	0.0963197	0.00236582	0.0111991
BRCA (n=1100)	PSMA3	0.049244	0.120772	0.240942
BRCA (n=1100)	PSMA4	0.146868	3.32198e-06	2.92043e-05
BRCA (n=1100)	PSMA5	0.158203	5.35578e-07	5.49311e-06
BRCA (n=1100)	PSMA6	0.0481688	0.129109	0.249171
BRCA (n=1100)	PSMA7	0.253275	5.15926e-16	1.65096e-14
BRCA (n=1100)	PSMA8	0.316495	1.45611e-24	2.91221e-23
BRCA (n=1100)	PSMB1	0.0440494	0.165227	0.285489
BRCA (n=1100)	PSMB10	0.517279	4.07684e-69	6.52295e-67
BRCA (n=1100)	PSMB11	0.0541885	0.0877203	0.17677
BRCA (n=1100)	PSMB2	0.217091	4.56556e-12	4.68262e-11
BRCA (n=1100)	PSMB3	0.101299	0.00138409	0.00527273
BRCA (n=1100)	PSMB4	0.146625	3.44993e-06	2.09086e-05
BRCA (n=1100)	PSMB5	0.075689	0.0169991	0.0487431
BRCA (n=1100)	PSMB6	0.148426	2.60532e-06	1.60327e-05
BRCA (n=1100)	PSMB7	0.0612445	0.0535717	0.121754
BRCA (n=1100)	PSMB8	0.455945	3.48154e-52	1.63837e-50
BRCA (n=1100)	PSMB9	0.659777	3.04092e-125	2.43274e-122
BRCA (n=1100)	PSMC1	-0.0105127	0.74062	0.828665
BRCA (n=1100)	PSMC2	0.0772574	0.0148371	0.0434786
BRCA (n=1100)	PSMC3	0.171542	5.27127e-08	3.90465e-07
BRCA (n=1100)	PSMC4	0.152719	1.3165e-06	8.29293e-06
BRCA (n=1100)	PSMC6	-0.155694	8.11349e-07	5.27707e-06
BRCA (n=1100)	PSMD1	0.0034191	0.914264	0.943757
BRCA (n=1100)	PSMD10	-0.0695554	0.0283201	0.0730842
BRCA (n=1100)	PSMD11	0.0338243	0.286709	0.437734
BRCA (n=1100)	PSMD12	0.00953413	0.764011	0.853614
BRCA (n=1100)	PSMD13	0.139355	1.03585e-05	4.79004e-05
BRCA (n=1100)	PSMD14	0.0517496	0.102977	0.20038
BRCA (n=1100)	PSMD2	0.113653	0.000330236	0.00134106
BRCA (n=1100)	PSMD4	0.0640317	0.0435594	0.0995643
BRCA (n=1100)	PSMD5	-0.116496	0.000232533	0.000963866
BRCA (n=1100)	PSMD6	-0.166566	1.27942e-07	6.86937e-07
BRCA (n=1100)	PSMD7	0.158986	4.69843e-07	2.40945e-06
BRCA (n=1100)	PSMD8	0.0485061	0.126447	0.235149
BRCA (n=1100)	PSMD9	0.00427801	0.892844	0.92403
BRCA (n=1100)	PSME1	0.167599	1.06658e-07	5.80452e-07
BRCA (n=1100)	PSME2	0.402534	5.21106e-40	1.39932e-38
BRCA (n=1100)	PSME3	-0.0738287	0.0199173	0.052414
BRCA (n=1100)	PSME4	0.128803	4.64643e-05	0.000204239
BRCA (n=1100)	PSMF1	-0.0191161	0.547185	0.685051
BRCA (n=1100)	PTCRA	0.468012	2.99909e-55	2.18116e-53
BRCA (n=1100)	PTEN	-0.230907	1.69781e-13	1.46048e-12
BRCA (n=1100)	PTPN11	-0.0881596	0.00541257	0.0166541
BRCA (n=1100)	PTPN22	0.556023	9.73132e-82	1.94626e-79
BRCA (n=1100)	PTPN6	0.431523	2.40006e-46	9.60023e-45
BRCA (n=1100)	PTPRC	0.611748	4.32575e-103	3.4606e-100
BRCA (n=1100)	PTPRJ	0.100441	0.00152066	0.00741785
BRCA (n=1100)	RAC1	-0.115726	0.00025589	0.00161191
BRCA (n=1100)	RELA	0.0644246	0.0422836	0.118276
BRCA (n=1100)	RICTOR	-0.102615	0.00119646	0.00601995
BRCA (n=1100)	RIPK2	0.187593	2.52346e-09	3.88225e-08
BRCA (n=1100)	RPS27A	0.0797502	0.0118969	0.0413804
BRCA (n=1100)	SAR1B	-0.199745	2.10156e-10	3.57712e-09
BRCA (n=1100)	SEC13	0.14125	7.81695e-06	7.02648e-05
BRCA (n=1100)	SEC23A	-0.0845664	0.00763917	0.0292409
BRCA (n=1100)	SEC24A	-0.0746729	0.0185429	0.0603021
BRCA (n=1100)	SEC24B	-0.179239	1.2702e-08	1.752e-07
BRCA (n=1100)	SEC24C	-0.0380709	0.230445	0.392247
BRCA (n=1100)	SEC24D	-0.0749381	0.0181286	0.059438
BRCA (n=1100)	SEC31A	-0.17718	1.86992e-08	2.53548e-07
BRCA (n=1100)	SH3GL2	0.00324829	0.918532	0.95556
BRCA (n=1100)	SHFM1	0.131205	3.33408e-05	0.00027784
BRCA (n=1100)	SKP1	-0.264273	2.40144e-17	6.40385e-16
BRCA (n=1100)	SRC	0.151241	1.66896e-06	1.71175e-05
BRCA (n=1100)	TAB2	-0.0143861	0.650539	0.776553
BRCA (n=1100)	THEM4	-0.0948472	0.00275972	0.00998995
BRCA (n=1100)	TNFRSF14	0.307499	3.27411e-23	7.48367e-22
BRCA (n=1100)	TRAF6	-0.0718042	0.0235802	0.062464
BRCA (n=1100)	TRAT1	0.753128	1.33116e-182	1.06493e-179
BRCA (n=1100)	TRIB3	-0.0587107	0.0642724	0.141647
BRCA (n=1100)	TUBA1A	-0.0523576	0.0989895	0.193623
BRCA (n=1100)	TUBA1B	0.194284	6.55062e-10	7.70661e-09
BRCA (n=1100)	TUBA1C	0.171283	5.52343e-08	5.2604e-07
BRCA (n=1100)	TUBA3C	-0.0599669	0.0587655	0.13318
BRCA (n=1100)	TUBA3D	-0.102263	0.0012443	0.00497719
BRCA (n=1100)	TUBA3E	-0.140543	8.68684e-06	5.60441e-05
BRCA (n=1100)	TUBA4A	0.113731	0.000327092	0.00151256
BRCA (n=1100)	TUBA4B	0.0568827	0.0730402	0.157076
BRCA (n=1100)	TUBA8	0.254028	4.20092e-16	7.30596e-15
BRCA (n=1100)	TUBAL3	-0.0377182	0.234796	0.381007
BRCA (n=1100)	TUBB1	0.0241395	0.447125	0.595175
BRCA (n=1100)	TUBB2A	0.0504736	0.11176	0.214089
BRCA (n=1100)	TUBB2B	0.0950943	0.00268971	0.00978075
BRCA (n=1100)	TUBB3	0.0633635	0.0458032	0.109381
BRCA (n=1100)	TUBB4	0.17021	6.70065e-08	6.23317e-07
BRCA (n=1100)	TUBB6	0.153417	1.17616e-06	4.95227e-06
BRCA (n=1100)	TUBB8	0.0969884	0.00220453	0.00614197
BRCA (n=1100)	UBA52	0.0943492	0.00290591	0.0078236
BRCA (n=1100)	UBB	0.0451712	0.154713	0.253581
BRCA (n=1100)	UBC	-0.0333482	0.293551	0.426983
BRCA (n=1100)	UBE2D1	0.0824836	0.00927671	0.0229865
BRCA (n=1100)	UBE2D2	-0.0522668	0.0995771	0.176466
BRCA (n=1100)	UBE2N	-0.0800845	0.0115446	0.0278664
BRCA (n=1100)	UBE2V1	-0.0403328	0.2039	0.31895
BRCA (n=1100)	VASP	0.0940423	0.00299946	0.00803682
BRCA (n=1100)	VAV1	0.531981	1.02993e-73	2.74647e-72
BRCA (n=1100)	WAS	0.731939	1.79781e-167	5.03387e-165
BRCA (n=1100)	YES1	-0.00894783	0.778131	0.873253
BRCA (n=1100)	ZAP70	0.832482	1.21589e-256	6.80896e-254
BRCA-Basal (n=191)	ACTR10	-0.154982	0.0411545	0.105187
BRCA-Basal (n=191)	ACTR1A	0.0225105	0.768123	0.847584
BRCA-Basal (n=191)	AKT1	-0.045428	0.551693	0.701676
BRCA-Basal (n=191)	AKT2	0.111699	0.142272	0.27153
BRCA-Basal (n=191)	AKT3	0.0184552	0.809007	0.875254
BRCA-Basal (n=191)	AP1B1	0.0961591	0.206873	0.36339
BRCA-Basal (n=191)	AP1G1	-0.0650041	0.394112	0.565035
BRCA-Basal (n=191)	AP1M1	0.139932	0.0655341	0.149366
BRCA-Basal (n=191)	AP1M2	-0.115278	0.129843	0.253692
BRCA-Basal (n=191)	AP1S1	-0.0489771	0.521016	0.684421
BRCA-Basal (n=191)	AP1S2	0.122839	0.106353	0.219852
BRCA-Basal (n=191)	AP1S3	-0.01807	0.81292	0.875543
BRCA-Basal (n=191)	AP2A1	0.0902596	0.236237	0.397874
BRCA-Basal (n=191)	AP2A2	0.131899	0.0827557	0.180887
BRCA-Basal (n=191)	AP2B1	-0.0850408	0.26455	0.431205
BRCA-Basal (n=191)	AP2M1	-0.0297423	0.696843	0.799819
BRCA-Basal (n=191)	AP2S1	-0.0349062	0.64748	0.764646
BRCA-Basal (n=191)	ARF1	-0.0321279	0.673864	0.783578
BRCA-Basal (n=191)	BCL10	-0.117166	0.123636	0.245432
BRCA-Basal (n=191)	BTLA	0.730488	2.69155e-30	1.07662e-28
BRCA-Basal (n=191)	BTRC	0.0117509	0.877694	0.900442
BRCA-Basal (n=191)	CANX	0.0117307	0.877903	0.900442
BRCA-Basal (n=191)	CAPZA1	0.0959122	0.208047	0.265554
BRCA-Basal (n=191)	CAPZA2	-0.0551193	0.470059	0.536539
BRCA-Basal (n=191)	CAPZA3	-0.118179	0.120398	0.16195
BRCA-Basal (n=191)	CAPZB	-0.0404118	0.596499	0.651987
BRCA-Basal (n=191)	CARD11	0.735674	6.50216e-31	2.80823e-30
BRCA-Basal (n=191)	CD101	0.33488	6.28312e-06	1.22146e-05
BRCA-Basal (n=191)	CD247	0.813139	2.80391e-42	1.67188e-41
BRCA-Basal (n=191)	CD274	0.529195	6.05179e-14	1.60112e-13
BRCA-Basal (n=191)	CD28	0.520655	1.7819e-13	4.66798e-13
BRCA-Basal (n=191)	CD3D	0.871231	4.88956e-55	4.29314e-54
BRCA-Basal (n=191)	CD3E	0.845534	9.58577e-49	6.96276e-48
BRCA-Basal (n=191)	CD3G	0.729765	3.27258e-30	1.39085e-29
BRCA-Basal (n=191)	CD4	0.573352	1.35894e-16	3.97727e-16
BRCA-Basal (n=191)	CD74	0.746422	3.06929e-32	1.40135e-31
BRCA-Basal (n=191)	CD80	0.494135	4.23451e-12	1.04104e-11
BRCA-Basal (n=191)	CD86	0.534535	3.03258e-14	8.10378e-14
BRCA-Basal (n=191)	CDC34	-0.0558533	0.464158	0.532084
BRCA-Basal (n=191)	CDC42	-0.0702105	0.357258	0.426044
BRCA-Basal (n=191)	CHUK	0.0442119	0.562404	0.680397
BRCA-Basal (n=191)	CLTA	0.034957	0.647002	0.751664
BRCA-Basal (n=191)	CLTC	-0.137533	0.0703397	0.130544
BRCA-Basal (n=191)	CSK	0.319504	1.7285e-05	7.11204e-05
BRCA-Basal (n=191)	CTLA4	0.752604	4.93989e-33	1.21954e-31
BRCA-Basal (n=191)	CTSA	-0.03127	0.682094	0.779818
BRCA-Basal (n=191)	CTSB	0.121931	0.108984	0.184363
BRCA-Basal (n=191)	CTSC	0.324052	1.28867e-05	5.47337e-05
BRCA-Basal (n=191)	CTSD	0.0433854	0.569739	0.687166
BRCA-Basal (n=191)	CTSE	0.168645	0.0261142	0.0569895
BRCA-Basal (n=191)	CTSF	-0.172382	0.0229334	0.051179
BRCA-Basal (n=191)	CTSH	0.117019	0.124109	0.204277
BRCA-Basal (n=191)	CTSK	-0.120928	0.111951	0.188977
BRCA-Basal (n=191)	CTSL1	0.252566	0.000773144	0.00232237
BRCA-Basal (n=191)	CTSL2	-0.144485	0.0571526	0.110663
BRCA-Basal (n=191)	CTSL3	-0.108141	0.1555	0.245199
BRCA-Basal (n=191)	CTSO	0.12543	0.0991205	0.1699
BRCA-Basal (n=191)	CTSS	0.5048	1.22382e-12	1.13743e-11
BRCA-Basal (n=191)	CUL1	0.0724364	0.342182	0.459734
BRCA-Basal (n=191)	DCTN1	-0.0825314	0.278957	0.393529
BRCA-Basal (n=191)	DCTN2	-0.00742929	0.922493	0.965367
BRCA-Basal (n=191)	DCTN3	0.0582033	0.445543	0.619886
BRCA-Basal (n=191)	DCTN4	0.0162224	0.831749	0.906538
BRCA-Basal (n=191)	DCTN5	-0.0544417	0.475543	0.643488
BRCA-Basal (n=191)	DCTN6	0.0291932	0.702172	0.823662
BRCA-Basal (n=191)	DNM1	-0.166858	0.0277651	0.0721171
BRCA-Basal (n=191)	DNM2	0.221955	0.00324538	0.0113873
BRCA-Basal (n=191)	DNM3	-0.254002	0.000719575	0.00296732
BRCA-Basal (n=191)	DYNC1H1	-0.0142562	0.851891	0.920963
BRCA-Basal (n=191)	DYNC1I1	-0.229972	0.00226793	0.00828466
BRCA-Basal (n=191)	DYNC1I2	-0.0774441	0.309762	0.480251
BRCA-Basal (n=191)	DYNC1LI1	-0.0264138	0.729365	0.848098
BRCA-Basal (n=191)	DYNC1LI2	-0.144995	0.0562709	0.128988
BRCA-Basal (n=191)	DYNLL1	-0.215456	0.00430107	0.0144574
BRCA-Basal (n=191)	DYNLL2	0.106631	0.16139	0.298181
BRCA-Basal (n=191)	ENAH	-0.16274	0.03191	0.0792796
BRCA-Basal (n=191)	EVL	0.344995	3.13264e-06	2.16044e-05
BRCA-Basal (n=191)	FBXW11	0.0691496	0.364588	0.536159
BRCA-Basal (n=191)	FYB	0.54365	9.06331e-15	1.4217e-13
BRCA-Basal (n=191)	FYN	0.156167	0.039612	0.0948789
BRCA-Basal (n=191)	GRAP2	0.661391	2.98242e-23	9.90016e-23
BRCA-Basal (n=191)	GRB2	0.268962	0.000332403	0.000458487
BRCA-Basal (n=191)	HLA-DMA	0.71058	4.69084e-28	1.83954e-27
BRCA-Basal (n=191)	HLA-DMB	0.676179	1.34383e-24	4.63391e-24
BRCA-Basal (n=191)	HLA-DOA	0.677333	1.04708e-24	3.64202e-24
BRCA-Basal (n=191)	HLA-DPA1	0.681496	4.21707e-25	1.48619e-24
BRCA-Basal (n=191)	HLA-DPB1	0.721504	2.92091e-29	1.19221e-28
BRCA-Basal (n=191)	HLA-DQA1	0.641381	1.51139e-21	4.65045e-21
BRCA-Basal (n=191)	HLA-DQA2	0.573239	1.38192e-16	3.39121e-16
BRCA-Basal (n=191)	HLA-DQB1	0.616226	1.41737e-19	4.06379e-19
BRCA-Basal (n=191)	HLA-DQB2	0.373756	3.77509e-07	5.94503e-07
BRCA-Basal (n=191)	HLA-DRA	0.704252	2.21042e-27	8.54269e-27
BRCA-Basal (n=191)	HLA-DRB1	0.674302	2.01182e-24	6.87802e-24
BRCA-Basal (n=191)	HLA-DRB5	0.56845	2.79843e-16	6.76358e-16
BRCA-Basal (n=191)	HMG20A	0.0777337	0.307951	0.334729
BRCA-Basal (n=191)	HMG20B	0.0205431	0.787886	0.807053
BRCA-Basal (n=191)	ICOS	0.728778	4.26824e-30	1.78774e-29
BRCA-Basal (n=191)	ICOSLG	0.0364884	0.632647	0.662458
BRCA-Basal (n=191)	IFI30	0.574896	1.07961e-16	2.69904e-16
BRCA-Basal (n=191)	IFNA1	0.0391474	0.608046	0.824506
BRCA-Basal (n=191)	IFNA10	0.090674	0.234084	0.546964
BRCA-Basal (n=191)	IFNA13	0.0917864	0.228372	0.542652
BRCA-Basal (n=191)	IFNA14	-0.0214909	0.778347	0.929548
BRCA-Basal (n=191)	IFNA16	-0.0837275	0.272025	0.586747
BRCA-Basal (n=191)	IFNA17	-0.0800557	0.293681	0.604918
BRCA-Basal (n=191)	IFNA2	-0.00790394	0.917558	0.978231
BRCA-Basal (n=191)	IFNA21	0.10605	0.163698	0.463178
BRCA-Basal (n=191)	IFNA4	0.0605175	0.42763	0.724771
BRCA-Basal (n=191)	IFNA5	-0.110698	0.145902	0.435393
BRCA-Basal (n=191)	IFNA6	-0.147178	0.0526244	0.24031
BRCA-Basal (n=191)	IFNA7	0.0978147	0.199126	0.508207
BRCA-Basal (n=191)	IFNA8	0.180352	0.0172463	0.101339
BRCA-Basal (n=191)	IFNAR1	-0.0951076	0.211905	0.518141
BRCA-Basal (n=191)	IFNAR2	0.203085	0.007196	0.0491403
BRCA-Basal (n=191)	IFNB1	0.193989	0.0103217	0.0651987
BRCA-Basal (n=191)	IFNE	0.11386	0.134665	0.414942
BRCA-Basal (n=191)	IFNG	0.789519	2.60777e-38	1.16276e-36
BRCA-Basal (n=191)	IFNK	0.0246627	0.746675	0.912015
BRCA-Basal (n=191)	IFNW1	0.0785057	0.303157	0.616066
BRCA-Basal (n=191)	IKBKB	0.152546	0.0444843	0.0527222
BRCA-Basal (n=191)	IKBKG	0.347624	2.60373e-06	7.82149e-06
BRCA-Basal (n=191)	IL10	0.394383	7.25906e-08	2.21665e-07
BRCA-Basal (n=191)	IL10RA	0.648304	4.01788e-22	2.66855e-21
BRCA-Basal (n=191)	IL10RB	0.0679731	0.372825	0.457845
BRCA-Basal (n=191)	IL11	-0.0930215	0.222146	0.291681
BRCA-Basal (n=191)	IL11RA	0.157995	0.0373267	0.0618491
BRCA-Basal (n=191)	IL12A	0.275708	0.000231182	0.00052946
BRCA-Basal (n=191)	IL12B	0.524877	1.04875e-13	4.74918e-13
BRCA-Basal (n=191)	IL12RB1	0.779232	9.74577e-37	1.17688e-35
BRCA-Basal (n=191)	IL12RB2	0.101889	0.180958	0.246536
BRCA-Basal (n=191)	IL13	0.335484	6.03119e-06	1.61195e-05
BRCA-Basal (n=191)	IL13RA1	-0.0619886	0.416462	0.50139
BRCA-Basal (n=191)	IL13RA2	-0.103059	0.175978	0.240574
BRCA-Basal (n=191)	IL15	0.506838	9.60608e-13	3.88632e-12
BRCA-Basal (n=191)	IL15RA	0.564687	4.83379e-16	2.37811e-15
BRCA-Basal (n=191)	IL16	0.642811	1.15287e-21	7.40999e-21
BRCA-Basal (n=191)	IL17A	0.378144	2.68331e-07	7.95018e-07
BRCA-Basal (n=191)	IL17B	-0.0245555	0.747738	0.791544
BRCA-Basal (n=191)	IL17C	0.0310736	0.683984	0.738918
BRCA-Basal (n=191)	IL17D	-0.136144	0.0732511	0.109533
BRCA-Basal (n=191)	IL17F	0.221094	0.00337022	0.00671516
BRCA-Basal (n=191)	IL17RA	0.0527084	0.489729	0.632831
BRCA-Basal (n=191)	IL17RB	0.0332645	0.663021	0.771585
BRCA-Basal (n=191)	IL17RC	-0.0148168	0.846138	0.899138
BRCA-Basal (n=191)	IL17RD	-0.220907	0.00339791	0.0104028
BRCA-Basal (n=191)	IL17RE	-0.135071	0.0755658	0.153445
BRCA-Basal (n=191)	IL17REL	0.389776	1.05946e-07	5.98104e-07
BRCA-Basal (n=191)	IL18	0.242038	0.00129235	0.00434056
BRCA-Basal (n=191)	IL18BP	0.73809	3.31677e-31	6.60038e-30
BRCA-Basal (n=191)	IL18R1	0.384603	1.60883e-07	8.71179e-07
BRCA-Basal (n=191)	IL18RAP	0.788555	3.69336e-38	9.48361e-37
BRCA-Basal (n=191)	IL19	0.0666064	0.382534	0.530483
BRCA-Basal (n=191)	IL1A	0.0588453	0.440531	0.586393
BRCA-Basal (n=191)	IL1B	0.144243	0.0575739	0.12124
BRCA-Basal (n=191)	IL1F10	-0.101299	0.183514	0.311442
BRCA-Basal (n=191)	IL1F5	-0.135765	0.074061	0.15116
BRCA-Basal (n=191)	IL1F6	0.0667265	0.381675	0.530216
BRCA-Basal (n=191)	IL1F7	-0.0660898	0.386244	0.532843
BRCA-Basal (n=191)	IL1F8	-0.191621	0.0113106	0.0294223
BRCA-Basal (n=191)	IL1F9	0.123219	0.105269	0.200946
BRCA-Basal (n=191)	IL1R1	0.0957561	0.208792	0.339873
BRCA-Basal (n=191)	IL1R2	0.326075	1.12913e-05	5.21893e-05
BRCA-Basal (n=191)	IL1RAP	-0.0442209	0.562324	0.666774
BRCA-Basal (n=191)	IL1RAPL1	-0.0182852	0.810733	0.857091
BRCA-Basal (n=191)	IL1RAPL2	-0.0524936	0.491502	0.605805
BRCA-Basal (n=191)	IL1RL1	0.0962753	0.206322	0.32162
BRCA-Basal (n=191)	IL1RL2	0.0855296	0.261803	0.382307
BRCA-Basal (n=191)	IL1RN	0.152881	0.0440141	0.0853444
BRCA-Basal (n=191)	IL2	0.385368	1.51308e-07	9.39763e-07
BRCA-Basal (n=191)	IL20	-0.125312	0.0994409	0.173748
BRCA-Basal (n=191)	IL20RA	0.0686436	0.368117	0.490206
BRCA-Basal (n=191)	IL20RB	0.0386953	0.612199	0.700285
BRCA-Basal (n=191)	IL21	0.49256	5.06791e-12	5.44458e-11
BRCA-Basal (n=191)	IL21R	0.74368	6.78593e-32	2.15792e-30
BRCA-Basal (n=191)	IL22	0.0325678	0.669659	0.753012
BRCA-Basal (n=191)	IL22RA1	0.164531	0.0300466	0.0620443
BRCA-Basal (n=191)	IL22RA2	0.132057	0.082385	0.148517
BRCA-Basal (n=191)	IL23A	0.305593	4.1222e-05	0.000171598
BRCA-Basal (n=191)	IL23R	0.314833	2.32555e-05	0.000103285
BRCA-Basal (n=191)	IL24	0.295643	7.47641e-05	0.000297187
BRCA-Basal (n=191)	IL25	0.00651681	0.931988	0.946271
BRCA-Basal (n=191)	IL26	0.437337	1.60012e-09	5.72296e-09
BRCA-Basal (n=191)	IL27	0.515025	3.57272e-13	1.55865e-12
BRCA-Basal (n=191)	IL27RA	0.232874	0.00198604	0.0039423
BRCA-Basal (n=191)	IL28A	0.257453	0.000604564	0.00129386
BRCA-Basal (n=191)	IL28B	0.169561	0.0253016	0.0424725
BRCA-Basal (n=191)	IL28RA	0.0819437	0.282406	0.362833
BRCA-Basal (n=191)	IL29	0.244455	0.00115078	0.00237949
BRCA-Basal (n=191)	IL2RA	0.453034	3.45586e-10	1.27626e-09
BRCA-Basal (n=191)	IL2RB	0.78226	3.42618e-37	3.77832e-36
BRCA-Basal (n=191)	IL2RG	0.808861	1.61125e-41	2.09726e-40
BRCA-Basal (n=191)	IL3	0.302144	5.0796e-05	0.000123718
BRCA-Basal (n=191)	IL31	-0.00575173	0.939957	0.959287
BRCA-Basal (n=191)	IL31RA	0.115643	0.128625	0.183354
BRCA-Basal (n=191)	IL32	0.407224	2.45338e-08	7.76089e-08
BRCA-Basal (n=191)	IL33	0.0539355	0.479663	0.563391
BRCA-Basal (n=191)	IL34	0.0648456	0.395268	0.485825
BRCA-Basal (n=191)	IL3RA	0.284258	0.000143934	0.000336128
BRCA-Basal (n=191)	IL4	0.152981	0.0438748	0.0698127
BRCA-Basal (n=191)	IL4I1	0.561714	7.40747e-16	3.6083e-15
BRCA-Basal (n=191)	IL4R	0.2032	0.00716261	0.013014
BRCA-Basal (n=191)	IL5	0.0157789	0.836283	0.890538
BRCA-Basal (n=191)	IL5RA	0.372783	4.06889e-07	2.10394e-06
BRCA-Basal (n=191)	IL6	0.187437	0.013263	0.0323754
BRCA-Basal (n=191)	IL6R	0.102232	0.179489	0.288254
BRCA-Basal (n=191)	IL6ST	0.082144	0.281227	0.415727
BRCA-Basal (n=191)	IL7	0.395974	6.36213e-08	3.48089e-07
BRCA-Basal (n=191)	IL7R	0.3689	5.47535e-07	2.71486e-06
BRCA-Basal (n=191)	IL8	-0.152688	0.0442853	0.0912546
BRCA-Basal (n=191)	IL9	0.081405	0.285593	0.419575
BRCA-Basal (n=191)	IL9R	0.639396	2.19641e-21	3.60515e-20
BRCA-Basal (n=191)	ILF2	-0.0440762	0.563605	0.696821
BRCA-Basal (n=191)	ILF3	0.140395	0.0646392	0.127142
BRCA-Basal (n=191)	INPP5D	0.524972	1.03627e-13	4.52624e-13
BRCA-Basal (n=191)	ITK	0.737304	4.13166e-31	3.41311e-30
BRCA-Basal (n=191)	KIF3A	0.0158493	0.835563	0.87954
BRCA-Basal (n=191)	KIF3B	0.0327202	0.668205	0.921662
BRCA-Basal (n=191)	KIF3C	-0.108777	0.15307	0.220328
BRCA-Basal (n=191)	KIF5A	0.0492014	0.519106	0.611444
BRCA-Basal (n=191)	KIF5B	-0.163446	0.0311643	0.0550811
BRCA-Basal (n=191)	KIFAP3	-0.0649143	0.394767	0.49755
BRCA-Basal (n=191)	KLC1	0.0129455	0.865373	0.900936
BRCA-Basal (n=191)	KLC2	0.0515437	0.499386	0.595598
BRCA-Basal (n=191)	KLC3	-0.094134	0.216641	0.298274
BRCA-Basal (n=191)	KLC4	0.0536782	0.481764	0.579218
BRCA-Basal (n=191)	LAT	0.699341	7.15789e-27	4.85714e-26
BRCA-Basal (n=191)	LCK	0.758947	7.16001e-34	6.63611e-33
BRCA-Basal (n=191)	LCP2	0.656565	7.89963e-23	4.72734e-22
BRCA-Basal (n=191)	LGMN	0.237564	0.00159726	0.00347827
BRCA-Basal (n=191)	LYN	0.148633	0.0503055	0.0853397
BRCA-Basal (n=191)	MALT1	0.0919749	0.227414	0.309185
BRCA-Basal (n=191)	MAP3K14	0.50885	7.55199e-13	3.171e-12
BRCA-Basal (n=191)	MAP3K7	0.00480914	0.949782	0.967607
BRCA-Basal (n=191)	MAP3K8	0.0821254	0.281337	0.445159
BRCA-Basal (n=191)	MAPKAP1	0.00737518	0.923056	0.951862
BRCA-Basal (n=191)	MLST8	-0.0191276	0.802189	0.869706
BRCA-Basal (n=191)	MTOR	0.095575	0.209657	0.360497
BRCA-Basal (n=191)	NCK1	0.154643	0.0416043	0.10575
BRCA-Basal (n=191)	NFKB1	0.23139	0.00212593	0.00850374
BRCA-Basal (n=191)	NFKBIA	0.213181	0.004738	0.0169055
BRCA-Basal (n=191)	OSBPL1A	-0.0384147	0.614783	0.732344
BRCA-Basal (n=191)	PAG1	0.215325	0.0043252	0.015728
BRCA-Basal (n=191)	PAK1	0.142076	0.0614691	0.143302
BRCA-Basal (n=191)	PAK2	0.0672065	0.378252	0.545487
BRCA-Basal (n=191)	PAK3	0.139727	0.0659346	0.15159
BRCA-Basal (n=191)	PDCD1LG2	0.502209	1.66122e-12	3.15632e-11
BRCA-Basal (n=191)	PDPK1	-0.0489327	0.521394	0.664865
BRCA-Basal (n=191)	PIK3CA	0.0199852	0.793515	0.868121
BRCA-Basal (n=191)	PIK3CB	-0.0206278	0.787032	0.865621
BRCA-Basal (n=191)	PIK3R1	0.0223079	0.770151	0.854474
BRCA-Basal (n=191)	PIK3R2	0.0589459	0.439749	0.595769
BRCA-Basal (n=191)	PLCG1	0.163253	0.0313659	0.0842039
BRCA-Basal (n=191)	PLCG2	0.298116	6.46092e-05	0.00045741
BRCA-Basal (n=191)	PPP2CA	0.00639004	0.933308	0.961337
BRCA-Basal (n=191)	PPP2CB	-0.0333509	0.662199	0.782509
BRCA-Basal (n=191)	PPP2R1A	0.00270018	0.971792	0.984093
BRCA-Basal (n=191)	PPP2R1B	-0.0983302	0.196757	0.336337
BRCA-Basal (n=191)	PPP2R5A	-0.183941	0.0151145	0.0482405
BRCA-Basal (n=191)	PPP2R5B	-0.0742421	0.330252	0.495688
BRCA-Basal (n=191)	PPP2R5C	-0.00849883	0.911377	0.945828
BRCA-Basal (n=191)	PPP2R5D	-0.0146208	0.848148	0.910763
BRCA-Basal (n=191)	PPP2R5E	-0.0610949	0.423226	0.580577
BRCA-Basal (n=191)	PRKCQ	0.456793	2.36621e-10	4.20659e-09
BRCA-Basal (n=191)	PRR5	-0.0140303	0.854212	0.913596
BRCA-Basal (n=191)	PSMA1	0.105742	0.164933	0.298512
BRCA-Basal (n=191)	PSMA2	0.105296	0.16673	0.299068
BRCA-Basal (n=191)	PSMA3	0.0718974	0.345795	0.510399
BRCA-Basal (n=191)	PSMA4	0.100874	0.185365	0.322375
BRCA-Basal (n=191)	PSMA5	0.155288	0.0407516	0.1039
BRCA-Basal (n=191)	PSMA6	0.0711962	0.350531	0.513473
BRCA-Basal (n=191)	PSMA7	0.0902027	0.236534	0.388557
BRCA-Basal (n=191)	PSMA8	0.222707	0.00313974	0.0111141
BRCA-Basal (n=191)	PSMB1	-0.120618	0.112877	0.213479
BRCA-Basal (n=191)	PSMB10	0.58717	1.6601e-17	2.32996e-16
BRCA-Basal (n=191)	PSMB11	0.113981	0.134249	0.244645
BRCA-Basal (n=191)	PSMB2	0.0459229	0.547364	0.685115
BRCA-Basal (n=191)	PSMB3	0.0505866	0.507396	0.652599
BRCA-Basal (n=191)	PSMB4	-0.0100656	0.895126	0.930001
BRCA-Basal (n=191)	PSMB5	-0.0348556	0.647957	0.762948
BRCA-Basal (n=191)	PSMB6	0.144682	0.0568101	0.128377
BRCA-Basal (n=191)	PSMB7	-0.0147534	0.846788	0.898671
BRCA-Basal (n=191)	PSMB8	0.591479	8.44107e-18	1.20587e-16
BRCA-Basal (n=191)	PSMB9	0.710612	4.65416e-28	1.06381e-26
BRCA-Basal (n=191)	PSMC1	-0.100071	0.188908	0.316827
BRCA-Basal (n=191)	PSMC2	0.0107109	0.888445	0.92745
BRCA-Basal (n=191)	PSMC3	0.047824	0.530886	0.673072
BRCA-Basal (n=191)	PSMC4	0.0954393	0.210308	0.344063
BRCA-Basal (n=191)	PSMC6	-0.0445665	0.55927	0.693669
BRCA-Basal (n=191)	PSMD1	0.0609436	0.424378	0.581339
BRCA-Basal (n=191)	PSMD10	-0.0694736	0.36234	0.523234
BRCA-Basal (n=191)	PSMD11	-0.0104926	0.890704	0.927817
BRCA-Basal (n=191)	PSMD12	-0.0675819	0.375588	0.52993
BRCA-Basal (n=191)	PSMD13	0.145774	0.0549468	0.121429
BRCA-Basal (n=191)	PSMD14	-0.0185089	0.808463	0.874014
BRCA-Basal (n=191)	PSMD2	0.111588	0.142669	0.258225
BRCA-Basal (n=191)	PSMD4	0.0411611	0.589702	0.720247
BRCA-Basal (n=191)	PSMD5	-0.0786843	0.302055	0.450721
BRCA-Basal (n=191)	PSMD6	-0.0381304	0.617405	0.743862
BRCA-Basal (n=191)	PSMD7	0.0228176	0.765052	0.853614
BRCA-Basal (n=191)	PSMD8	-0.0551183	0.470068	0.616459
BRCA-Basal (n=191)	PSMD9	0.134397	0.0770491	0.158517
BRCA-Basal (n=191)	PSME1	0.565735	4.15372e-16	4.37233e-15
BRCA-Basal (n=191)	PSME2	0.543403	9.36935e-15	8.92319e-14
BRCA-Basal (n=191)	PSME3	0.015211	0.842097	0.899436
BRCA-Basal (n=191)	PSME4	0.00893711	0.906827	0.932989
BRCA-Basal (n=191)	PSMF1	0.0399636	0.600581	0.727976
BRCA-Basal (n=191)	PTCRA	0.519287	2.11276e-13	1.77917e-12
BRCA-Basal (n=191)	PTEN	-0.063783	0.403075	0.555008
BRCA-Basal (n=191)	PTPN11	-0.0749039	0.325948	0.478455
BRCA-Basal (n=191)	PTPN22	0.511289	5.62911e-13	4.54878e-12
BRCA-Basal (n=191)	PTPN6	0.659847	4.08114e-23	5.83019e-22
BRCA-Basal (n=191)	PTPRC	0.610926	3.50534e-19	1.00153e-17
BRCA-Basal (n=191)	PTPRJ	0.131589	0.0834864	0.192476
BRCA-Basal (n=191)	RAC1	-0.132311	0.0817919	0.189662
BRCA-Basal (n=191)	RELA	0.062877	0.409802	0.586479
BRCA-Basal (n=191)	RICTOR	0.010138	0.894376	0.947684
BRCA-Basal (n=191)	RIPK2	-0.0105631	0.889974	0.946781
BRCA-Basal (n=191)	RPS27A	-0.0857803	0.260403	0.426017
BRCA-Basal (n=191)	SAR1B	0.0270893	0.722723	0.833986
BRCA-Basal (n=191)	SEC13	0.0334391	0.66136	0.782675
BRCA-Basal (n=191)	SEC23A	-0.104486	0.170037	0.315613
BRCA-Basal (n=191)	SEC24A	0.0604394	0.428228	0.603137
BRCA-Basal (n=191)	SEC24B	-0.0690711	0.365134	0.537951
BRCA-Basal (n=191)	SEC24C	0.243101	0.00122828	0.00614138
BRCA-Basal (n=191)	SEC24D	0.00955207	0.900448	0.952096
BRCA-Basal (n=191)	SEC31A	-0.129805	0.087796	0.198409
BRCA-Basal (n=191)	SH3GL2	-0.0929519	0.222493	0.381963
BRCA-Basal (n=191)	SHFM1	-0.0936478	0.219035	0.378462
BRCA-Basal (n=191)	SKP1	-0.0291867	0.702234	0.81774
BRCA-Basal (n=191)	SRC	-0.0431477	0.571857	0.730808
BRCA-Basal (n=191)	TAB2	-0.0474563	0.534054	0.701548
BRCA-Basal (n=191)	THEM4	-0.0245685	0.747609	0.834647
BRCA-Basal (n=191)	TNFRSF14	0.57379	1.27313e-16	2.26335e-15
BRCA-Basal (n=191)	TRAF6	0.0121773	0.873293	0.925343
BRCA-Basal (n=191)	TRAT1	0.747689	2.12002e-32	6.78405e-31
BRCA-Basal (n=191)	TRIB3	-0.127501	0.0936254	0.185857
BRCA-Basal (n=191)	TUBA1A	-0.252384	0.000780179	0.00330235
BRCA-Basal (n=191)	TUBA1B	-0.0297161	0.697096	0.80006
BRCA-Basal (n=191)	TUBA1C	0.0141144	0.853348	0.91068
BRCA-Basal (n=191)	TUBA3C	0.0397502	0.602528	0.728131
BRCA-Basal (n=191)	TUBA3D	0.0386772	0.612366	0.734885
BRCA-Basal (n=191)	TUBA3E	0.0737119	0.333727	0.490112
BRCA-Basal (n=191)	TUBA4A	-0.0712167	0.350393	0.505982
BRCA-Basal (n=191)	TUBA4B	0.106378	0.162392	0.28242
BRCA-Basal (n=191)	TUBA8	-0.0682242	0.371057	0.527257
BRCA-Basal (n=191)	TUBAL3	-0.0433628	0.569941	0.709102
BRCA-Basal (n=191)	TUBB1	0.085086	0.264295	0.413769
BRCA-Basal (n=191)	TUBB2A	-0.165788	0.0287945	0.0740694
BRCA-Basal (n=191)	TUBB2B	-0.0379679	0.618907	0.738993
BRCA-Basal (n=191)	TUBB3	-0.135593	0.0744313	0.159211
BRCA-Basal (n=191)	TUBB4	-0.0752625	0.32363	0.479099
BRCA-Basal (n=191)	TUBB6	-0.225042	0.00283117	0.00773392
BRCA-Basal (n=191)	TUBB8	0.161975	0.0327345	0.0681462
BRCA-Basal (n=191)	UBA52	-0.0129488	0.865338	0.924789
BRCA-Basal (n=191)	UBB	0.168947	0.025844	0.0572041
BRCA-Basal (n=191)	UBC	-0.0592983	0.437015	0.570462
BRCA-Basal (n=191)	UBE2D1	0.0157938	0.83613	0.907428
BRCA-Basal (n=191)	UBE2D2	-0.0239259	0.753997	0.854733
BRCA-Basal (n=191)	UBE2N	-0.0269472	0.724118	0.830955
BRCA-Basal (n=191)	UBE2V1	-0.173444	0.0220929	0.0498872
BRCA-Basal (n=191)	VASP	0.0584142	0.443893	0.576645
BRCA-Basal (n=191)	VAV1	0.614141	2.02797e-19	1.36827e-18
BRCA-Basal (n=191)	WAS	0.721124	3.22426e-29	3.06031e-28
BRCA-Basal (n=191)	YES1	-0.0422754	0.579661	0.712742
BRCA-Basal (n=191)	ZAP70	0.781801	4.0189e-37	4.59303e-36
BRCA-Her2 (n=82)	ACTR10	-0.164372	0.167667	0.305624
BRCA-Her2 (n=82)	ACTR1A	-0.104196	0.383736	0.553132
BRCA-Her2 (n=82)	AKT1	0.118085	0.323196	0.48969
BRCA-Her2 (n=82)	AKT2	0.146892	0.218212	0.375418
BRCA-Her2 (n=82)	AKT3	-0.192713	0.104836	0.21784
BRCA-Her2 (n=82)	AP1B1	0.0203604	0.8652	0.911166
BRCA-Her2 (n=82)	AP1G1	-0.233013	0.0488632	0.119543
BRCA-Her2 (n=82)	AP1M1	0.110894	0.353738	0.523406
BRCA-Her2 (n=82)	AP1M2	-0.10501	0.380011	0.550986
BRCA-Her2 (n=82)	AP1S1	-0.184425	0.120939	0.241274
BRCA-Her2 (n=82)	AP1S2	0.248803	0.0350761	0.0932255
BRCA-Her2 (n=82)	AP1S3	-0.299337	0.0106382	0.0345958
BRCA-Her2 (n=82)	AP2A1	0.0728136	0.543295	0.695417
BRCA-Her2 (n=82)	AP2A2	0.0460323	0.701005	0.801148
BRCA-Her2 (n=82)	AP2B1	0.108077	0.366172	0.534557
BRCA-Her2 (n=82)	AP2M1	-0.119193	0.318643	0.485551
BRCA-Her2 (n=82)	AP2S1	0.195995	0.0989397	0.208844
BRCA-Her2 (n=82)	ARF1	-0.0241722	0.84027	0.891863
BRCA-Her2 (n=82)	BCL10	-0.11431	0.339012	0.507884
BRCA-Her2 (n=82)	BTLA	0.790413	1.5051e-16	4.30029e-15
BRCA-Her2 (n=82)	BTRC	-0.178226	0.134173	0.178971
BRCA-Her2 (n=82)	CANX	-0.369077	0.001421	0.00242085
BRCA-Her2 (n=82)	CAPZA1	-0.214479	0.0704234	0.0978579
BRCA-Her2 (n=82)	CAPZA2	-0.208582	0.0786966	0.10879
BRCA-Her2 (n=82)	CAPZA3	0.0216234	0.856925	0.885747
BRCA-Her2 (n=82)	CAPZB	0.0627321	0.600627	0.654707
BRCA-Her2 (n=82)	CARD11	0.824688	5.41692e-19	1.70398e-18
BRCA-Her2 (n=82)	CD101	0.203926	0.0857618	0.117536
BRCA-Her2 (n=82)	CD247	0.906501	6.39214e-28	2.57945e-27
BRCA-Her2 (n=82)	CD274	0.456014	5.68389e-05	0.00010298
BRCA-Her2 (n=82)	CD28	0.604163	1.92099e-08	4.19363e-08
BRCA-Her2 (n=82)	CD3D	0.903716	1.70219e-27	6.80026e-27
BRCA-Her2 (n=82)	CD3E	0.888799	2.03112e-25	7.61909e-25
BRCA-Her2 (n=82)	CD3G	0.761086	8.56885e-15	2.36904e-14
BRCA-Her2 (n=82)	CD4	0.781208	5.71997e-16	1.63808e-15
BRCA-Her2 (n=82)	CD74	0.752363	2.55428e-14	6.94173e-14
BRCA-Her2 (n=82)	CD80	0.397827	0.000538949	0.00093613
BRCA-Her2 (n=82)	CD86	0.566134	2.18476e-07	4.60587e-07
BRCA-Her2 (n=82)	CDC34	0.19627	0.0984582	0.134017
BRCA-Her2 (n=82)	CDC42	-0.0147263	0.902284	0.919547
BRCA-Her2 (n=82)	CHUK	-0.225774	0.0565302	0.109997
BRCA-Her2 (n=82)	CLTA	0.101185	0.397702	0.514214
BRCA-Her2 (n=82)	CLTC	-0.233146	0.0487313	0.0974626
BRCA-Her2 (n=82)	CSK	0.348568	0.00269403	0.00736431
BRCA-Her2 (n=82)	CTLA4	0.842953	1.59821e-20	2.29561e-19
BRCA-Her2 (n=82)	CTSA	0.0859579	0.472793	0.592867
BRCA-Her2 (n=82)	CTSB	0.196196	0.0985875	0.169682
BRCA-Her2 (n=82)	CTSC	0.578508	1.02454e-07	5.86512e-07
BRCA-Her2 (n=82)	CTSD	0.0011216	0.992539	0.995966
BRCA-Her2 (n=82)	CTSE	0.0719431	0.548138	0.667225
BRCA-Her2 (n=82)	CTSF	-0.0810862	0.498334	0.618497
BRCA-Her2 (n=82)	CTSH	0.440794	0.000106528	0.000377385
BRCA-Her2 (n=82)	CTSK	-0.0164955	0.890613	0.934375
BRCA-Her2 (n=82)	CTSL1	0.1388	0.244919	0.354901
BRCA-Her2 (n=82)	CTSL2	-0.0636125	0.595515	0.706391
BRCA-Her2 (n=82)	CTSL3	0.123194	0.302554	0.420066
BRCA-Her2 (n=82)	CTSO	-0.0106183	0.929459	0.96109
BRCA-Her2 (n=82)	CTSS	0.623786	4.8143e-09	3.19605e-08
BRCA-Her2 (n=82)	CUL1	-0.237163	0.0448681	0.0911204
BRCA-Her2 (n=82)	DCTN1	0.10921	0.361142	0.476818
BRCA-Her2 (n=82)	DCTN2	-0.0877639	0.463507	0.632774
BRCA-Her2 (n=82)	DCTN3	0.0752485	0.529859	0.689247
BRCA-Her2 (n=82)	DCTN4	-0.234768	0.047139	0.11059
BRCA-Her2 (n=82)	DCTN5	-0.139832	0.241392	0.40465
BRCA-Her2 (n=82)	DCTN6	-0.0690289	0.564503	0.714772
BRCA-Her2 (n=82)	DNM1	0.100278	0.401969	0.576666
BRCA-Her2 (n=82)	DNM2	0.132906	0.265728	0.43562
BRCA-Her2 (n=82)	DNM3	-0.17133	0.150149	0.281971
BRCA-Her2 (n=82)	DYNC1H1	-0.2129	0.0725662	0.159925
BRCA-Her2 (n=82)	DYNC1I1	-0.110544	0.35527	0.529023
BRCA-Her2 (n=82)	DYNC1I2	-0.372348	0.00127816	0.00501238
BRCA-Her2 (n=82)	DYNC1LI1	-0.103761	0.385738	0.562095
BRCA-Her2 (n=82)	DYNC1LI2	-0.213833	0.0712938	0.157992
BRCA-Her2 (n=82)	DYNLL1	0.0390018	0.744974	0.855064
BRCA-Her2 (n=82)	DYNLL2	-0.160803	0.177216	0.321481
BRCA-Her2 (n=82)	ENAH	-0.121795	0.308119	0.479343
BRCA-Her2 (n=82)	EVL	0.213443	0.0718237	0.158726
BRCA-Her2 (n=82)	FBXW11	-0.235949	0.0460081	0.108254
BRCA-Her2 (n=82)	FYB	0.631426	2.73561e-09	2.88802e-08
BRCA-Her2 (n=82)	FYN	0.478963	2.08012e-05	0.00012236
BRCA-Her2 (n=82)	GRAP2	0.860979	3.08724e-22	9.68546e-22
BRCA-Her2 (n=82)	GRB2	0.0527921	0.659631	0.688011
BRCA-Her2 (n=82)	HLA-DMA	0.701914	6.46102e-12	1.28258e-11
BRCA-Her2 (n=82)	HLA-DMB	0.749084	3.80698e-14	8.34407e-14
BRCA-Her2 (n=82)	HLA-DOA	0.741832	9.00646e-14	1.93687e-13
BRCA-Her2 (n=82)	HLA-DPA1	0.703175	5.70693e-12	1.13571e-11
BRCA-Her2 (n=82)	HLA-DPB1	0.810671	6.20697e-18	1.61745e-17
BRCA-Her2 (n=82)	HLA-DQA1	0.506101	5.75137e-06	8.61628e-06
BRCA-Her2 (n=82)	HLA-DQA2	0.452784	6.51069e-05	9.23501e-05
BRCA-Her2 (n=82)	HLA-DQB1	0.592213	4.26595e-08	6.99337e-08
BRCA-Her2 (n=82)	HLA-DQB2	0.53099	1.59933e-06	2.4605e-06
BRCA-Her2 (n=82)	HLA-DRA	0.745481	5.86025e-14	1.27051e-13
BRCA-Her2 (n=82)	HLA-DRB1	0.537261	1.13968e-06	1.76012e-06
BRCA-Her2 (n=82)	HLA-DRB5	0.327738	0.00494885	0.00637469
BRCA-Her2 (n=82)	HMG20A	-0.126844	0.288341	0.314697
BRCA-Her2 (n=82)	HMG20B	0.224034	0.0585118	0.0686278
BRCA-Her2 (n=82)	ICOS	0.786201	2.79527e-16	6.76358e-16
BRCA-Her2 (n=82)	ICOSLG	0.280565	0.0169787	0.0209938
BRCA-Her2 (n=82)	IFI30	0.699318	8.32615e-12	1.63659e-11
BRCA-Her2 (n=82)	IFNA1	-0.00917642	0.939019	0.9869
BRCA-Her2 (n=82)	IFNA10	NA	NA	NA
BRCA-Her2 (n=82)	IFNA13	0.0947517	0.428532	0.724771
BRCA-Her2 (n=82)	IFNA14	0.0740669	0.536358	0.775877
BRCA-Her2 (n=82)	IFNA16	0.0490114	0.682655	0.875554
BRCA-Her2 (n=82)	IFNA17	-0.0839709	0.483124	0.736837
BRCA-Her2 (n=82)	IFNA2	-0.121618	0.308828	0.620876
BRCA-Her2 (n=82)	IFNA21	-0.00262194	0.982561	0.995203
BRCA-Her2 (n=82)	IFNA4	0.123194	0.302554	0.616066
BRCA-Her2 (n=82)	IFNA5	0.0142299	0.905562	0.97326
BRCA-Her2 (n=82)	IFNA6	NA	NA	NA
BRCA-Her2 (n=82)	IFNA7	0.127258	0.286757	0.595511
BRCA-Her2 (n=82)	IFNA8	-0.0896574	0.453879	0.727457
BRCA-Her2 (n=82)	IFNAR1	-0.225113	0.0572764	0.250957
BRCA-Her2 (n=82)	IFNAR2	0.334788	0.00404671	0.0313001
BRCA-Her2 (n=82)	IFNB1	0.222289	0.0605555	0.257888
BRCA-Her2 (n=82)	IFNE	-0.164207	0.168102	0.467706
BRCA-Her2 (n=82)	IFNG	0.772516	1.90499e-15	5.34808e-14
BRCA-Her2 (n=82)	IFNK	0.000768112	0.994891	0.995203
BRCA-Her2 (n=82)	IFNW1	0.054248	0.650846	0.85948
BRCA-Her2 (n=82)	IKBKB	0.0796461	0.506019	0.53689
BRCA-Her2 (n=82)	IKBKG	0.200711	0.0909255	0.141896
BRCA-Her2 (n=82)	IL10	0.561077	2.95099e-07	8.67874e-07
BRCA-Her2 (n=82)	IL10RA	0.807624	1.02686e-17	5.34905e-17
BRCA-Her2 (n=82)	IL10RB	-0.0587145	0.624196	0.689036
BRCA-Her2 (n=82)	IL11	-0.0420981	0.7255	0.774061
BRCA-Her2 (n=82)	IL11RA	0.294287	0.012099	0.0219482
BRCA-Her2 (n=82)	IL12A	0.0559893	0.640402	0.702306
BRCA-Her2 (n=82)	IL12B	0.641465	1.27099e-09	4.44288e-09
BRCA-Her2 (n=82)	IL12RB1	0.864367	1.38193e-22	9.41369e-22
BRCA-Her2 (n=82)	IL12RB2	0.608605	1.41591e-08	4.58733e-08
BRCA-Her2 (n=82)	IL13	0.420322	0.000236959	0.000540035
BRCA-Her2 (n=82)	IL13RA1	-0.394953	0.000596178	0.0012947
BRCA-Her2 (n=82)	IL13RA2	-0.205347	0.0835536	0.122864
BRCA-Her2 (n=82)	IL15	0.50727	5.42784e-06	1.45656e-05
BRCA-Her2 (n=82)	IL15RA	0.588095	5.57436e-08	1.7287e-07
BRCA-Her2 (n=82)	IL16	0.691091	1.82747e-11	6.90283e-11
BRCA-Her2 (n=82)	IL17A	0.200535	0.0912157	0.132421
BRCA-Her2 (n=82)	IL17B	0.253371	0.0317559	0.0532831
BRCA-Her2 (n=82)	IL17C	0.144421	0.226139	0.295949
BRCA-Her2 (n=82)	IL17D	-0.0888052	0.458198	0.538619
BRCA-Her2 (n=82)	IL17F	0.152016	0.202399	0.271113
BRCA-Her2 (n=82)	IL17RA	-0.0297761	0.803909	0.869929
BRCA-Her2 (n=82)	IL17RB	0.185101	0.119559	0.222357
BRCA-Her2 (n=82)	IL17RC	0.0269201	0.822393	0.882244
BRCA-Her2 (n=82)	IL17RD	-0.107147	0.370335	0.520824
BRCA-Her2 (n=82)	IL17RE	-0.0945466	0.429536	0.575607
BRCA-Her2 (n=82)	IL17REL	0.274847	0.0194634	0.0485671
BRCA-Her2 (n=82)	IL18	0.660858	2.66232e-10	1.8269e-09
BRCA-Her2 (n=82)	IL18BP	0.738348	1.34831e-13	1.20591e-12
BRCA-Her2 (n=82)	IL18R1	0.716546	1.4686e-12	1.18081e-11
BRCA-Her2 (n=82)	IL18RAP	0.827892	3.00903e-19	3.57491e-18
BRCA-Her2 (n=82)	IL19	0.065885	0.582411	0.709952
BRCA-Her2 (n=82)	IL1A	0.228599	0.0534291	0.114327
BRCA-Her2 (n=82)	IL1B	0.279659	0.0173532	0.0437523
BRCA-Her2 (n=82)	IL1F10	0.00947349	0.937048	0.953824
BRCA-Her2 (n=82)	IL1F5	0.0119708	0.920502	0.944226
BRCA-Her2 (n=82)	IL1F6	0.0418588	0.726999	0.815058
BRCA-Her2 (n=82)	IL1F7	0.0315074	0.792755	0.862067
BRCA-Her2 (n=82)	IL1F8	-0.0176238	0.883182	0.923801
BRCA-Her2 (n=82)	IL1F9	0.162654	0.172215	0.296075
BRCA-Her2 (n=82)	IL1R1	0.0227582	0.849501	0.899138
BRCA-Her2 (n=82)	IL1R2	0.534886	1.29677e-06	7.0612e-06
BRCA-Her2 (n=82)	IL1RAP	-0.163881	0.168958	0.275815
BRCA-Her2 (n=82)	IL1RAPL1	0.310677	0.00790467	0.0197969
BRCA-Her2 (n=82)	IL1RAPL2	0.141304	0.236425	0.354637
BRCA-Her2 (n=82)	IL1RL1	0.279137	0.0175721	0.0396136
BRCA-Her2 (n=82)	IL1RL2	0.110097	0.35723	0.479726
BRCA-Her2 (n=82)	IL1RN	0.0681284	0.569606	0.668887
BRCA-Her2 (n=82)	IL2	0.551724	5.07984e-07	2.90538e-06
BRCA-Her2 (n=82)	IL20	-0.106416	0.37363	0.495886
BRCA-Her2 (n=82)	IL20RA	-0.147985	0.214768	0.332109
BRCA-Her2 (n=82)	IL20RB	0.0447794	0.708774	0.781059
BRCA-Her2 (n=82)	IL21	0.42657	0.000186659	0.000710018
BRCA-Her2 (n=82)	IL21R	0.784553	3.54773e-16	5.12808e-15
BRCA-Her2 (n=82)	IL22	0.222939	0.0597871	0.111565
BRCA-Her2 (n=82)	IL22RA1	0.0440361	0.713397	0.782277
BRCA-Her2 (n=82)	IL22RA2	0.263307	0.0254352	0.0542634
BRCA-Her2 (n=82)	IL23A	0.33214	0.00436674	0.0120123
BRCA-Her2 (n=82)	IL23R	0.259478	0.027732	0.0584142
BRCA-Her2 (n=82)	IL24	0.393933	0.000617781	0.00205496
BRCA-Her2 (n=82)	IL25	-0.142789	0.231486	0.349869
BRCA-Her2 (n=82)	IL26	0.472914	2.73018e-05	6.75315e-05
BRCA-Her2 (n=82)	IL27	0.247616	0.0359848	0.0584293
BRCA-Her2 (n=82)	IL27RA	0.51698	3.32826e-06	8.83826e-06
BRCA-Her2 (n=82)	IL28A	0.0480709	0.688429	0.750841
BRCA-Her2 (n=82)	IL28B	0.017415	0.884556	0.912127
BRCA-Her2 (n=82)	IL28RA	0.0257142	0.830228	0.869659
BRCA-Her2 (n=82)	IL29	0.180176	0.129897	0.184835
BRCA-Her2 (n=82)	IL2RA	0.558102	3.51401e-07	1.00364e-06
BRCA-Her2 (n=82)	IL2RB	0.873721	1.33623e-23	8.9157e-23
BRCA-Her2 (n=82)	IL2RG	0.884183	7.77959e-25	5.56486e-24
BRCA-Her2 (n=82)	IL3	0.093452	0.43492	0.524499
BRCA-Her2 (n=82)	IL31	0.0541487	0.651444	0.721404
BRCA-Her2 (n=82)	IL31RA	0.219758	0.0636226	0.0986648
BRCA-Her2 (n=82)	IL32	0.749384	3.67155e-14	1.67541e-13
BRCA-Her2 (n=82)	IL33	0.398415	0.00052788	0.00114832
BRCA-Her2 (n=82)	IL34	0.311645	0.00770268	0.0138998
BRCA-Her2 (n=82)	IL3RA	0.642877	1.13846e-09	4.12756e-09
BRCA-Her2 (n=82)	IL4	0.175417	0.140518	0.198172
BRCA-Her2 (n=82)	IL4I1	0.713771	1.9587e-12	8.18531e-12
BRCA-Her2 (n=82)	IL4R	0.203098	0.0870697	0.12995
BRCA-Her2 (n=82)	IL5	-0.0390268	0.744816	0.824344
BRCA-Her2 (n=82)	IL5RA	0.194682	0.101267	0.179706
BRCA-Her2 (n=82)	IL6	0.195612	0.0996141	0.17893
BRCA-Her2 (n=82)	IL6R	0.238559	0.0435859	0.0905977
BRCA-Her2 (n=82)	IL6ST	-0.143769	0.228263	0.352771
BRCA-Her2 (n=82)	IL7	0.349156	0.0026466	0.00732431
BRCA-Her2 (n=82)	IL7R	0.537082	1.15089e-06	5.37083e-06
BRCA-Her2 (n=82)	IL8	-0.157573	0.186193	0.29571
BRCA-Her2 (n=82)	IL9	-0.0605469	0.613397	0.744839
BRCA-Her2 (n=82)	IL9R	0.518826	3.02751e-06	1.33435e-05
BRCA-Her2 (n=82)	ILF2	-0.232172	0.0497076	0.100773
BRCA-Her2 (n=82)	ILF3	0.224078	0.0584606	0.116432
BRCA-Her2 (n=82)	INPP5D	0.790279	1.5353e-16	7.385e-16
BRCA-Her2 (n=82)	ITK	0.843375	1.46566e-20	8.07177e-20
BRCA-Her2 (n=82)	KIF3A	-0.111369	0.351666	0.451463
BRCA-Her2 (n=82)	KIF3B	-0.130106	0.27602	0.552041
BRCA-Her2 (n=82)	KIF3C	-0.0495554	0.679323	0.761483
BRCA-Her2 (n=82)	KIF5A	-0.0720377	0.547611	0.640283
BRCA-Her2 (n=82)	KIF5B	-0.157294	0.186985	0.263652
BRCA-Her2 (n=82)	KIFAP3	-0.142429	0.232676	0.314651
BRCA-Her2 (n=82)	KLC1	0.0390367	0.744754	0.815448
BRCA-Her2 (n=82)	KLC2	0.0771049	0.519727	0.611444
BRCA-Her2 (n=82)	KLC3	0.0824493	0.491116	0.587792
BRCA-Her2 (n=82)	KLC4	0.206811	0.0813272	0.130398
BRCA-Her2 (n=82)	LAT	0.902775	2.35328e-27	1.6259e-26
BRCA-Her2 (n=82)	LCK	0.918815	5.64047e-30	4.41933e-29
BRCA-Her2 (n=82)	LCP2	0.733518	2.33478e-13	1.0082e-12
BRCA-Her2 (n=82)	LGMN	0.199947	0.0921889	0.143279
BRCA-Her2 (n=82)	LYN	0.350729	0.00252334	0.00540208
BRCA-Her2 (n=82)	MALT1	0.000462943	0.996921	0.996921
BRCA-Her2 (n=82)	MAP3K14	0.49729	8.83645e-06	2.49654e-05
BRCA-Her2 (n=82)	MAP3K7	-0.114392	0.338664	0.511699
BRCA-Her2 (n=82)	MAP3K8	0.10597	0.375646	0.543793
BRCA-Her2 (n=82)	MAPKAP1	-0.0225062	0.851149	0.909808
BRCA-Her2 (n=82)	MLST8	0.179902	0.130491	0.257433
BRCA-Her2 (n=82)	MTOR	0.0062338	0.958552	0.975234
BRCA-Her2 (n=82)	NCK1	0.102793	0.390207	0.558488
BRCA-Her2 (n=82)	NFKB1	-0.110876	0.353815	0.522135
BRCA-Her2 (n=82)	NFKBIA	0.36011	0.00188925	0.00763741
BRCA-Her2 (n=82)	OSBPL1A	-0.0946117	0.429217	0.587757
BRCA-Her2 (n=82)	PAG1	0.307575	0.00858302	0.0288633
BRCA-Her2 (n=82)	PAK1	-0.192042	0.106074	0.219066
BRCA-Her2 (n=82)	PAK2	-0.119674	0.316682	0.484263
BRCA-Her2 (n=82)	PAK3	0.0971029	0.41711	0.5838
BRCA-Her2 (n=82)	PDCD1LG2	0.596387	3.24043e-08	3.37359e-07
BRCA-Her2 (n=82)	PDPK1	-0.0838423	0.483797	0.633941
BRCA-Her2 (n=82)	PIK3CA	-0.256682	0.0295175	0.0806954
BRCA-Her2 (n=82)	PIK3CB	-0.175163	0.141101	0.272175
BRCA-Her2 (n=82)	PIK3R1	-0.209999	0.0766414	0.169818
BRCA-Her2 (n=82)	PIK3R2	-0.10907	0.36176	0.529745
BRCA-Her2 (n=82)	PLCG1	0.285051	0.0152247	0.0483323
BRCA-Her2 (n=82)	PLCG2	0.693872	1.40514e-11	3.21174e-10
BRCA-Her2 (n=82)	PPP2CA	-0.242919	0.0397759	0.101989
BRCA-Her2 (n=82)	PPP2CB	-0.187688	0.114387	0.228774
BRCA-Her2 (n=82)	PPP2R1A	0.0936443	0.433972	0.588437
BRCA-Her2 (n=82)	PPP2R1B	-0.299492	0.0105959	0.0365376
BRCA-Her2 (n=82)	PPP2R5A	-0.072211	0.546645	0.686235
BRCA-Her2 (n=82)	PPP2R5B	0.0837723	0.484163	0.63647
BRCA-Her2 (n=82)	PPP2R5C	-0.1833	0.123263	0.244386
BRCA-Her2 (n=82)	PPP2R5D	0.179951	0.130385	0.25074
BRCA-Her2 (n=82)	PPP2R5E	-0.408387	0.000369089	0.00228893
BRCA-Her2 (n=82)	PRKCQ	0.863243	1.80839e-22	1.11285e-20
BRCA-Her2 (n=82)	PRR5	0.174813	0.14191	0.267124
BRCA-Her2 (n=82)	PSMA1	-0.0767818	0.521484	0.666841
BRCA-Her2 (n=82)	PSMA2	-0.0880174	0.462212	0.615257
BRCA-Her2 (n=82)	PSMA3	-0.0567479	0.635874	0.762677
BRCA-Her2 (n=82)	PSMA4	-0.137568	0.249172	0.401082
BRCA-Her2 (n=82)	PSMA5	-0.123872	0.299879	0.461352
BRCA-Her2 (n=82)	PSMA6	-0.104112	0.384124	0.541148
BRCA-Her2 (n=82)	PSMA7	0.154131	0.196116	0.335959
BRCA-Her2 (n=82)	PSMA8	0.492395	1.11605e-05	6.20028e-05
BRCA-Her2 (n=82)	PSMB1	0.091158	0.446328	0.603559
BRCA-Her2 (n=82)	PSMB10	0.582207	8.11993e-08	5.79995e-07
BRCA-Her2 (n=82)	PSMB11	-0.0191711	0.873007	0.917504
BRCA-Her2 (n=82)	PSMB2	0.0323968	0.78704	0.85781
BRCA-Her2 (n=82)	PSMB3	0.157947	0.185137	0.313128
BRCA-Her2 (n=82)	PSMB4	-0.142966	0.2309	0.373172
BRCA-Her2 (n=82)	PSMB5	-0.0799766	0.50425	0.650817
BRCA-Her2 (n=82)	PSMB6	0.200493	0.0912849	0.18257
BRCA-Her2 (n=82)	PSMB7	0.0362941	0.762137	0.845645
BRCA-Her2 (n=82)	PSMB8	0.426045	0.000190467	0.00088783
BRCA-Her2 (n=82)	PSMB9	0.637093	1.78074e-09	1.53182e-08
BRCA-Her2 (n=82)	PSMC1	-0.130693	0.273841	0.423738
BRCA-Her2 (n=82)	PSMC2	-0.0817998	0.494548	0.642271
BRCA-Her2 (n=82)	PSMC3	0.208495	0.0788252	0.165149
BRCA-Her2 (n=82)	PSMC4	0.127152	0.287164	0.437734
BRCA-Her2 (n=82)	PSMC6	-0.136283	0.253662	0.401841
BRCA-Her2 (n=82)	PSMD1	-0.1906	0.108774	0.207189
BRCA-Her2 (n=82)	PSMD10	-0.231024	0.0508795	0.116271
BRCA-Her2 (n=82)	PSMD11	0.00530677	0.964712	0.972002
BRCA-Her2 (n=82)	PSMD12	-0.0335962	0.779352	0.858316
BRCA-Her2 (n=82)	PSMD13	0.176324	0.138445	0.252292
BRCA-Her2 (n=82)	PSMD14	-0.211096	0.0750803	0.156011
BRCA-Her2 (n=82)	PSMD2	-0.216624	0.0675919	0.144969
BRCA-Her2 (n=82)	PSMD4	-0.101177	0.397739	0.552427
BRCA-Her2 (n=82)	PSMD5	-0.278423	0.0178758	0.0481502
BRCA-Her2 (n=82)	PSMD6	-0.218594	0.0650749	0.141084
BRCA-Her2 (n=82)	PSMD7	-0.127752	0.284876	0.432449
BRCA-Her2 (n=82)	PSMD8	0.0199781	0.867709	0.909786
BRCA-Her2 (n=82)	PSMD9	-0.129287	0.279081	0.425266
BRCA-Her2 (n=82)	PSME1	0.350672	0.00252771	0.00832168
BRCA-Her2 (n=82)	PSME2	0.463439	4.13813e-05	0.000183917
BRCA-Her2 (n=82)	PSME3	-0.144074	0.227269	0.363631
BRCA-Her2 (n=82)	PSME4	0.068335	0.568433	0.700529
BRCA-Her2 (n=82)	PSMF1	-0.0806998	0.50039	0.644625
BRCA-Her2 (n=82)	PTCRA	0.647691	7.78889e-10	5.19259e-09
BRCA-Her2 (n=82)	PTEN	-0.355121	0.002206	0.00735332
BRCA-Her2 (n=82)	PTPN11	-0.268355	0.0226553	0.0582772
BRCA-Her2 (n=82)	PTPN22	0.665204	1.84604e-10	1.27313e-09
BRCA-Her2 (n=82)	PTPN6	0.639615	1.46694e-09	9.61931e-09
BRCA-Her2 (n=82)	PTPRC	0.734031	2.20387e-13	4.41001e-12
BRCA-Her2 (n=82)	PTPRJ	0.105413	0.378176	0.552082
BRCA-Her2 (n=82)	RAC1	-0.208997	0.0780906	0.183742
BRCA-Her2 (n=82)	RELA	-0.0416965	0.728016	0.838004
BRCA-Her2 (n=82)	RICTOR	-0.160756	0.177343	0.3254
BRCA-Her2 (n=82)	RIPK2	-0.0540904	0.651795	0.776553
BRCA-Her2 (n=82)	RPS27A	-0.0620264	0.604738	0.747744
BRCA-Her2 (n=82)	SAR1B	-0.194087	0.102335	0.222901
BRCA-Her2 (n=82)	SEC13	-0.163848	0.169046	0.314504
BRCA-Her2 (n=82)	SEC23A	-0.256539	0.029611	0.0870911
BRCA-Her2 (n=82)	SEC24A	-0.287101	0.0144767	0.0486613
BRCA-Her2 (n=82)	SEC24B	-0.33866	0.00361604	0.0157219
BRCA-Her2 (n=82)	SEC24C	-0.188044	0.113689	0.239976
BRCA-Her2 (n=82)	SEC24D	-0.269808	0.0219048	0.068721
BRCA-Her2 (n=82)	SEC31A	-0.262543	0.0258801	0.0790232
BRCA-Her2 (n=82)	SH3GL2	0.0320195	0.789463	0.882082
BRCA-Her2 (n=82)	SHFM1	0.0495049	0.679633	0.798394
BRCA-Her2 (n=82)	SKP1	-0.326862	0.00507251	0.0207041
BRCA-Her2 (n=82)	SRC	0.0556882	0.642203	0.771415
BRCA-Her2 (n=82)	TAB2	-0.154748	0.194309	0.341801
BRCA-Her2 (n=82)	THEM4	-0.274122	0.0197996	0.0538766
BRCA-Her2 (n=82)	TNFRSF14	0.647316	8.02443e-10	9.17078e-09
BRCA-Her2 (n=82)	TRAF6	0.00170075	0.988687	0.993053
BRCA-Her2 (n=82)	TRAT1	0.816262	2.40567e-18	4.47567e-17
BRCA-Her2 (n=82)	TRIB3	-0.132562	0.266978	0.41634
BRCA-Her2 (n=82)	TUBA1A	0.0703628	0.556984	0.697319
BRCA-Her2 (n=82)	TUBA1B	0.23926	0.0429537	0.103503
BRCA-Her2 (n=82)	TUBA1C	0.0321862	0.788392	0.863992
BRCA-Her2 (n=82)	TUBA3C	0.0115692	0.923161	0.956644
BRCA-Her2 (n=82)	TUBA3D	0.0159348	0.894309	0.941378
BRCA-Her2 (n=82)	TUBA3E	0.0301328	0.801607	0.874878
BRCA-Her2 (n=82)	TUBA4A	-0.137728	0.248618	0.396205
BRCA-Her2 (n=82)	TUBA4B	-0.0697445	0.560463	0.699486
BRCA-Her2 (n=82)	TUBA8	0.2251	0.0572907	0.130577
BRCA-Her2 (n=82)	TUBAL3	0.114896	0.336528	0.491281
BRCA-Her2 (n=82)	TUBB1	-0.0196985	0.869544	0.922593
BRCA-Her2 (n=82)	TUBB2A	0.145031	0.224165	0.365237
BRCA-Her2 (n=82)	TUBB2B	-0.093395	0.435202	0.583185
BRCA-Her2 (n=82)	TUBB3	-0.124464	0.297558	0.449145
BRCA-Her2 (n=82)	TUBB4	-0.100949	0.398812	0.551397
BRCA-Her2 (n=82)	TUBB6	0.134323	0.26062	0.391279
BRCA-Her2 (n=82)	TUBB8	0.132578	0.266919	0.399665
BRCA-Her2 (n=82)	UBA52	-0.063411	0.596683	0.724821
BRCA-Her2 (n=82)	UBB	0.116085	0.331518	0.466458
BRCA-Her2 (n=82)	UBC	-0.249697	0.0344044	0.0708327
BRCA-Her2 (n=82)	UBE2D1	-0.0627355	0.600607	0.727524
BRCA-Her2 (n=82)	UBE2D2	-0.0810602	0.498472	0.628704
BRCA-Her2 (n=82)	UBE2N	-0.159113	0.181871	0.289341
BRCA-Her2 (n=82)	UBE2V1	-0.240212	0.0421078	0.0833228
BRCA-Her2 (n=82)	VASP	0.00355373	0.976365	0.986939
BRCA-Her2 (n=82)	VAV1	0.472543	2.77568e-05	0.000102939
BRCA-Her2 (n=82)	WAS	0.900074	5.8596e-27	5.04827e-26
BRCA-Her2 (n=82)	YES1	-0.2082	0.0792591	0.144577
BRCA-Her2 (n=82)	ZAP70	0.904076	1.50231e-27	1.33538e-26
BRCA-LumA (n=568)	ACTR10	-0.13671	0.00183589	0.00777097
BRCA-LumA (n=568)	ACTR1A	0.048635	0.269671	0.435258
BRCA-LumA (n=568)	AKT1	-0.0386456	0.380536	0.550986
BRCA-LumA (n=568)	AKT2	0.0612183	0.164561	0.303338
BRCA-LumA (n=568)	AKT3	0.0686677	0.118901	0.237803
BRCA-LumA (n=568)	AP1B1	0.122928	0.00512703	0.0184758
BRCA-LumA (n=568)	AP1G1	-0.157698	0.000318779	0.00160392
BRCA-LumA (n=568)	AP1M1	0.307039	9.49933e-13	1.94858e-11
BRCA-LumA (n=568)	AP1M2	-0.179502	4.04385e-05	0.000252741
BRCA-LumA (n=568)	AP1S1	0.0193782	0.660235	0.77447
BRCA-LumA (n=568)	AP1S2	0.198558	5.38548e-06	4.1829e-05
BRCA-LumA (n=568)	AP1S3	-0.100563	0.0222056	0.0632188
BRCA-LumA (n=568)	AP2A1	0.0961278	0.0288528	0.0793203
BRCA-LumA (n=568)	AP2A2	0.0482023	0.273959	0.43746
BRCA-LumA (n=568)	AP2B1	-0.116982	0.00775384	0.0259231
BRCA-LumA (n=568)	AP2M1	0.0483322	0.272667	0.436267
BRCA-LumA (n=568)	AP2S1	0.0352289	0.424099	0.596272
BRCA-LumA (n=568)	ARF1	-0.0119675	0.786034	0.860615
BRCA-LumA (n=568)	BCL10	-0.0775666	0.0780578	0.172028
BRCA-LumA (n=568)	BTLA	0.708255	6.54129e-80	1.04661e-77
BRCA-LumA (n=568)	BTRC	-0.0899759	0.0408512	0.0592379
BRCA-LumA (n=568)	CANX	-0.211585	1.20772e-06	2.45539e-06
BRCA-LumA (n=568)	CAPZA1	-0.000139778	0.99747	0.99747
BRCA-LumA (n=568)	CAPZA2	-0.0523049	0.23514	0.297744
BRCA-LumA (n=568)	CAPZA3	0.0583947	0.184947	0.239114
BRCA-LumA (n=568)	CAPZB	0.00261746	0.952657	0.959395
BRCA-LumA (n=568)	CARD11	0.644321	5.61722e-62	5.90547e-61
BRCA-LumA (n=568)	CD101	0.423338	6.75128e-24	2.38685e-23
BRCA-LumA (n=568)	CD247	0.826726	9.60856e-131	3.83862e-129
BRCA-LumA (n=568)	CD274	0.313115	3.18636e-13	8.23916e-13
BRCA-LumA (n=568)	CD28	0.522077	1.7298e-37	8.97472e-37
BRCA-LumA (n=568)	CD3D	0.835667	3.97377e-136	1.76391e-134
BRCA-LumA (n=568)	CD3E	0.813855	1.62753e-123	5.41831e-122
BRCA-LumA (n=568)	CD3G	0.688128	9.183e-74	1.2436e-72
BRCA-LumA (n=568)	CD4	0.545085	2.39683e-41	1.35821e-40
BRCA-LumA (n=568)	CD74	0.543498	4.52317e-41	2.52728e-40
BRCA-LumA (n=568)	CD80	0.343117	9.92524e-16	2.81215e-15
BRCA-LumA (n=568)	CD86	0.419388	1.93196e-23	6.71148e-23
BRCA-LumA (n=568)	CDC34	0.210153	1.43016e-06	2.8856e-06
BRCA-LumA (n=568)	CDC42	-0.0737953	0.0937077	0.127987
BRCA-LumA (n=568)	CHUK	-0.0248239	0.573327	0.689389
BRCA-LumA (n=568)	CLTA	0.0767626	0.0812029	0.146462
BRCA-LumA (n=568)	CLTC	-0.110943	0.0115939	0.0276931
BRCA-LumA (n=568)	CSK	0.445008	1.63896e-26	3.23694e-25
BRCA-LumA (n=568)	CTLA4	0.732964	3.23597e-88	4.2607e-86
BRCA-LumA (n=568)	CTSA	0.149836	0.000630877	0.0019169
BRCA-LumA (n=568)	CTSB	0.0794095	0.0712214	0.131729
BRCA-LumA (n=568)	CTSC	0.358453	4.03789e-17	5.06338e-16
BRCA-LumA (n=568)	CTSD	0.146564	0.000830214	0.00247498
BRCA-LumA (n=568)	CTSE	0.163216	0.000193626	0.000648155
BRCA-LumA (n=568)	CTSF	-0.0773566	0.0788695	0.142579
BRCA-LumA (n=568)	CTSH	0.347608	3.95774e-16	4.81018e-15
BRCA-LumA (n=568)	CTSK	0.0818941	0.0627871	0.119522
BRCA-LumA (n=568)	CTSL1	0.239791	3.39364e-08	2.09451e-07
BRCA-LumA (n=568)	CTSL2	0.0724051	0.100074	0.170752
BRCA-LumA (n=568)	CTSL3	NA	NA	NA
BRCA-LumA (n=568)	CTSO	0.0333114	0.44977	0.565793
BRCA-LumA (n=568)	CTSS	0.365279	9.17387e-18	1.20789e-16
BRCA-LumA (n=568)	CUL1	0.0245216	0.578008	0.691858
BRCA-LumA (n=568)	DCTN1	-0.0796421	0.0703944	0.130544
BRCA-LumA (n=568)	DCTN2	-0.0531871	0.227326	0.389423
BRCA-LumA (n=568)	DCTN3	0.0805055	0.0673931	0.151021
BRCA-LumA (n=568)	DCTN4	-0.242647	2.3025e-08	2.19286e-07
BRCA-LumA (n=568)	DCTN5	-0.1146	0.00910665	0.0278066
BRCA-LumA (n=568)	DCTN6	-0.045759	0.299048	0.469095
BRCA-LumA (n=568)	DNM1	0.128773	0.00335577	0.0115716
BRCA-LumA (n=568)	DNM2	0.269599	4.63649e-10	5.15166e-09
BRCA-LumA (n=568)	DNM3	0.29585	6.6529e-12	8.72512e-11
BRCA-LumA (n=568)	DYNC1H1	-0.0749429	0.0887001	0.18723
BRCA-LumA (n=568)	DYNC1I1	-0.0227982	0.605023	0.748097
BRCA-LumA (n=568)	DYNC1I2	-0.176581	5.41209e-05	0.000292546
BRCA-LumA (n=568)	DYNC1LI1	-0.122194	0.00540075	0.0175634
BRCA-LumA (n=568)	DYNC1LI2	-0.0742505	0.0916952	0.192032
BRCA-LumA (n=568)	DYNLL1	-0.132805	0.00248005	0.00893712
BRCA-LumA (n=568)	DYNLL2	-0.0488178	0.267873	0.438238
BRCA-LumA (n=568)	ENAH	-0.116249	0.00814959	0.0252701
BRCA-LumA (n=568)	EVL	0.012535	0.776151	0.877262
BRCA-LumA (n=568)	FBXW11	-0.0739315	0.0931019	0.193962
BRCA-LumA (n=568)	FYB	0.526119	3.81452e-38	2.7742e-36
BRCA-LumA (n=568)	FYN	0.471266	6.0785e-30	2.4314e-28
BRCA-LumA (n=568)	GRAP2	0.682398	4.19213e-72	7.29066e-71
BRCA-LumA (n=568)	GRB2	0.0277935	0.528334	0.557511
BRCA-LumA (n=568)	HLA-DMA	0.549758	3.6221e-42	2.33684e-41
BRCA-LumA (n=568)	HLA-DMB	0.544557	2.96247e-41	1.78194e-40
BRCA-LumA (n=568)	HLA-DOA	0.523079	1.19122e-37	6.10883e-37
BRCA-LumA (n=568)	HLA-DPA1	0.521025	2.55521e-37	1.29378e-36
BRCA-LumA (n=568)	HLA-DPB1	0.631373	7.46178e-59	7.85451e-58
BRCA-LumA (n=568)	HLA-DQA1	0.434972	2.81185e-25	9.95346e-25
BRCA-LumA (n=568)	HLA-DQA2	0.446999	9.22033e-27	3.5125e-26
BRCA-LumA (n=568)	HLA-DQB1	0.478361	6.37605e-31	2.72772e-30
BRCA-LumA (n=568)	HLA-DQB2	0.382619	1.80562e-19	5.10422e-19
BRCA-LumA (n=568)	HLA-DRA	0.532709	3.10345e-39	1.70052e-38
BRCA-LumA (n=568)	HLA-DRB1	0.492278	6.54775e-33	3.01046e-32
BRCA-LumA (n=568)	HLA-DRB5	0.371199	2.46374e-18	6.61406e-18
BRCA-LumA (n=568)	HMG20A	-0.0466721	0.289499	0.31553
BRCA-LumA (n=568)	HMG20B	0.107087	0.01485	0.0184759
BRCA-LumA (n=568)	ICOS	0.733513	2.06566e-88	6.35588e-87
BRCA-LumA (n=568)	ICOSLG	0.235159	6.30052e-08	1.02656e-07
BRCA-LumA (n=568)	IFI30	0.411482	1.52032e-22	4.88457e-22
BRCA-LumA (n=568)	IFNA1	-0.0837755	0.0569631	0.250957
BRCA-LumA (n=568)	IFNA10	0.0436788	0.321577	0.628235
BRCA-LumA (n=568)	IFNA13	-0.00736804	0.867269	0.958294
BRCA-LumA (n=568)	IFNA14	0.096871	0.0276322	0.149609
BRCA-LumA (n=568)	IFNA16	0.00443568	0.919857	0.978231
BRCA-LumA (n=568)	IFNA17	-0.00212668	0.961526	0.992116
BRCA-LumA (n=568)	IFNA2	0.00984687	0.823257	0.950117
BRCA-LumA (n=568)	IFNA21	0.0634809	0.149481	0.435393
BRCA-LumA (n=568)	IFNA4	-0.00808644	0.854465	0.952611
BRCA-LumA (n=568)	IFNA5	-0.0536143	0.22361	0.534688
BRCA-LumA (n=568)	IFNA6	0.0389555	0.376725	0.673485
BRCA-LumA (n=568)	IFNA7	0.0351231	0.425492	0.724771
BRCA-LumA (n=568)	IFNA8	0.066774	0.129444	0.413902
BRCA-LumA (n=568)	IFNAR1	-0.0441965	0.31587	0.626401
BRCA-LumA (n=568)	IFNAR2	0.263109	1.23706e-09	2.34423e-08
BRCA-LumA (n=568)	IFNB1	0.168894	0.00011399	0.00126243
BRCA-LumA (n=568)	IFNE	0.00644447	0.88378	0.964657
BRCA-LumA (n=568)	IFNG	0.598615	1.40655e-51	8.20126e-50
BRCA-LumA (n=568)	IFNK	-0.0476215	0.279789	0.592661
BRCA-LumA (n=568)	IFNW1	0.0250637	0.569628	0.797606
BRCA-LumA (n=568)	IKBKB	-0.0108536	0.805532	0.81988
BRCA-LumA (n=568)	IKBKG	0.24817	1.07256e-08	3.70522e-08
BRCA-LumA (n=568)	IL10	0.41755	3.13677e-23	2.17392e-22
BRCA-LumA (n=568)	IL10RA	0.659758	6.6424e-66	1.76466e-64
BRCA-LumA (n=568)	IL10RB	0.148065	0.00073248	0.0015778
BRCA-LumA (n=568)	IL11	-0.0256963	0.559923	0.634792
BRCA-LumA (n=568)	IL11RA	0.309335	6.30551e-13	2.59046e-12
BRCA-LumA (n=568)	IL12A	0.247697	1.14581e-08	3.74267e-08
BRCA-LumA (n=568)	IL12B	0.689777	3.00812e-74	9.58989e-73
BRCA-LumA (n=568)	IL12RB1	0.727427	2.82272e-86	1.40607e-84
BRCA-LumA (n=568)	IL12RB2	0.495499	2.20144e-33	2.43687e-32
BRCA-LumA (n=568)	IL13	0.166573	0.000141845	0.000331527
BRCA-LumA (n=568)	IL13RA1	-0.145888	0.000878056	0.00187617
BRCA-LumA (n=568)	IL13RA2	-0.0801765	0.0685242	0.104026
BRCA-LumA (n=568)	IL15	0.48026	3.45555e-31	3.6721e-30
BRCA-LumA (n=568)	IL15RA	0.532558	3.28902e-39	4.36891e-38
BRCA-LumA (n=568)	IL16	0.563165	1.353e-44	2.07373e-43
BRCA-LumA (n=568)	IL17A	0.0869041	0.0482739	0.0769487
BRCA-LumA (n=568)	IL17B	0.0910641	0.0384643	0.0634701
BRCA-LumA (n=568)	IL17C	0.161485	0.000226806	0.000520935
BRCA-LumA (n=568)	IL17D	0.169522	0.000107384	0.000255478
BRCA-LumA (n=568)	IL17F	0.0273945	0.534273	0.614453
BRCA-LumA (n=568)	IL17RA	0.0931515	0.0342154	0.0796357
BRCA-LumA (n=568)	IL17RB	-0.106975	0.0149549	0.0384004
BRCA-LumA (n=568)	IL17RC	0.130721	0.00290261	0.00899017
BRCA-LumA (n=568)	IL17RD	-0.124124	0.00470755	0.0138786
BRCA-LumA (n=568)	IL17RE	0.104484	0.0174789	0.0437523
BRCA-LumA (n=568)	IL17REL	0.208845	1.6672e-06	8.04298e-06
BRCA-LumA (n=568)	IL18	0.346692	4.77935e-16	5.21146e-15
BRCA-LumA (n=568)	IL18BP	0.661857	1.8628e-66	1.14061e-64
BRCA-LumA (n=568)	IL18R1	0.463281	7.22369e-29	1.33722e-27
BRCA-LumA (n=568)	IL18RAP	0.70346	2.12377e-78	1.87836e-76
BRCA-LumA (n=568)	IL19	0.138286	0.0016224	0.00535864
BRCA-LumA (n=568)	IL1A	0.0813817	0.0644556	0.134311
BRCA-LumA (n=568)	IL1B	0.123266	0.00500518	0.0145406
BRCA-LumA (n=568)	IL1F10	0.0192443	0.662436	0.771585
BRCA-LumA (n=568)	IL1F5	0.0743163	0.0914072	0.177898
BRCA-LumA (n=568)	IL1F6	0.0937205	0.033129	0.0773334
BRCA-LumA (n=568)	IL1F7	0.0734312	0.0953428	0.184654
BRCA-LumA (n=568)	IL1F8	-0.025137	0.5685	0.697266
BRCA-LumA (n=568)	IL1F9	0.0762825	0.0831294	0.165015
BRCA-LumA (n=568)	IL1R1	0.0690154	0.117041	0.218695
BRCA-LumA (n=568)	IL1R2	0.456459	5.68671e-28	1.55894e-26
BRCA-LumA (n=568)	IL1RAP	-0.0848593	0.0538168	0.102111
BRCA-LumA (n=568)	IL1RAPL1	0.0345997	0.432426	0.555378
BRCA-LumA (n=568)	IL1RAPL2	0.112885	0.0102066	0.0243671
BRCA-LumA (n=568)	IL1RL1	0.195107	7.87532e-06	3.70466e-05
BRCA-LumA (n=568)	IL1RL2	-0.157181	0.000333735	0.00120054
BRCA-LumA (n=568)	IL1RN	0.0874586	0.0468562	0.0901953
BRCA-LumA (n=568)	IL2	0.419965	1.65867e-23	3.5639e-22
BRCA-LumA (n=568)	IL20	0.0920085	0.0364895	0.0731827
BRCA-LumA (n=568)	IL20RA	-0.158084	0.000308009	0.00111303
BRCA-LumA (n=568)	IL20RB	0.143161	0.00109814	0.00347818
BRCA-LumA (n=568)	IL21	0.347958	3.68147e-16	5.22638e-15
BRCA-LumA (n=568)	IL21R	0.50709	3.95259e-35	1.36622e-33
[truncated: 12,601 more rows]

## Sheet: LAG3
cancer	infiltrates	rho	p	adj.p
ACC (n=79)	ACTR10	-0.290943	0.0125182	0.0391192
ACC (n=79)	ACTR1A	0.0330994	0.781015	0.871426
ACC (n=79)	AKT1	-0.0954174	0.421969	0.575086
ACC (n=79)	AKT2	-0.035134	0.767921	0.862871
ACC (n=79)	AKT3	0.0126832	0.915186	0.954562
ACC (n=79)	AP1B1	-0.201444	0.0874508	0.179386
ACC (n=79)	AP1G1	-0.143697	0.225182	0.372202
ACC (n=79)	AP1M1	0.159869	0.176678	0.305936
ACC (n=79)	AP1M2	-0.0260957	0.826532	0.899166
ACC (n=79)	AP1S1	0.0385414	0.746139	0.851514
ACC (n=79)	AP1S2	0.101512	0.392794	0.543659
ACC (n=79)	AP1S3	-0.0480658	0.686345	0.802743
ACC (n=79)	AP2A1	-0.0796972	0.5027	0.648645
ACC (n=79)	AP2A2	-0.169463	0.151776	0.273343
ACC (n=79)	AP2B1	-0.0375679	0.752343	0.852471
ACC (n=79)	AP2M1	-0.0538768	0.650759	0.772415
ACC (n=79)	AP2S1	0.188289	0.110649	0.214332
ACC (n=79)	ARF1	-0.131574	0.267173	0.419452
ACC (n=79)	BCL10	-0.221623	0.0595152	0.131525
ACC (n=79)	BTLA	0.42101	0.000208088	0.00127077
ACC (n=79)	BTRC	-0.282211	0.0155637	0.0233749
ACC (n=79)	CANX	-0.215483	0.0671179	0.0919849
ACC (n=79)	CAPZA1	-0.149832	0.20579	0.264351
ACC (n=79)	CAPZA2	-0.13943	0.239402	0.299346
ACC (n=79)	CAPZA3	0.0216044	0.856036	0.889431
ACC (n=79)	CAPZB	-0.0862574	0.468073	0.539669
ACC (n=79)	CARD11	0.143477	0.225901	0.284693
ACC (n=79)	CD101	0.051934	0.662575	0.725202
ACC (n=79)	CD247	0.251443	0.0318847	0.0463197
ACC (n=79)	CD274	0.140897	0.234445	0.294531
ACC (n=79)	CD28	0.197059	0.0947141	0.126974
ACC (n=79)	CD3D	0.360847	0.00171121	0.00291527
ACC (n=79)	CD3E	0.367816	0.00136759	0.00236516
ACC (n=79)	CD3G	0.288092	0.0134501	0.020315
ACC (n=79)	CD4	0.200573	0.0888575	0.119928
ACC (n=79)	CD74	0.32343	0.00525239	0.00844398
ACC (n=79)	CD80	0.281177	0.0159638	0.0239308
ACC (n=79)	CD86	0.339367	0.00331177	0.00548985
ACC (n=79)	CDC34	0.147477	0.21309	0.272414
ACC (n=79)	CDC42	-0.143623	0.225425	0.284541
ACC (n=79)	CHUK	-0.138363	0.24305	0.345962
ACC (n=79)	CLTA	0.0230796	0.846321	0.900752
ACC (n=79)	CLTC	-0.159485	0.177734	0.273171
ACC (n=79)	CSK	0.0632087	0.595235	0.697679
ACC (n=79)	CTLA4	0.305887	0.00849344	0.0207734
ACC (n=79)	CTSA	-0.240827	0.0401279	0.0794893
ACC (n=79)	CTSB	0.0647344	0.586362	0.689324
ACC (n=79)	CTSC	0.0144549	0.903392	0.936588
ACC (n=79)	CTSD	-0.360191	0.00174722	0.00498306
ACC (n=79)	CTSE	0.0696556	0.558159	0.659112
ACC (n=79)	CTSF	-0.124854	0.292584	0.399208
ACC (n=79)	CTSH	0.0757067	0.524393	0.626733
ACC (n=79)	CTSK	0.281208	0.0159514	0.0363159
ACC (n=79)	CTSL1	0.070326	0.554368	0.655615
ACC (n=79)	CTSL2	0.139101	0.240523	0.344227
ACC (n=79)	CTSL3	NA	NA	NA
ACC (n=79)	CTSO	-0.163511	0.166896	0.260055
ACC (n=79)	CTSS	0.0310737	0.794112	0.859382
ACC (n=79)	CUL1	-0.0262174	0.825737	0.885118
ACC (n=79)	DCTN1	-0.166957	0.158011	0.249657
ACC (n=79)	DCTN2	-0.191487	0.104614	0.19974
ACC (n=79)	DCTN3	-0.030299	0.799136	0.875766
ACC (n=79)	DCTN4	-0.231479	0.0487845	0.109937
ACC (n=79)	DCTN5	-0.0965558	0.416427	0.569473
ACC (n=79)	DCTN6	-0.344245	0.00286195	0.0105014
ACC (n=79)	DNM1	0.212801	0.0706754	0.146846
ACC (n=79)	DNM2	-0.153551	0.194629	0.321701
ACC (n=79)	DNM3	-0.0734096	0.537089	0.683103
ACC (n=79)	DYNC1H1	-0.145405	0.21966	0.350056
ACC (n=79)	DYNC1I1	-0.0132981	0.911091	0.94288
ACC (n=79)	DYNC1I2	-0.291262	0.0124175	0.0358628
ACC (n=79)	DYNC1LI1	-0.0957585	0.420304	0.573794
ACC (n=79)	DYNC1LI2	0.0260398	0.826898	0.891047
ACC (n=79)	DYNLL1	-0.0465061	0.696018	0.80954
ACC (n=79)	DYNLL2	-0.168391	0.154421	0.269143
ACC (n=79)	ENAH	-0.200204	0.0894581	0.177416
ACC (n=79)	EVL	0.125529	0.289962	0.4344
ACC (n=79)	FBXW11	-0.233137	0.0471459	0.10715
ACC (n=79)	FYB	0.305077	0.00867817	0.0272256
ACC (n=79)	FYN	0.139127	0.240433	0.378635
ACC (n=79)	GRAP2	0.284549	0.0146916	0.0188052
ACC (n=79)	GRB2	-0.113128	0.340616	0.369231
ACC (n=79)	HLA-DMA	0.238574	0.0420878	0.0511706
ACC (n=79)	HLA-DMB	0.157049	0.184536	0.209106
ACC (n=79)	HLA-DOA	0.186065	0.115004	0.133338
ACC (n=79)	HLA-DPA1	0.160288	0.175532	0.199185
ACC (n=79)	HLA-DPB1	0.207625	0.077969	0.0922709
ACC (n=79)	HLA-DQA1	0.272656	0.0196078	0.02482
ACC (n=79)	HLA-DQA2	0.270086	0.0208375	0.0262106
ACC (n=79)	HLA-DQB1	0.219536	0.0620168	0.074383
ACC (n=79)	HLA-DQB2	0.27033	0.0207181	0.0261015
ACC (n=79)	HLA-DRA	0.211471	0.0724949	0.0866905
ACC (n=79)	HLA-DRB1	0.162192	0.17039	0.193901
ACC (n=79)	HLA-DRB5	0.016519	0.889678	0.902059
ACC (n=79)	HMG20A	-0.207698	0.0778624	0.0922709
ACC (n=79)	HMG20B	0.226234	0.0542773	0.0653943
ACC (n=79)	ICOS	0.411278	0.000300742	0.000438239
ACC (n=79)	ICOSLG	0.0165635	0.889383	0.902059
ACC (n=79)	IFI30	0.0013954	0.990652	0.990652
ACC (n=79)	IFNA1	0.172617	0.144188	0.387569
ACC (n=79)	IFNA10	NA	NA	NA
ACC (n=79)	IFNA13	0.263302	0.0244044	0.1186
ACC (n=79)	IFNA14	-0.0124678	0.916621	0.963411
ACC (n=79)	IFNA16	0.161312	0.172754	0.433602
ACC (n=79)	IFNA17	0.262044	0.0251201	0.120513
ACC (n=79)	IFNA2	0.0196342	0.869042	0.941345
ACC (n=79)	IFNA21	0.0264165	0.824434	0.925545
ACC (n=79)	IFNA4	0.110239	0.35317	0.629537
ACC (n=79)	IFNA5	0.124285	0.29481	0.571524
ACC (n=79)	IFNA6	NA	NA	NA
ACC (n=79)	IFNA7	NA	NA	NA
ACC (n=79)	IFNA8	0.161312	0.172754	0.433602
ACC (n=79)	IFNAR1	-0.027711	0.815978	0.923151
ACC (n=79)	IFNAR2	0.20264	0.0855482	0.296098
ACC (n=79)	IFNB1	0.0720464	0.544695	0.77755
ACC (n=79)	IFNE	0.316798	0.00631946	0.0397021
ACC (n=79)	IFNG	0.410275	0.000312177	0.00292136
ACC (n=79)	IFNK	-0.0460131	0.699085	0.865895
ACC (n=79)	IFNW1	-0.107755	0.364188	0.637502
ACC (n=79)	IKBKB	-0.0579263	0.626408	0.656784
ACC (n=79)	IKBKG	-0.0149898	0.899835	0.931266
ACC (n=79)	IL10	0.0748198	0.529277	0.606821
ACC (n=79)	IL10RA	0.146639	0.215729	0.29441
ACC (n=79)	IL10RB	0.077452	0.514848	0.596415
ACC (n=79)	IL11	0.332327	0.00407213	0.00793517
ACC (n=79)	IL11RA	-0.0713866	0.548395	0.624387
ACC (n=79)	IL12A	0.214372	0.0685743	0.105918
ACC (n=79)	IL12B	0.192058	0.103563	0.152008
ACC (n=79)	IL12RB1	0.310314	0.0075431	0.0140136
ACC (n=79)	IL12RB2	0.161475	0.172314	0.240938
ACC (n=79)	IL13	0.33431	0.00384371	0.00750842
ACC (n=79)	IL13RA1	0.134797	0.255529	0.337739
ACC (n=79)	IL13RA2	0.0604518	0.611418	0.679638
ACC (n=79)	IL15	0.156669	0.185613	0.256829
ACC (n=79)	IL15RA	0.139535	0.239042	0.319658
ACC (n=79)	IL16	0.0861948	0.468398	0.552238
ACC (n=79)	IL17A	0.0747857	0.529465	0.606821
ACC (n=79)	IL17B	-0.00153427	0.989722	0.992211
ACC (n=79)	IL17C	0.376401	0.00103051	0.00222276
ACC (n=79)	IL17D	0.0935804	0.431	0.513463
ACC (n=79)	IL17F	0.0467864	0.694276	0.744735
ACC (n=79)	IL17RA	-0.164449	0.164442	0.277322
ACC (n=79)	IL17RB	0.206751	0.0792585	0.15655
ACC (n=79)	IL17RC	-0.0281132	0.813355	0.883261
ACC (n=79)	IL17RD	0.199989	0.0898097	0.173287
ACC (n=79)	IL17RE	0.107521	0.365236	0.498676
ACC (n=79)	IL17REL	0.108211	0.362149	0.496163
ACC (n=79)	IL18	0.292928	0.0119029	0.0338734
ACC (n=79)	IL18BP	0.241968	0.0391647	0.0898418
ACC (n=79)	IL18R1	0.21482	0.0679833	0.137347
ACC (n=79)	IL18RAP	0.290135	0.0127766	0.0359369
ACC (n=79)	IL19	0.144689	0.221964	0.343075
ACC (n=79)	IL1A	0.132024	0.265524	0.389088
ACC (n=79)	IL1B	0.135896	0.251636	0.373698
ACC (n=79)	IL1F10	NA	NA	NA
ACC (n=79)	IL1F5	0.220404	0.060966	0.125723
ACC (n=79)	IL1F6	-0.155043	0.190277	0.306863
ACC (n=79)	IL1F7	0.287469	0.0136618	0.0378912
ACC (n=79)	IL1F8	0.196888	0.0950058	0.181354
ACC (n=79)	IL1F9	0.15148	0.20079	0.31902
ACC (n=79)	IL1R1	-0.0417088	0.726067	0.816313
ACC (n=79)	IL1R2	0.134856	0.255318	0.36376
ACC (n=79)	IL1RAP	0.0141383	0.905498	0.936549
ACC (n=79)	IL1RAPL1	0.129192	0.276006	0.386
ACC (n=79)	IL1RAPL2	0.231227	0.0490374	0.0950847
ACC (n=79)	IL1RL1	-0.0284123	0.811406	0.872892
ACC (n=79)	IL1RL2	0.0846072	0.47666	0.594511
ACC (n=79)	IL1RN	0.225846	0.0547033	0.104291
ACC (n=79)	IL2	0.136655	0.248973	0.358575
ACC (n=79)	IL20	0.292852	0.0119258	0.0293529
ACC (n=79)	IL20RA	-0.244873	0.0367992	0.0757912
ACC (n=79)	IL20RB	0.287797	0.0135501	0.0327426
ACC (n=79)	IL21	NA	NA	NA
ACC (n=79)	IL21R	0.35023	0.0023851	0.00723724
ACC (n=79)	IL22	NA	NA	NA
ACC (n=79)	IL22RA1	-0.212226	0.071458	0.129428
ACC (n=79)	IL22RA2	0.306746	0.00830125	0.0217089
ACC (n=79)	IL23A	-0.00618704	0.958568	0.977002
ACC (n=79)	IL23R	-0.0249274	0.834185	0.890171
ACC (n=79)	IL24	0.271023	0.0203817	0.0460326
ACC (n=79)	IL25	-0.0123888	0.917148	0.944472
ACC (n=79)	IL26	0.122757	0.300832	0.375566
ACC (n=79)	IL27	0.53332	1.1859e-06	3.39929e-06
ACC (n=79)	IL27RA	0.127931	0.280759	0.354973
ACC (n=79)	IL28A	-0.180304	0.126894	0.180562
ACC (n=79)	IL28B	NA	NA	NA
ACC (n=79)	IL28RA	-0.0375455	0.752486	0.804137
ACC (n=79)	IL29	0.182215	0.12285	0.17607
ACC (n=79)	IL2RA	0.159135	0.178701	0.240489
ACC (n=79)	IL2RB	0.244688	0.0369457	0.0616279
ACC (n=79)	IL2RG	0.367139	0.001398	0.00287567
ACC (n=79)	IL3	-0.0202136	0.865213	0.89631
ACC (n=79)	IL31	0.203804	0.0837291	0.12615
ACC (n=79)	IL31RA	0.236596	0.0438736	0.0710931
ACC (n=79)	IL32	0.167996	0.155404	0.21311
ACC (n=79)	IL33	-0.125683	0.289367	0.36354
ACC (n=79)	IL34	-0.110305	0.352879	0.429844
ACC (n=79)	IL3RA	0.109099	0.358201	0.43488
ACC (n=79)	IL4	0.162137	0.17054	0.230679
ACC (n=79)	IL4I1	0.584266	5.74378e-08	1.85389e-07
ACC (n=79)	IL4R	0.175165	0.13827	0.194133
ACC (n=79)	IL5	-0.0893642	0.452138	0.596791
ACC (n=79)	IL5RA	0.00910334	0.939071	0.955123
ACC (n=79)	IL6	0.0409026	0.731159	0.828647
ACC (n=79)	IL6R	-0.252413	0.0312076	0.0731764
ACC (n=79)	IL6ST	-0.109265	0.357465	0.503412
ACC (n=79)	IL7	0.00812989	0.945575	0.959689
ACC (n=79)	IL7R	-0.164974	0.16308	0.277237
ACC (n=79)	IL8	-0.0312063	0.793253	0.864047
ACC (n=79)	IL9	NA	NA	NA
ACC (n=79)	IL9R	0.316327	0.00640212	0.0192874
ACC (n=79)	ILF2	-0.0585284	0.62282	0.748642
ACC (n=79)	ILF3	0.179096	0.129501	0.233494
ACC (n=79)	INPP5D	0.13743	0.246273	0.339744
ACC (n=79)	ITK	0.295118	0.0112546	0.022453
ACC (n=79)	KIF3A	-0.0307022	0.796521	0.842879
ACC (n=79)	KIF3B	-0.145313	0.219953	0.312409
ACC (n=79)	KIF3C	-0.159256	0.178365	0.262784
ACC (n=79)	KIF5A	0.173397	0.142357	0.215285
ACC (n=79)	KIF5B	-0.193215	0.101462	0.160414
ACC (n=79)	KIFAP3	-0.0569762	0.632087	0.714222
ACC (n=79)	KLC1	-0.134523	0.256503	0.34923
ACC (n=79)	KLC2	0.13745	0.246205	0.339744
ACC (n=79)	KLC3	0.0580113	0.6259	0.708232
ACC (n=79)	KLC4	-0.477109	1.97524e-05	6.19682e-05
ACC (n=79)	LAT	0.482002	1.57639e-05	5.02434e-05
ACC (n=79)	LCK	0.182551	0.122149	0.187562
ACC (n=79)	LCP2	0.279574	0.0166006	0.0318478
ACC (n=79)	LGMN	-0.0489814	0.68069	0.746985
ACC (n=79)	LYN	-0.11613	0.327873	0.429294
ACC (n=79)	MALT1	0.311383	0.00732811	0.0153067
ACC (n=79)	MAP3K14	0.128404	0.27897	0.375717
ACC (n=79)	MAP3K7	-0.230389	0.0498862	0.125058
ACC (n=79)	MAP3K8	0.245203	0.0365382	0.0995305
ACC (n=79)	MAPKAP1	-0.1268	0.285069	0.440351
ACC (n=79)	MLST8	-0.228254	0.0521045	0.12857
ACC (n=79)	MTOR	0.0113466	0.924096	0.95423
ACC (n=79)	NCK1	-0.07406	0.53348	0.682429
ACC (n=79)	NFKB1	-0.155461	0.18907	0.338102
ACC (n=79)	NFKBIA	-0.151573	0.200511	0.349549
ACC (n=79)	OSBPL1A	-0.109524	0.356319	0.515814
ACC (n=79)	PAG1	-0.00219143	0.985319	0.995064
ACC (n=79)	PAK1	0.0564855	0.635028	0.766065
ACC (n=79)	PAK2	0.0524531	0.65941	0.785504
ACC (n=79)	PAK3	0.206018	0.0803511	0.178957
ACC (n=79)	PDCD1LG2	0.27753	0.0174449	0.0552422
ACC (n=79)	PDPK1	-0.34353	0.00292428	0.0126997
ACC (n=79)	PIK3CA	-0.0820781	0.489982	0.649888
ACC (n=79)	PIK3CB	-0.0791912	0.505424	0.66114
ACC (n=79)	PIK3R1	-0.165031	0.162932	0.303502
ACC (n=79)	PIK3R2	-0.0672578	0.57182	0.718319
ACC (n=79)	PLCG1	0.00270619	0.981872	0.988247
ACC (n=79)	PLCG2	0.118671	0.317328	0.463253
ACC (n=79)	PPP2CA	-0.148021	0.211386	0.340591
ACC (n=79)	PPP2CB	-0.206244	0.080013	0.156888
ACC (n=79)	PPP2R1A	-0.159945	0.17647	0.297212
ACC (n=79)	PPP2R1B	-0.157819	0.182367	0.306499
ACC (n=79)	PPP2R5A	-0.121728	0.304931	0.447606
ACC (n=79)	PPP2R5B	0.101663	0.392088	0.534641
ACC (n=79)	PPP2R5C	-0.0576905	0.627815	0.741216
ACC (n=79)	PPP2R5D	-0.142969	0.227566	0.359242
ACC (n=79)	PPP2R5E	-0.0883675	0.457217	0.592938
ACC (n=79)	PRKCQ	0.222491	0.0584986	0.125466
ACC (n=79)	PRR5	-0.0526106	0.658451	0.763411
ACC (n=79)	PSMA1	-0.224518	0.0561804	0.120818
ACC (n=79)	PSMA2	-0.0323485	0.785863	0.862889
ACC (n=79)	PSMA3	-0.135499	0.253036	0.389087
ACC (n=79)	PSMA4	-0.0658623	0.579841	0.699657
ACC (n=79)	PSMA5	-0.266775	0.0225186	0.0588722
ACC (n=79)	PSMA6	-0.210529	0.0738071	0.149483
ACC (n=79)	PSMA7	-0.145522	0.219284	0.349456
ACC (n=79)	PSMA8	0.0743319	0.531974	0.654737
ACC (n=79)	PSMB1	-0.307142	0.00821401	0.0221253
ACC (n=79)	PSMB10	0.119519	0.313857	0.440502
ACC (n=79)	PSMB11	0.0800972	0.500551	0.626668
ACC (n=79)	PSMB2	-0.141108	0.233737	0.35638
ACC (n=79)	PSMB3	0.0871343	0.463545	0.594288
ACC (n=79)	PSMB4	-0.0847238	0.47605	0.60547
ACC (n=79)	PSMB5	-0.193771	0.100463	0.179399
ACC (n=79)	PSMB6	-0.0558154	0.639054	0.743086
ACC (n=79)	PSMB7	-0.0807707	0.496944	0.623707
ACC (n=79)	PSMB8	-0.103131	0.385251	0.515592
ACC (n=79)	PSMB9	0.0341341	0.774349	0.850933
ACC (n=79)	PSMC1	-0.126216	0.287311	0.411915
ACC (n=79)	PSMC2	-0.145816	0.218346	0.336565
ACC (n=79)	PSMC3	0.0332881	0.779798	0.855745
ACC (n=79)	PSMC4	0.0679013	0.568138	0.691797
ACC (n=79)	PSMC6	-0.260695	0.0259067	0.0598998
ACC (n=79)	PSMD1	-0.193011	0.101829	0.181029
ACC (n=79)	PSMD10	-0.16144	0.172408	0.279203
ACC (n=79)	PSMD11	-0.0552344	0.642553	0.74607
ACC (n=79)	PSMD12	-0.230957	0.0493094	0.101408
ACC (n=79)	PSMD13	-0.0780167	0.511779	0.64096
ACC (n=79)	PSMD14	-0.284312	0.0147779	0.0347716
ACC (n=79)	PSMD2	-0.126861	0.284836	0.410575
ACC (n=79)	PSMD4	-0.141802	0.231423	0.353993
ACC (n=79)	PSMD5	-0.127596	0.282032	0.40948
ACC (n=79)	PSMD6	-0.337148	0.00353657	0.0101772
ACC (n=79)	PSMD7	-0.188057	0.111098	0.199279
ACC (n=79)	PSMD8	0.0704699	0.553556	0.674222
ACC (n=79)	PSMD9	-0.0231431	0.845904	0.903011
ACC (n=79)	PSME1	-0.279064	0.0168079	0.0389749
ACC (n=79)	PSME2	0.154927	0.190614	0.303372
ACC (n=79)	PSME3	-0.189288	0.108736	0.195481
ACC (n=79)	PSME4	-0.0511313	0.667482	0.76722
ACC (n=79)	PSMF1	-0.150897	0.20255	0.318619
ACC (n=79)	PTCRA	0.138327	0.243173	0.366764
ACC (n=79)	PTEN	0.116466	0.326468	0.456598
ACC (n=79)	PTPN11	-0.171644	0.146498	0.247587
ACC (n=79)	PTPN22	0.29428	0.0114989	0.028305
ACC (n=79)	PTPN6	-0.098978	0.404777	0.531726
ACC (n=79)	PTPRC	0.272191	0.0198254	0.0666401
ACC (n=79)	PTPRJ	0.176607	0.135002	0.277639
ACC (n=79)	RAC1	0.0950313	0.423858	0.592808
ACC (n=79)	RELA	-0.0296883	0.803102	0.887956
ACC (n=79)	RICTOR	-0.155783	0.188143	0.351043
ACC (n=79)	RIPK2	0.158525	0.180392	0.341975
ACC (n=79)	RPS27A	0.0114609	0.923334	0.942177
ACC (n=79)	SAR1B	-0.0989977	0.404682	0.579152
ACC (n=79)	SEC13	0.161625	0.171909	0.332198
ACC (n=79)	SEC23A	-0.0951137	0.423455	0.592808
ACC (n=79)	SEC24A	-0.0565372	0.634718	0.76357
ACC (n=79)	SEC24B	-0.180968	0.125477	0.266806
ACC (n=79)	SEC24C	-0.133863	0.258866	0.421777
ACC (n=79)	SEC24D	0.0725315	0.541983	0.693036
ACC (n=79)	SEC31A	-0.0227631	0.848403	0.909623
ACC (n=79)	SH3GL2	0.0560011	0.637937	0.763731
ACC (n=79)	SHFM1	0.228815	0.0515147	0.136012
ACC (n=79)	SKP1	-0.209885	0.0747142	0.182207
ACC (n=79)	SRC	-0.0243452	0.838005	0.906432
ACC (n=79)	TAB2	-0.309683	0.00767249	0.0313163
ACC (n=79)	THEM4	-0.239865	0.0409558	0.0963667
ACC (n=79)	TNFRSF14	0.15199	0.199261	0.335597
ACC (n=79)	TRAF6	-0.355004	0.00205717	0.0077997
ACC (n=79)	TRAT1	0.2851	0.0144924	0.0426769
ACC (n=79)	TRIB3	-0.126588	0.285881	0.437295
ACC (n=79)	TUBA1A	0.149756	0.206024	0.343373
ACC (n=79)	TUBA1B	0.257592	0.0277962	0.0731478
ACC (n=79)	TUBA1C	0.0162612	0.891389	0.930955
ACC (n=79)	TUBA3C	0.185888	0.115355	0.217139
ACC (n=79)	TUBA3D	0.245612	0.0362163	0.0896997
ACC (n=79)	TUBA3E	0.0842641	0.478456	0.642223
ACC (n=79)	TUBA4A	-0.0231522	0.845843	0.909509
ACC (n=79)	TUBA4B	-0.111577	0.34732	0.501545
ACC (n=79)	TUBA8	0.125573	0.289794	0.439914
ACC (n=79)	TUBAL3	0.149235	0.207623	0.345318
ACC (n=79)	TUBB1	-0.00240778	0.98387	0.991502
ACC (n=79)	TUBB2A	0.14759	0.212734	0.350901
ACC (n=79)	TUBB2B	0.0789452	0.506752	0.66898
ACC (n=79)	TUBB3	0.186406	0.114328	0.216223
ACC (n=79)	TUBB4	-0.245924	0.0359729	0.0893737
ACC (n=79)	TUBB6	0.242196	0.038975	0.0805387
ACC (n=79)	TUBB8	0.184582	0.117979	0.203286
ACC (n=79)	UBA52	0.215779	0.0667345	0.127984
ACC (n=79)	UBB	-0.410625	0.000308142	0.000986054
ACC (n=79)	UBC	-0.0174356	0.883598	0.914943
ACC (n=79)	UBE2D1	-0.186786	0.113577	0.197666
ACC (n=79)	UBE2D2	0.0541198	0.649288	0.773619
ACC (n=79)	UBE2N	0.0302527	0.799437	0.876095
ACC (n=79)	UBE2V1	-0.206194	0.0800887	0.149999
ACC (n=79)	VASP	0.251501	0.0318438	0.0675475
ACC (n=79)	VAV1	0.346767	0.00265149	0.00687426
ACC (n=79)	WAS	0.305751	0.00852428	0.0204
ACC (n=79)	YES1	-0.11719	0.323449	0.453963
ACC (n=79)	ZAP70	0.134076	0.258102	0.381365
BLCA (n=408)	ACTR10	0.212834	3.85126e-05	0.000267913
BLCA (n=408)	ACTR1A	0.160123	0.002062	0.00901421
BLCA (n=408)	AKT1	0.0193151	0.711902	0.823008
BLCA (n=408)	AKT2	0.0332378	0.525025	0.667442
BLCA (n=408)	AKT3	0.208997	5.33784e-05	0.000368127
BLCA (n=408)	AP1B1	-0.156422	0.00262086	0.0108077
BLCA (n=408)	AP1G1	-0.0619181	0.236061	0.383636
BLCA (n=408)	AP1M1	0.137378	0.00831677	0.0270464
BLCA (n=408)	AP1M2	-0.2919	1.1615e-08	1.78692e-07
BLCA (n=408)	AP1S1	-0.148264	0.00436784	0.0161936
BLCA (n=408)	AP1S2	0.417489	5.92378e-17	2.36951e-15
BLCA (n=408)	AP1S3	-0.111939	0.0318087	0.0805283
BLCA (n=408)	AP2A1	0.0671141	0.198953	0.337209
BLCA (n=408)	AP2A2	0.19631	0.000150647	0.000941545
BLCA (n=408)	AP2B1	0.15543	0.00279237	0.0113396
BLCA (n=408)	AP2M1	0.0646593	0.215918	0.359863
BLCA (n=408)	AP2S1	0.313558	7.72777e-10	1.43772e-08
BLCA (n=408)	ARF1	0.0466111	0.372608	0.525726
BLCA (n=408)	BCL10	0.0610418	0.24277	0.392356
BLCA (n=408)	BTLA	0.541486	2.01354e-29	1.2391e-27
BLCA (n=408)	BTRC	-0.123339	0.0179307	0.0267788
BLCA (n=408)	CANX	0.135742	0.00912872	0.0141628
BLCA (n=408)	CAPZA1	0.176988	0.000648146	0.00114827
BLCA (n=408)	CAPZA2	0.0726507	0.164293	0.2131
BLCA (n=408)	CAPZA3	0.135172	0.00942739	0.0145394
BLCA (n=408)	CAPZB	0.0370384	0.478731	0.549577
BLCA (n=408)	CARD11	-0.168441	0.00118079	0.00205098
BLCA (n=408)	CD101	0.503186	5.14672e-25	2.27195e-24
BLCA (n=408)	CD247	0.657146	7.39216e-47	6.089e-46
BLCA (n=408)	CD274	0.596211	8.59307e-37	5.36395e-36
BLCA (n=408)	CD28	0.535571	1.05161e-28	5.09235e-28
BLCA (n=408)	CD3D	0.691314	1.33506e-53	1.36759e-52
BLCA (n=408)	CD3E	0.763141	2.18056e-71	3.62973e-70
BLCA (n=408)	CD3G	0.659239	3.02689e-47	2.51926e-46
BLCA (n=408)	CD4	0.591836	3.76446e-36	2.33163e-35
BLCA (n=408)	CD74	0.667545	8.15096e-49	7.15672e-48
BLCA (n=408)	CD80	0.716011	4.31735e-59	4.92794e-58
BLCA (n=408)	CD86	0.683106	6.75544e-52	6.27627e-51
BLCA (n=408)	CDC34	-0.0615064	0.239196	0.299346
BLCA (n=408)	CDC42	-0.0919417	0.0781573	0.106384
BLCA (n=408)	CHUK	0.166945	0.00130784	0.00386965
BLCA (n=408)	CLTA	0.253187	8.61664e-07	4.75883e-06
BLCA (n=408)	CLTC	-0.00790621	0.879854	0.91821
BLCA (n=408)	CSK	0.133913	0.0101183	0.0241494
BLCA (n=408)	CTLA4	0.785625	2.54945e-78	3.35678e-76
BLCA (n=408)	CTSA	0.128674	0.0135012	0.0312785
BLCA (n=408)	CTSB	0.338146	2.70227e-11	2.54142e-10
BLCA (n=408)	CTSC	0.270862	1.31075e-07	8.28397e-07
BLCA (n=408)	CTSD	0.125392	0.0160945	0.0365364
BLCA (n=408)	CTSE	-0.191284	0.000223276	0.000798136
BLCA (n=408)	CTSF	-0.0341599	0.513587	0.616617
BLCA (n=408)	CTSH	-0.249987	1.19428e-06	6.3749e-06
BLCA (n=408)	CTSK	0.195383	0.000162099	0.000601211
BLCA (n=408)	CTSL1	0.387508	1.24062e-14	1.48498e-13
BLCA (n=408)	CTSL2	0.207519	6.04342e-05	0.000246098
BLCA (n=408)	CTSL3	-0.087686	0.0930306	0.161881
BLCA (n=408)	CTSO	0.0779405	0.135609	0.219082
BLCA (n=408)	CTSS	0.268125	1.77043e-07	1.09269e-06
BLCA (n=408)	CUL1	0.0897044	0.0857163	0.151375
BLCA (n=408)	DCTN1	0.190956	0.000228999	0.000814907
BLCA (n=408)	DCTN2	0.0169238	0.746261	0.845465
BLCA (n=408)	DCTN3	0.255034	7.12322e-07	6.19411e-06
BLCA (n=408)	DCTN4	0.0131698	0.801202	0.876458
BLCA (n=408)	DCTN5	0.0760308	0.145484	0.257575
BLCA (n=408)	DCTN6	-0.0658093	0.207846	0.338649
BLCA (n=408)	DNM1	0.152532	0.00335386	0.0118721
BLCA (n=408)	DNM2	-0.213461	3.64895e-05	0.000226291
BLCA (n=408)	DNM3	0.0777234	0.136705	0.245669
BLCA (n=408)	DYNC1H1	0.0355742	0.496298	0.648756
BLCA (n=408)	DYNC1I1	-0.108224	0.037975	0.0898818
BLCA (n=408)	DYNC1I2	-0.0642822	0.218613	0.349083
BLCA (n=408)	DYNC1LI1	0.178138	0.000596607	0.00282418
BLCA (n=408)	DYNC1LI2	-0.133194	0.0105334	0.0316794
BLCA (n=408)	DYNLL1	0.129929	0.0126109	0.0360311
BLCA (n=408)	DYNLL2	-0.0248023	0.635325	0.77126
BLCA (n=408)	ENAH	0.124413	0.0169488	0.046137
BLCA (n=408)	EVL	0.325847	1.50156e-10	1.96926e-09
BLCA (n=408)	FBXW11	0.0244406	0.640266	0.773935
BLCA (n=408)	FYB	0.574018	1.23036e-33	9.84292e-32
BLCA (n=408)	FYN	0.342311	1.48567e-11	2.20099e-10
BLCA (n=408)	GRAP2	0.623888	4.3432e-41	3.27789e-40
BLCA (n=408)	GRB2	0.201093	0.000102639	0.000154636
BLCA (n=408)	HLA-DMA	0.530166	4.62918e-28	2.25814e-27
BLCA (n=408)	HLA-DMB	0.659245	3.01864e-47	2.80804e-46
BLCA (n=408)	HLA-DOA	0.515238	2.42354e-26	1.12723e-25
BLCA (n=408)	HLA-DPA1	0.642606	3.01158e-44	2.48378e-43
BLCA (n=408)	HLA-DPB1	0.663851	4.12635e-48	4.0257e-47
BLCA (n=408)	HLA-DQA1	0.647541	4.0633e-45	3.57214e-44
BLCA (n=408)	HLA-DQA2	0.554994	4.07699e-31	2.16e-30
BLCA (n=408)	HLA-DQB1	0.621301	1.14168e-40	8.22833e-40
BLCA (n=408)	HLA-DQB2	0.402086	9.87002e-16	2.92445e-15
BLCA (n=408)	HLA-DRA	0.650958	9.93098e-46	8.92672e-45
BLCA (n=408)	HLA-DRB1	0.626111	1.87855e-41	1.45906e-40
BLCA (n=408)	HLA-DRB5	0.580454	1.5832e-34	9.45194e-34
BLCA (n=408)	HMG20A	-0.0416636	0.425525	0.45694
BLCA (n=408)	HMG20B	-0.0786275	0.132186	0.152174
BLCA (n=408)	ICOS	0.764268	1.02284e-71	2.40668e-70
BLCA (n=408)	ICOSLG	0.0668065	0.201024	0.226506
BLCA (n=408)	IFI30	0.758141	5.96979e-70	1.22457e-68
BLCA (n=408)	IFNA1	0.0119712	0.818967	0.924625
BLCA (n=408)	IFNA10	0.0658548	0.207531	0.482541
BLCA (n=408)	IFNA13	0.044873	0.390718	0.659608
BLCA (n=408)	IFNA14	0.119302	0.0220791	0.110105
BLCA (n=408)	IFNA16	-0.0414488	0.427916	0.678578
BLCA (n=408)	IFNA17	0.04881	0.350453	0.629045
BLCA (n=408)	IFNA2	0.0054594	0.916873	0.963411
BLCA (n=408)	IFNA21	0.0821729	0.115569	0.343534
BLCA (n=408)	IFNA4	0.0944676	0.0702823	0.261768
BLCA (n=408)	IFNA5	0.0608681	0.244116	0.52124
BLCA (n=408)	IFNA6	-0.00846048	0.871502	0.941345
BLCA (n=408)	IFNA7	0.00676235	0.897133	0.957784
BLCA (n=408)	IFNA8	-0.00591013	0.910037	0.962101
BLCA (n=408)	IFNAR1	-0.0846009	0.105165	0.333081
BLCA (n=408)	IFNAR2	0.0173194	0.740541	0.88818
BLCA (n=408)	IFNB1	0.309828	1.25236e-09	2.20765e-08
BLCA (n=408)	IFNE	0.0626131	0.230832	0.510975
BLCA (n=408)	IFNG	0.790975	4.29259e-80	3.61531e-78
BLCA (n=408)	IFNK	0.204627	7.68597e-05	0.000820558
BLCA (n=408)	IFNW1	0.177734	0.000614239	0.00523138
BLCA (n=408)	IKBKB	-0.112429	0.0310633	0.0384685
BLCA (n=408)	IKBKG	0.183777	0.000394566	0.00104176
BLCA (n=408)	IL10	0.451982	6.28988e-20	4.21263e-19
BLCA (n=408)	IL10RA	0.690388	2.09305e-53	5.21301e-52
BLCA (n=408)	IL10RB	0.0262591	0.615591	0.682106
BLCA (n=408)	IL11	0.187699	0.00029384	0.00070117
BLCA (n=408)	IL11RA	0.185005	0.000360003	0.000846378
BLCA (n=408)	IL12A	0.345575	9.23725e-12	3.89528e-11
BLCA (n=408)	IL12B	0.413538	1.23608e-16	6.84134e-16
BLCA (n=408)	IL12RB1	0.78105	7.64298e-77	4.68573e-75
BLCA (n=408)	IL12RB2	0.568063	7.88074e-33	1.01306e-31
BLCA (n=408)	IL13	0.24286	2.43187e-06	7.02247e-06
BLCA (n=408)	IL13RA1	0.255602	6.71572e-07	2.05074e-06
BLCA (n=408)	IL13RA2	0.0544204	0.29779	0.384665
BLCA (n=408)	IL15	0.63694	2.87118e-43	5.08518e-42
BLCA (n=408)	IL15RA	0.646947	5.1826e-45	9.83459e-44
BLCA (n=408)	IL16	0.47215	7.87836e-22	5.98005e-21
BLCA (n=408)	IL17A	0.171847	0.000932862	0.00203696
BLCA (n=408)	IL17B	0.0156527	0.764736	0.808348
BLCA (n=408)	IL17C	-0.0739677	0.156758	0.220346
BLCA (n=408)	IL17D	-0.0959104	0.0660832	0.102516
BLCA (n=408)	IL17F	0.00984785	0.85066	0.878207
BLCA (n=408)	IL17RA	0.0821719	0.115573	0.209082
BLCA (n=408)	IL17RB	-0.0581435	0.265909	0.389088
BLCA (n=408)	IL17RC	0.101848	0.0509124	0.108942
BLCA (n=408)	IL17RD	0.0728231	0.163291	0.275965
BLCA (n=408)	IL17RE	-0.014931	0.775285	0.854746
BLCA (n=408)	IL17REL	0.0297838	0.568993	0.683742
BLCA (n=408)	IL18	0.244418	2.08548e-06	1.09213e-05
BLCA (n=408)	IL18BP	0.675889	1.91642e-50	8.0288e-49
BLCA (n=408)	IL18R1	0.371411	1.76089e-13	1.8443e-12
BLCA (n=408)	IL18RAP	0.664643	2.91982e-48	1.05644e-46
BLCA (n=408)	IL19	-0.0907734	0.0820341	0.16044
BLCA (n=408)	IL1A	-0.00357576	0.945498	0.971118
BLCA (n=408)	IL1B	0.157932	0.00237808	0.00830243
BLCA (n=408)	IL1F10	0.117507	0.0241754	0.0602869
BLCA (n=408)	IL1F5	-0.0130188	0.803434	0.876173
BLCA (n=408)	IL1F6	0.10033	0.0544847	0.114234
BLCA (n=408)	IL1F7	-0.0516569	0.323035	0.455108
BLCA (n=408)	IL1F8	-0.0145078	0.781492	0.859209
BLCA (n=408)	IL1F9	0.100158	0.0549016	0.114703
BLCA (n=408)	IL1R1	-0.0425338	0.415913	0.549944
BLCA (n=408)	IL1R2	0.300501	4.06595e-09	3.40256e-08
BLCA (n=408)	IL1RAP	0.215146	3.15441e-05	0.00015385
BLCA (n=408)	IL1RAPL1	-0.00794797	0.879225	0.920724
BLCA (n=408)	IL1RAPL2	-0.115188	0.0271375	0.0593579
BLCA (n=408)	IL1RL1	0.0376727	0.471227	0.59178
BLCA (n=408)	IL1RL2	-0.0685397	0.189558	0.284226
BLCA (n=408)	IL1RN	-0.236522	4.49476e-06	2.55238e-05
BLCA (n=408)	IL2	0.110235	0.0345212	0.0720197
BLCA (n=408)	IL20	0.132693	0.0108306	0.027162
BLCA (n=408)	IL20RA	-0.343108	1.32347e-11	1.52486e-10
BLCA (n=408)	IL20RB	0.248769	1.35065e-06	7.9538e-06
BLCA (n=408)	IL21	0.305261	2.24086e-09	1.8952e-08
BLCA (n=408)	IL21R	0.767258	1.3435e-72	1.78014e-70
BLCA (n=408)	IL22	0.0818895	0.116834	0.194315
BLCA (n=408)	IL22RA1	0.0851725	0.102827	0.177327
BLCA (n=408)	IL22RA2	0.357373	1.5831e-12	1.9665e-11
BLCA (n=408)	IL23A	-0.0319436	0.541295	0.648975
BLCA (n=408)	IL23R	0.0678202	0.194258	0.289746
BLCA (n=408)	IL24	0.205061	7.41528e-05	0.000325699
BLCA (n=408)	IL25	-0.0720349	0.167907	0.259196
BLCA (n=408)	IL26	0.44652	1.96111e-19	1.23581e-18
BLCA (n=408)	IL27	0.559869	9.54681e-32	9.9739e-31
BLCA (n=408)	IL27RA	0.388775	1.00058e-14	4.78591e-14
BLCA (n=408)	IL28A	0.212464	3.97551e-05	9.49226e-05
BLCA (n=408)	IL28B	0.239036	3.52987e-06	9.56558e-06
BLCA (n=408)	IL28RA	-0.0469596	0.369041	0.444641
BLCA (n=408)	IL29	0.348966	5.60577e-12	2.31822e-11
BLCA (n=408)	IL2RA	0.687988	6.65268e-53	1.14831e-51
BLCA (n=408)	IL2RB	0.738165	1.53674e-64	3.69748e-63
BLCA (n=408)	IL2RG	0.713989	1.27801e-58	2.47498e-57
BLCA (n=408)	IL3	0.0527742	0.312665	0.388643
BLCA (n=408)	IL31	0.143977	0.00565759	0.0108244
BLCA (n=408)	IL31RA	0.393308	4.59975e-15	2.22695e-14
BLCA (n=408)	IL32	0.678552	5.64025e-51	8.78109e-50
BLCA (n=408)	IL33	-0.0197032	0.706379	0.766701
BLCA (n=408)	IL34	0.159443	0.0021557	0.00433323
BLCA (n=408)	IL3RA	0.173432	0.00083467	0.00180089
BLCA (n=408)	IL4	0.0693386	0.184437	0.246536
BLCA (n=408)	IL4I1	0.649742	1.64324e-45	2.32988e-44
BLCA (n=408)	IL4R	0.0971497	0.0626427	0.0990123
BLCA (n=408)	IL5	0.072209	0.166879	0.280687
BLCA (n=408)	IL5RA	0.123898	0.0174136	0.0455432
BLCA (n=408)	IL6	0.259193	4.61462e-07	3.27845e-06
BLCA (n=408)	IL6R	0.125552	0.0159589	0.0424383
BLCA (n=408)	IL6ST	0.0947799	0.0693552	0.142914
BLCA (n=408)	IL7	0.321524	2.69475e-10	2.91523e-09
BLCA (n=408)	IL7R	0.427606	8.6158e-18	1.91272e-16
BLCA (n=408)	IL8	0.136853	0.00857029	0.024724
BLCA (n=408)	IL9	0.0788549	0.131068	0.235427
BLCA (n=408)	IL9R	-0.151162	0.0036533	0.0115164
BLCA (n=408)	ILF2	0.095746	0.0665508	0.138333
BLCA (n=408)	ILF3	0.0316732	0.544725	0.68234
BLCA (n=408)	INPP5D	0.0575122	0.271143	0.36703
BLCA (n=408)	ITK	0.663055	5.8364e-48	1.22872e-46
BLCA (n=408)	KIF3A	-0.0184009	0.724973	0.780591
BLCA (n=408)	KIF3B	0.0464863	0.37389	0.477053
BLCA (n=408)	KIF3C	-0.0346814	0.507176	0.599322
BLCA (n=408)	KIF5A	-0.0739778	0.156701	0.233447
BLCA (n=408)	KIF5B	-0.0292241	0.57628	0.662847
BLCA (n=408)	KIFAP3	0.163733	0.00162402	0.00383251
BLCA (n=408)	KLC1	0.142674	0.0061125	0.01304
BLCA (n=408)	KLC2	0.0601428	0.249792	0.341596
BLCA (n=408)	KLC3	0.10996	0.034977	0.063521
BLCA (n=408)	KLC4	-0.0447223	0.392312	0.494252
BLCA (n=408)	LAT	0.435725	1.74843e-18	1.2163e-17
BLCA (n=408)	LCK	0.622924	6.2327e-41	9.97232e-40
BLCA (n=408)	LCP2	0.739691	6.17583e-65	2.90627e-63
BLCA (n=408)	LGMN	0.00191139	0.97085	0.978187
BLCA (n=408)	LYN	0.326701	1.33625e-10	6.43974e-10
BLCA (n=408)	MALT1	0.254008	7.91943e-07	2.79099e-06
BLCA (n=408)	MAP3K14	0.394548	3.71162e-15	2.16737e-14
BLCA (n=408)	MAP3K7	0.13929	0.00745033	0.0280882
BLCA (n=408)	MAP3K8	-0.049872	0.340058	0.503276
BLCA (n=408)	MAPKAP1	0.203638	8.33824e-05	0.000586765
BLCA (n=408)	MLST8	0.00702459	0.893167	0.934995
BLCA (n=408)	MTOR	0.111742	0.0321119	0.0910635
BLCA (n=408)	NCK1	0.295128	7.86463e-09	1.12776e-07
BLCA (n=408)	NFKB1	0.0982889	0.0596115	0.143825
BLCA (n=408)	NFKBIA	0.158009	0.00236625	0.0106411
BLCA (n=408)	OSBPL1A	0.0553135	0.28992	0.444444
BLCA (n=408)	PAG1	0.0275532	0.598288	0.739348
BLCA (n=408)	PAK1	0.0976086	0.0614065	0.145762
BLCA (n=408)	PAK2	0.146451	0.00487685	0.0199269
BLCA (n=408)	PAK3	0.0880453	0.0916934	0.196856
BLCA (n=408)	PDCD1LG2	0.729011	3.18575e-62	8.07058e-60
BLCA (n=408)	PDPK1	-0.0466404	0.372308	0.534884
BLCA (n=408)	PIK3CA	0.0878113	0.0925625	0.198162
BLCA (n=408)	PIK3CB	0.00639712	0.90266	0.93847
BLCA (n=408)	PIK3R1	-0.0422001	0.419584	0.574565
BLCA (n=408)	PIK3R2	-0.134267	0.00991961	0.0344451
BLCA (n=408)	PLCG1	0.11952	0.0218353	0.0574614
BLCA (n=408)	PLCG2	-0.0474139	0.364422	0.510558
BLCA (n=408)	PPP2CA	0.170566	0.00101982	0.00441005
BLCA (n=408)	PPP2CB	0.0791114	0.129815	0.232331
BLCA (n=408)	PPP2R1A	-0.0123195	0.813794	0.87859
BLCA (n=408)	PPP2R1B	0.00494573	0.92467	0.947165
BLCA (n=408)	PPP2R5A	-0.0803598	0.12385	0.223657
BLCA (n=408)	PPP2R5B	0.1594	0.00216186	0.00860442
BLCA (n=408)	PPP2R5C	0.0957515	0.0665352	0.140272
BLCA (n=408)	PPP2R5D	0.200097	0.000111265	0.000649721
BLCA (n=408)	PPP2R5E	0.138062	0.00799704	0.0255921
BLCA (n=408)	PRKCQ	0.387473	1.24795e-14	4.99179e-13
BLCA (n=408)	PRR5	-0.0968348	0.0635024	0.135103
BLCA (n=408)	PSMA1	0.359525	1.13853e-12	3.37342e-11
BLCA (n=408)	PSMA2	0.360082	1.04485e-12	3.21491e-11
BLCA (n=408)	PSMA3	0.390511	7.44136e-15	3.1332e-13
BLCA (n=408)	PSMA4	0.288918	1.65793e-08	2.17433e-07
BLCA (n=408)	PSMA5	0.360144	1.03489e-12	3.21491e-11
BLCA (n=408)	PSMA6	0.43545	1.8467e-18	1.05526e-16
BLCA (n=408)	PSMA7	0.198172	0.000129878	0.000747499
BLCA (n=408)	PSMA8	0.242645	2.4836e-06	1.34248e-05
BLCA (n=408)	PSMB1	0.265727	2.29771e-07	1.47053e-06
BLCA (n=408)	PSMB10	0.379769	4.52386e-14	4.89066e-13
BLCA (n=408)	PSMB11	0.108406	0.0376501	0.079894
BLCA (n=408)	PSMB2	0.333057	5.54559e-11	4.9848e-10
BLCA (n=408)	PSMB3	0.260906	3.85051e-07	2.36954e-06
BLCA (n=408)	PSMB4	0.216433	2.82023e-05	0.000128925
BLCA (n=408)	PSMB5	0.223504	1.50578e-05	7.08604e-05
BLCA (n=408)	PSMB6	0.266273	2.1657e-07	1.4114e-06
BLCA (n=408)	PSMB7	0.360513	9.77664e-13	1.00273e-11
BLCA (n=408)	PSMB8	0.61219	3.2031e-39	7.92398e-38
BLCA (n=408)	PSMB9	0.782041	3.68575e-77	3.27622e-75
BLCA (n=408)	PSMC1	0.265265	2.41521e-07	1.53347e-06
BLCA (n=408)	PSMC2	0.236322	4.58126e-06	2.31963e-05
BLCA (n=408)	PSMC3	0.399146	1.66121e-15	2.01358e-14
BLCA (n=408)	PSMC4	0.10897	0.0366609	0.0786293
BLCA (n=408)	PSMC6	0.189143	0.000263226	0.000952855
BLCA (n=408)	PSMD1	0.255725	6.63046e-07	3.95848e-06
BLCA (n=408)	PSMD10	0.120922	0.0203233	0.0483889
BLCA (n=408)	PSMD11	0.162241	0.0017935	0.00560467
BLCA (n=408)	PSMD12	0.196175	0.000152257	0.000585605
BLCA (n=408)	PSMD13	0.330649	7.75696e-11	5.64143e-10
BLCA (n=408)	PSMD14	0.209286	5.20908e-05	0.000217045
BLCA (n=408)	PSMD2	0.275957	7.42376e-08	4.30363e-07
BLCA (n=408)	PSMD4	0.185878	0.000337185	0.00122613
BLCA (n=408)	PSMD5	0.217906	2.47891e-05	0.000109786
BLCA (n=408)	PSMD6	0.00793846	0.879368	0.92687
BLCA (n=408)	PSMD7	0.0855297	0.101387	0.186812
BLCA (n=408)	PSMD8	0.0985531	0.058926	0.117266
BLCA (n=408)	PSMD9	0.238579	3.68924e-06	1.83316e-05
BLCA (n=408)	PSME1	0.511726	5.97821e-26	1.01757e-24
BLCA (n=408)	PSME2	0.608146	1.35907e-38	3.62418e-37
BLCA (n=408)	PSME3	0.0723244	0.1662	0.273581
BLCA (n=408)	PSME4	0.0326482	0.532407	0.659327
BLCA (n=408)	PSMF1	0.155182	0.00283692	0.00837467
BLCA (n=408)	PTCRA	0.40913	2.7759e-16	2.81104e-15
BLCA (n=408)	PTEN	0.0313013	0.549461	0.673769
BLCA (n=408)	PTPN11	0.0226751	0.664609	0.76722
BLCA (n=408)	PTPN22	0.740304	4.27565e-65	3.80058e-63
BLCA (n=408)	PTPN6	0.150787	0.00373934	0.0106458
BLCA (n=408)	PTPRC	0.672805	7.77631e-50	1.03684e-47
BLCA (n=408)	PTPRJ	0.522313	3.80464e-27	2.02914e-25
BLCA (n=408)	RAC1	0.0222998	0.669829	0.785724
BLCA (n=408)	RELA	0.0318643	0.542301	0.693036
BLCA (n=408)	RICTOR	0.143762	0.00573042	0.024647
BLCA (n=408)	RIPK2	0.170876	0.000998105	0.00562312
BLCA (n=408)	RPS27A	0.063379	0.225167	0.389057
BLCA (n=408)	SAR1B	0.0465961	0.372762	0.548179
BLCA (n=408)	SEC13	0.0976869	0.0611979	0.156918
BLCA (n=408)	SEC23A	0.155135	0.00284533	0.014051
BLCA (n=408)	SEC24A	0.115611	0.0265749	0.083001
BLCA (n=408)	SEC24B	-0.106547	0.0410728	0.114091
BLCA (n=408)	SEC24C	-0.00907057	0.862325	0.913154
BLCA (n=408)	SEC24D	0.0888863	0.0886232	0.204909
BLCA (n=408)	SEC31A	0.080148	0.124847	0.266339
BLCA (n=408)	SH3GL2	-0.0899605	0.0848221	0.197261
BLCA (n=408)	SHFM1	-0.0872357	0.0947287	0.217767
BLCA (n=408)	SKP1	-0.0244458	0.640195	0.764412
BLCA (n=408)	SRC	-0.304446	2.48329e-09	4.31876e-08
BLCA (n=408)	TAB2	0.0909822	0.08133	0.191789
BLCA (n=408)	THEM4	-0.0873701	0.0942194	0.186112
BLCA (n=408)	TNFRSF14	0.100807	0.0533391	0.118861
BLCA (n=408)	TRAF6	0.114143	0.0285712	0.0749409
BLCA (n=408)	TRAT1	0.639509	1.03908e-43	6.39432e-42
BLCA (n=408)	TRIB3	0.182242	0.00044212	0.00204448
BLCA (n=408)	TUBA1A	0.187188	0.000305449	0.00146323
BLCA (n=408)	TUBA1B	0.310683	1.12172e-09	1.40215e-08
BLCA (n=408)	TUBA1C	0.2475	1.53433e-06	1.25252e-05
BLCA (n=408)	TUBA3C	-0.0511686	0.327636	0.478301
BLCA (n=408)	TUBA3D	0.02283	0.662457	0.795744
BLCA (n=408)	TUBA3E	-0.0296783	0.570363	0.721979
BLCA (n=408)	TUBA4A	0.0741205	0.155901	0.279506
BLCA (n=408)	TUBA4B	0.0536454	0.304733	0.454259
BLCA (n=408)	TUBA8	0.0788145	0.131266	0.244216
BLCA (n=408)	TUBAL3	0.0231083	0.658602	0.793496
BLCA (n=408)	TUBB1	-0.131593	0.0115108	0.0350139
BLCA (n=408)	TUBB2A	0.298163	5.42695e-09	6.20223e-08
BLCA (n=408)	TUBB2B	0.152358	0.00339049	0.0121632
BLCA (n=408)	TUBB3	0.198138	0.000130238	0.000713633
BLCA (n=408)	TUBB4	0.199525	0.000116516	0.000651839
BLCA (n=408)	TUBB6	0.276686	6.83718e-08	3.35861e-07
BLCA (n=408)	TUBB8	-0.0792478	0.129153	0.219168
BLCA (n=408)	UBA52	0.00407542	0.937896	0.961945
BLCA (n=408)	UBB	0.0625172	0.231549	0.350452
BLCA (n=408)	UBC	0.192435	0.000204212	0.000684783
BLCA (n=408)	UBE2D1	0.0948658	0.0691022	0.132072
BLCA (n=408)	UBE2D2	0.166891	0.00131266	0.00367546
BLCA (n=408)	UBE2N	-0.0208348	0.690362	0.803107
BLCA (n=408)	UBE2V1	0.0830294	0.11181	0.196282
BLCA (n=408)	VASP	-0.0896754	0.0858182	0.159133
BLCA (n=408)	VAV1	0.396427	2.67606e-15	1.94622e-14
BLCA (n=408)	WAS	0.718075	1.41174e-59	4.65044e-58
BLCA (n=408)	YES1	0.10296	0.0484217	0.0964988
BLCA (n=408)	ZAP70	0.691584	1.17091e-53	2.73213e-52
BRCA (n=1100)	ACTR10	-0.203684	9.07039e-11	1.81408e-09
BRCA (n=1100)	ACTR1A	-0.0530137	0.0948255	0.190459
BRCA (n=1100)	AKT1	-0.0940395	0.00300033	0.0120013
BRCA (n=1100)	AKT2	-0.0917068	0.00380645	0.0147109
BRCA (n=1100)	AKT3	-0.0867415	0.00620996	0.0210507
BRCA (n=1100)	AP1B1	0.184016	5.08745e-09	8.65949e-08
BRCA (n=1100)	AP1G1	-0.136754	1.51515e-05	0.000114351
BRCA (n=1100)	AP1M1	0.210688	1.95114e-11	4.21869e-10
BRCA (n=1100)	AP1M2	-0.258769	1.13486e-16	3.94733e-15
BRCA (n=1100)	AP1S1	-0.0128545	0.68564	0.802743
BRCA (n=1100)	AP1S2	0.163909	2.03207e-07	2.39067e-06
BRCA (n=1100)	AP1S3	-0.0859939	0.0066715	0.0223314
BRCA (n=1100)	AP2A1	-0.00342727	0.91406	0.954562
BRCA (n=1100)	AP2A2	-0.140965	8.15693e-06	6.65871e-05
BRCA (n=1100)	AP2B1	-0.241351	1.21939e-14	3.36385e-13
BRCA (n=1100)	AP2M1	0.124475	8.32642e-05	0.000550507
BRCA (n=1100)	AP2S1	0.111975	0.000404668	0.00220227
BRCA (n=1100)	ARF1	0.0582053	0.0666053	0.142853
BRCA (n=1100)	BCL10	-0.149421	2.22775e-06	2.0967e-05
BRCA (n=1100)	BTLA	0.560583	2.46136e-83	9.84545e-81
BRCA (n=1100)	BTRC	-0.315859	1.82091e-24	7.86438e-24
BRCA (n=1100)	CANX	-0.108936	0.000580815	0.00103357
BRCA (n=1100)	CAPZA1	0.0614127	0.0529173	0.0740472
BRCA (n=1100)	CAPZA2	-0.174201	3.24682e-08	7.2464e-08
BRCA (n=1100)	CAPZA3	-0.0739071	0.019786	0.0293847
BRCA (n=1100)	CAPZB	-0.00555795	0.861071	0.893501
BRCA (n=1100)	CARD11	0.515575	1.34554e-68	2.06748e-67
BRCA (n=1100)	CD101	0.40337	3.48982e-40	2.46758e-39
BRCA (n=1100)	CD247	0.670908	5.62545e-131	6.42105e-129
BRCA (n=1100)	CD274	0.457311	1.58848e-52	1.5478e-51
BRCA (n=1100)	CD28	0.466912	5.77497e-55	6.15226e-54
BRCA (n=1100)	CD3D	0.686712	1.46765e-139	2.93163e-137
BRCA (n=1100)	CD3E	0.654374	1.50709e-122	1.00347e-120
BRCA (n=1100)	CD3G	0.569407	1.69588e-86	3.98532e-85
BRCA (n=1100)	CD4	0.55083	5.98387e-80	1.29219e-78
BRCA (n=1100)	CD74	0.570226	8.52729e-87	2.12916e-85
BRCA (n=1100)	CD80	0.603542	1.11626e-99	4.05405e-98
BRCA (n=1100)	CD86	0.576194	5.38966e-89	1.53798e-87
BRCA (n=1100)	CDC34	0.16511	1.65003e-07	3.55357e-07
BRCA (n=1100)	CDC42	-0.19001	1.55886e-09	3.80895e-09
BRCA (n=1100)	CHUK	-0.0651057	0.0401471	0.0794893
BRCA (n=1100)	CLTA	0.220791	1.93138e-12	1.98034e-11
BRCA (n=1100)	CLTC	-0.114236	0.000307496	0.00107965
BRCA (n=1100)	CSK	0.410262	1.22479e-41	5.09254e-40
BRCA (n=1100)	CTLA4	0.751805	1.2995e-181	1.02661e-178
BRCA (n=1100)	CTSA	0.247572	2.39072e-15	3.09618e-14
BRCA (n=1100)	CTSB	0.210001	2.27421e-11	2.16461e-10
BRCA (n=1100)	CTSC	0.510334	5.07087e-67	4.4511e-65
BRCA (n=1100)	CTSD	0.108764	0.000592604	0.00195065
BRCA (n=1100)	CTSE	0.13779	1.30321e-05	5.7516e-05
BRCA (n=1100)	CTSF	-0.25415	4.06313e-16	5.63135e-15
BRCA (n=1100)	CTSH	0.147025	3.24214e-06	1.59087e-05
BRCA (n=1100)	CTSK	-0.0846436	0.00758378	0.0187811
BRCA (n=1100)	CTSL1	0.427214	2.30031e-45	1.13578e-43
BRCA (n=1100)	CTSL2	0.243808	6.44201e-15	8.07807e-14
BRCA (n=1100)	CTSL3	0.0376193	0.236025	0.339135
BRCA (n=1100)	CTSO	-0.195572	5.02439e-10	4.22263e-09
BRCA (n=1100)	CTSS	0.482477	4.34294e-59	3.11902e-57
BRCA (n=1100)	CUL1	0.0495446	0.118518	0.195061
BRCA (n=1100)	DCTN1	-0.154803	9.38885e-07	5.08027e-06
BRCA (n=1100)	DCTN2	-0.0936077	0.00313668	0.0112527
BRCA (n=1100)	DCTN3	0.00374528	0.906121	0.93938
BRCA (n=1100)	DCTN4	-0.317035	1.20373e-24	5.06836e-23
BRCA (n=1100)	DCTN5	-0.0508755	0.108932	0.204568
BRCA (n=1100)	DCTN6	-0.217381	4.27026e-12	6.69844e-11
BRCA (n=1100)	DNM1	-0.0808018	0.0108199	0.0322982
BRCA (n=1100)	DNM2	0.180409	1.0175e-08	1.17971e-07
BRCA (n=1100)	DNM3	-0.0743583	0.0190451	0.0503513
BRCA (n=1100)	DYNC1H1	-0.0646108	0.0416902	0.096673
BRCA (n=1100)	DYNC1I1	-0.0746664	0.0185531	0.0495223
BRCA (n=1100)	DYNC1I2	-0.333053	3.5579e-27	2.18947e-25
BRCA (n=1100)	DYNC1LI1	-0.107437	0.000691793	0.00321764
BRCA (n=1100)	DYNC1LI2	-0.0794373	0.0122351	0.0355931
BRCA (n=1100)	DYNLL1	0.0194733	0.53972	0.684392
BRCA (n=1100)	DYNLL2	-0.0857083	0.00685581	0.0226638
BRCA (n=1100)	ENAH	-0.0974923	0.00208969	0.00817611
BRCA (n=1100)	EVL	-0.209788	2.38445e-11	3.46829e-10
BRCA (n=1100)	FBXW11	-0.148206	2.69654e-06	1.97911e-05
BRCA (n=1100)	FYB	0.506722	5.96323e-66	2.38529e-63
BRCA (n=1100)	FYN	0.296817	1.14922e-21	4.17899e-20
BRCA (n=1100)	GRAP2	0.491709	1.22915e-61	1.96664e-60
BRCA (n=1100)	GRB2	-0.0170012	0.59239	0.622749
BRCA (n=1100)	HLA-DMA	0.5369	2.65208e-75	7.83335e-74
BRCA (n=1100)	HLA-DMB	0.533978	2.34927e-74	6.48076e-73
BRCA (n=1100)	HLA-DOA	0.388256	4.12555e-37	2.59877e-36
BRCA (n=1100)	HLA-DPA1	0.451324	4.82132e-51	5.58994e-50
BRCA (n=1100)	HLA-DPB1	0.454377	8.53367e-52	1.01895e-50
BRCA (n=1100)	HLA-DQA1	0.44925	1.54827e-50	1.7203e-49
BRCA (n=1100)	HLA-DQA2	0.395182	1.68765e-38	1.10666e-37
BRCA (n=1100)	HLA-DQB1	0.428544	1.14917e-45	1.02148e-44
BRCA (n=1100)	HLA-DQB2	0.285879	3.77352e-20	1.46544e-19
BRCA (n=1100)	HLA-DRA	0.502524	1.00821e-64	1.79237e-63
BRCA (n=1100)	HLA-DRB1	0.484717	1.06329e-59	1.51899e-58
BRCA (n=1100)	HLA-DRB5	0.347904	1.1705e-29	6.00255e-29
BRCA (n=1100)	HMG20A	-0.153596	1.14257e-06	1.93656e-06
BRCA (n=1100)	HMG20B	-0.0561454	0.0768424	0.0913431
BRCA (n=1100)	ICOS	0.747649	1.51863e-178	1.21491e-175
BRCA (n=1100)	ICOSLG	0.15984	4.0698e-07	7.03206e-07
BRCA (n=1100)	IFI30	0.6311	1.51333e-111	3.02667e-109
BRCA (n=1100)	IFNA1	0.00776763	0.806773	0.91861
BRCA (n=1100)	IFNA10	0.176186	2.25049e-08	3.28052e-07
BRCA (n=1100)	IFNA13	0.0549635	0.0832727	0.290879
BRCA (n=1100)	IFNA14	0.0839399	0.00810216	0.047608
BRCA (n=1100)	IFNA16	-0.00678725	0.830765	0.925545
BRCA (n=1100)	IFNA17	0.0821363	0.00957828	0.054589
BRCA (n=1100)	IFNA2	0.0263013	0.407489	0.670051
BRCA (n=1100)	IFNA21	0.0499669	0.115407	0.343534
BRCA (n=1100)	IFNA4	0.127623	5.45789e-05	0.000626831
BRCA (n=1100)	IFNA5	0.0224221	0.480115	0.722077
BRCA (n=1100)	IFNA6	0.0246124	0.438272	0.687793
BRCA (n=1100)	IFNA7	0.0510163	0.107955	0.333557
BRCA (n=1100)	IFNA8	0.0865296	0.00633778	0.0397021
BRCA (n=1100)	IFNAR1	-0.0915598	0.00386328	0.0266788
BRCA (n=1100)	IFNAR2	0.30953	1.63636e-23	4.77061e-22
BRCA (n=1100)	IFNB1	0.431936	1.92897e-46	9.74775e-45
BRCA (n=1100)	IFNE	0.00552269	0.861944	0.937507
BRCA (n=1100)	IFNG	0.667507	3.3745e-129	6.39467e-127
BRCA (n=1100)	IFNK	0.0437873	0.167759	0.426963
BRCA (n=1100)	IFNW1	0.0511231	0.107219	0.333081
BRCA (n=1100)	IKBKB	-0.242216	9.74795e-15	2.7459e-14
BRCA (n=1100)	IKBKG	0.164148	1.95001e-07	7.28974e-07
BRCA (n=1100)	IL10	0.530507	3.04875e-73	1.51866e-71
BRCA (n=1100)	IL10RA	0.576809	3.178e-89	3.16608e-87
BRCA (n=1100)	IL10RB	0.211039	1.80433e-11	7.45103e-11
BRCA (n=1100)	IL11	-0.0145368	0.647124	0.706517
BRCA (n=1100)	IL11RA	0.036937	0.244637	0.32496
BRCA (n=1100)	IL12A	0.327596	2.69128e-26	2.49413e-25
BRCA (n=1100)	IL12B	0.522856	7.81689e-71	3.11503e-69
BRCA (n=1100)	IL12RB1	0.684688	1.97851e-138	1.57687e-135
BRCA (n=1100)	IL12RB2	0.525369	1.28383e-71	5.38535e-70
BRCA (n=1100)	IL13	0.264316	2.37173e-17	1.36976e-16
BRCA (n=1100)	IL13RA1	-0.273514	1.62891e-18	1.01425e-17
BRCA (n=1100)	IL13RA2	-0.166224	1.35851e-07	4.45568e-07
BRCA (n=1100)	IL15	0.54085	1.34285e-76	7.64465e-75
BRCA (n=1100)	IL15RA	0.608446	1.04897e-101	1.39338e-99
BRCA (n=1100)	IL16	0.338755	4.1105e-28	4.36809e-27
BRCA (n=1100)	IL17A	0.226271	5.25052e-13	2.36422e-12
BRCA (n=1100)	IL17B	-0.153714	1.12088e-06	3.34584e-06
BRCA (n=1100)	IL17C	0.236873	3.83041e-14	1.92002e-13
BRCA (n=1100)	IL17D	-0.191063	1.26136e-09	4.71975e-09
BRCA (n=1100)	IL17F	0.198426	2.77424e-10	1.06301e-09
BRCA (n=1100)	IL17RA	0.0351081	0.268801	0.392597
BRCA (n=1100)	IL17RB	-0.146488	3.52373e-06	1.78655e-05
BRCA (n=1100)	IL17RC	-0.0123285	0.697857	0.795837
BRCA (n=1100)	IL17RD	-0.182377	6.98234e-09	4.67054e-08
BRCA (n=1100)	IL17RE	0.0624312	0.0490959	0.106101
BRCA (n=1100)	IL17REL	0.154625	9.66534e-07	5.26959e-06
BRCA (n=1100)	IL18	0.387864	4.93193e-37	1.454e-35
BRCA (n=1100)	IL18BP	0.699483	6.58786e-147	5.24394e-144
BRCA (n=1100)	IL18R1	0.361008	5.80556e-32	1.35918e-30
BRCA (n=1100)	IL18RAP	0.638454	6.40005e-115	1.69815e-112
BRCA (n=1100)	IL19	0.0642234	0.0429329	0.0959028
BRCA (n=1100)	IL1A	0.185073	4.14155e-09	2.84196e-08
BRCA (n=1100)	IL1B	0.234263	7.38518e-14	8.02848e-13
BRCA (n=1100)	IL1F10	0.076133	0.0163607	0.0442962
BRCA (n=1100)	IL1F5	0.199191	2.36227e-10	1.77393e-09
BRCA (n=1100)	IL1F6	0.0479353	0.130977	0.230659
BRCA (n=1100)	IL1F7	0.0910997	0.00404621	0.0131999
BRCA (n=1100)	IL1F8	0.0447942	0.158188	0.269728
BRCA (n=1100)	IL1F9	0.211067	1.79272e-11	1.56814e-10
BRCA (n=1100)	IL1R1	-0.0592243	0.0619716	0.127138
BRCA (n=1100)	IL1R2	0.464415	2.53196e-54	1.82992e-52
BRCA (n=1100)	IL1RAP	-0.0510758	0.107544	0.182298
BRCA (n=1100)	IL1RAPL1	-0.115867	0.000251457	0.00103045
BRCA (n=1100)	IL1RAPL2	-0.0557517	0.078938	0.141661
BRCA (n=1100)	IL1RL1	-0.112021	0.000402452	0.00156073
BRCA (n=1100)	IL1RL2	0.0213612	0.501139	0.617683
BRCA (n=1100)	IL1RN	0.0975738	0.00207165	0.00638356
BRCA (n=1100)	IL2	0.290738	8.15344e-21	1.54333e-19
BRCA (n=1100)	IL20	-0.117558	0.000203562	0.000847286
BRCA (n=1100)	IL20RA	-0.3111	9.53934e-24	2.1066e-22
BRCA (n=1100)	IL20RB	0.310929	1.01177e-23	2.17394e-22
BRCA (n=1100)	IL21	0.421703	3.94983e-44	1.96257e-42
BRCA (n=1100)	IL21R	0.597473	3.22091e-97	1.28031e-94
BRCA (n=1100)	IL22	0.0977414	0.00203497	0.00631954
BRCA (n=1100)	IL22RA1	0.156995	6.54686e-07	4.13076e-06
BRCA (n=1100)	IL22RA2	0.326167	4.54117e-26	1.33712e-24
BRCA (n=1100)	IL23A	0.42215	3.14298e-44	1.66578e-42
BRCA (n=1100)	IL23R	0.203242	9.97565e-11	1.02995e-09
BRCA (n=1100)	IL24	0.108621	0.000602633	0.0021777
BRCA (n=1100)	IL25	-0.128732	4.69168e-05	0.000219405
BRCA (n=1100)	IL26	0.361379	4.97714e-32	5.34034e-31
BRCA (n=1100)	IL27	0.497739	2.41366e-63	5.6366e-62
BRCA (n=1100)	IL27RA	0.190518	1.40782e-09	5.19909e-09
BRCA (n=1100)	IL28A	0.45788	1.14453e-52	1.93352e-51
BRCA (n=1100)	IL28B	0.394639	2.17389e-38	2.65549e-37
BRCA (n=1100)	IL28RA	0.040291	0.204369	0.2709
BRCA (n=1100)	IL29	0.547804	6.38605e-79	2.41453e-77
BRCA (n=1100)	IL2RA	0.64224	1.07983e-116	1.71476e-114
BRCA (n=1100)	IL2RB	0.620084	1.16402e-106	1.02692e-104
BRCA (n=1100)	IL2RG	0.729212	1.25008e-165	9.92562e-163
BRCA (n=1100)	IL3	0.148327	2.64629e-06	7.27043e-06
BRCA (n=1100)	IL31	0.0313214	0.323891	0.4012
BRCA (n=1100)	IL31RA	0.20972	2.42085e-11	9.70786e-11
BRCA (n=1100)	IL32	0.541679	7.14342e-77	2.36328e-75
BRCA (n=1100)	IL33	-0.104378	0.000981884	0.00206795
BRCA (n=1100)	IL34	0.173297	3.83165e-08	1.26764e-07
BRCA (n=1100)	IL3RA	0.173684	3.5695e-08	1.18585e-07
BRCA (n=1100)	IL4	0.0841509	0.00794353	0.0149814
BRCA (n=1100)	IL4I1	0.704086	1.18357e-149	3.13251e-147
BRCA (n=1100)	IL4R	0.0833421	0.00856721	0.0161193
BRCA (n=1100)	IL5	0.0517455	0.103004	0.196908
BRCA (n=1100)	IL5RA	0.0658253	0.0379898	0.0845006
BRCA (n=1100)	IL6	0.162322	2.66985e-07	1.95515e-06
BRCA (n=1100)	IL6R	0.130496	3.67984e-05	0.000170058
BRCA (n=1100)	IL6ST	-0.304412	9.29727e-23	2.76594e-21
BRCA (n=1100)	IL7	0.335306	1.5251e-27	6.04955e-26
BRCA (n=1100)	IL7R	0.325376	6.06022e-26	2.06047e-24
BRCA (n=1100)	IL8	0.0646446	0.0415833	0.091215
BRCA (n=1100)	IL9	0.0716791	0.0238247	0.0590653
BRCA (n=1100)	IL9R	0.368772	2.22183e-33	1.05759e-31
BRCA (n=1100)	ILF2	0.133668	2.35846e-05	0.00011694
BRCA (n=1100)	ILF3	0.102351	0.00123216	0.00428109
BRCA (n=1100)	INPP5D	0.387007	7.28314e-37	9.87544e-36
BRCA (n=1100)	ITK	0.589606	4.16378e-94	4.16378e-92
BRCA (n=1100)	KIF3A	-0.208411	3.23481e-11	1.58764e-10
BRCA (n=1100)	KIF3B	-0.160163	3.85421e-07	1.39519e-06
BRCA (n=1100)	KIF3C	0.0282428	0.373739	0.477053
BRCA (n=1100)	KIF5A	-0.0973383	0.0021242	0.00495439
BRCA (n=1100)	KIF5B	-0.12781	5.32047e-05	0.000161226
BRCA (n=1100)	KIFAP3	-0.124998	7.76783e-05	0.000227629
BRCA (n=1100)	KLC1	-0.0421355	0.18439	0.269675
BRCA (n=1100)	KLC2	0.00202495	0.94916	0.966066
BRCA (n=1100)	KLC3	0.0402119	0.20526	0.293753
BRCA (n=1100)	KLC4	-0.0906724	0.00422311	0.00943711
BRCA (n=1100)	LAT	0.594245	6.23537e-96	7.12614e-94
BRCA (n=1100)	LCK	0.669585	2.78507e-130	2.22806e-127
BRCA (n=1100)	LCP2	0.597561	2.96825e-97	3.95767e-95
BRCA (n=1100)	LGMN	0.439253	3.83184e-48	8.28506e-47
BRCA (n=1100)	LYN	0.428103	1.44707e-45	2.82356e-44
BRCA (n=1100)	MALT1	0.0823777	0.00936769	0.0192652
BRCA (n=1100)	MAP3K14	0.257937	1.4307e-16	9.08383e-16
BRCA (n=1100)	MAP3K7	-0.0238615	0.452376	0.608505
BRCA (n=1100)	MAP3K8	0.0819205	0.00977001	0.0343401
BRCA (n=1100)	MAPKAP1	-0.0196538	0.535968	0.682429
BRCA (n=1100)	MLST8	-0.0371131	0.242394	0.397882
BRCA (n=1100)	MTOR	-0.0468408	0.140015	0.271332
BRCA (n=1100)	NCK1	0.214077	9.0975e-12	1.60793e-10
BRCA (n=1100)	NFKB1	-0.0568517	0.0731971	0.165697
BRCA (n=1100)	NFKBIA	0.0965176	0.002317	0.0105338
BRCA (n=1100)	OSBPL1A	-0.291364	6.67765e-21	2.41667e-19
BRCA (n=1100)	PAG1	0.296957	1.09805e-21	4.17258e-20
BRCA (n=1100)	PAK1	0.0118512	0.709011	0.815202
BRCA (n=1100)	PAK2	-0.0250957	0.42933	0.585409
BRCA (n=1100)	PAK3	0.0352923	0.266296	0.423717
BRCA (n=1100)	PDCD1LG2	0.594468	5.09025e-96	3.86859e-93
BRCA (n=1100)	PDPK1	-0.24341	7.14625e-15	1.69723e-13
BRCA (n=1100)	PIK3CA	-0.0259326	0.414096	0.570132
BRCA (n=1100)	PIK3CB	-0.0848408	0.00744398	0.0280882
BRCA (n=1100)	PIK3R1	-0.180606	9.79977e-09	1.37923e-07
BRCA (n=1100)	PIK3R2	-0.122518	0.000107748	0.000744442
BRCA (n=1100)	PLCG1	0.167519	1.08164e-07	1.23616e-06
BRCA (n=1100)	PLCG2	0.325305	6.21881e-26	5.52784e-24
BRCA (n=1100)	PPP2CA	-0.236277	4.45352e-14	1.69658e-12
BRCA (n=1100)	PPP2CB	-0.220425	2.10453e-12	6.01295e-11
BRCA (n=1100)	PPP2R1A	-0.11129	0.000439344	0.00210464
BRCA (n=1100)	PPP2R1B	-0.0988142	0.001814	0.00732929
BRCA (n=1100)	PPP2R5A	-0.257932	1.43269e-16	7.16345e-15
BRCA (n=1100)	PPP2R5B	0.0551556	0.082199	0.159998
BRCA (n=1100)	PPP2R5C	0.014885	0.639265	0.749265
BRCA (n=1100)	PPP2R5D	0.175248	2.67752e-08	3.3469e-07
BRCA (n=1100)	PPP2R5E	-0.108622	0.000602567	0.00273894
BRCA (n=1100)	PRKCQ	0.582616	2.05692e-91	1.64553e-88
BRCA (n=1100)	PRR5	0.0658871	0.0378092	0.0869178
BRCA (n=1100)	PSMA1	0.0624146	0.0491562	0.108632
BRCA (n=1100)	PSMA2	0.196153	4.45536e-10	8.10065e-09
BRCA (n=1100)	PSMA3	0.227495	3.9061e-13	1.30203e-11
BRCA (n=1100)	PSMA4	0.253713	4.57841e-16	2.03485e-14
BRCA (n=1100)	PSMA5	0.290188	9.71153e-21	6.47436e-19
BRCA (n=1100)	PSMA6	0.186911	2.88731e-09	4.3582e-08
BRCA (n=1100)	PSMA7	0.347214	1.53732e-29	1.75694e-27
BRCA (n=1100)	PSMA8	0.238131	2.78364e-14	3.09293e-13
BRCA (n=1100)	PSMB1	0.150662	1.83028e-06	1.02393e-05
BRCA (n=1100)	PSMB10	0.518863	1.33628e-69	7.12681e-68
BRCA (n=1100)	PSMB11	0.0377814	0.234011	0.35638
BRCA (n=1100)	PSMB2	0.374295	2.06367e-34	4.85569e-33
BRCA (n=1100)	PSMB3	0.148737	2.48137e-06	1.34248e-05
BRCA (n=1100)	PSMB4	0.208533	3.14922e-11	2.9295e-10
BRCA (n=1100)	PSMB5	0.153686	1.12595e-06	6.4803e-06
BRCA (n=1100)	PSMB6	0.125456	7.3077e-05	0.00030291
BRCA (n=1100)	PSMB7	0.202602	1.1445e-10	1.01734e-09
BRCA (n=1100)	PSMB8	0.570664	5.90446e-87	6.74795e-85
BRCA (n=1100)	PSMB9	0.767156	1.7022e-193	1.36176e-190
BRCA (n=1100)	PSMC1	0.163482	2.18767e-07	1.4114e-06
BRCA (n=1100)	PSMC2	0.150192	1.97207e-06	1.08059e-05
BRCA (n=1100)	PSMC3	0.191148	1.2399e-09	1.00194e-08
BRCA (n=1100)	PSMC4	0.229165	2.60238e-13	2.70377e-12
BRCA (n=1100)	PSMC6	-0.117893	0.000195136	0.000721555
BRCA (n=1100)	PSMD1	0.0282503	0.373614	0.503184
BRCA (n=1100)	PSMD10	-0.00577733	0.855647	0.912398
BRCA (n=1100)	PSMD11	0.108456	0.00061441	0.00209161
BRCA (n=1100)	PSMD12	0.108916	0.000582153	0.00199027
BRCA (n=1100)	PSMD13	0.124203	8.63196e-05	0.00034356
BRCA (n=1100)	PSMD14	0.15979	4.10461e-07	2.20382e-06
BRCA (n=1100)	PSMD2	0.196901	3.81476e-10	2.63087e-09
BRCA (n=1100)	PSMD4	0.0929586	0.00335224	0.00971663
BRCA (n=1100)	PSMD5	-0.104132	0.00100954	0.00328306
BRCA (n=1100)	PSMD6	-0.100955	0.00143744	0.00454526
BRCA (n=1100)	PSMD7	0.264726	2.10941e-17	2.31168e-16
BRCA (n=1100)	PSMD8	0.0770625	0.0150919	0.0354062
BRCA (n=1100)	PSMD9	-0.0108581	0.732417	0.819487
BRCA (n=1100)	PSME1	0.225899	5.74138e-13	4.99251e-12
BRCA (n=1100)	PSME2	0.536539	3.47633e-75	6.95266e-73
BRCA (n=1100)	PSME3	-0.0891834	0.00489559	0.0136462
BRCA (n=1100)	PSME4	0.214258	8.73159e-12	6.71661e-11
BRCA (n=1100)	PSMF1	0.0422994	0.182688	0.295254
BRCA (n=1100)	PTCRA	0.397625	5.36439e-39	1.47983e-37
BRCA (n=1100)	PTEN	-0.269598	5.15964e-18	5.81368e-17
BRCA (n=1100)	PTPN11	-0.109754	0.000527432	0.00182139
BRCA (n=1100)	PTPN22	0.525479	1.18602e-71	1.89763e-69
BRCA (n=1100)	PTPN6	0.359769	9.691e-32	2.04021e-30
BRCA (n=1100)	PTPRC	0.504889	2.05934e-65	8.23734e-63
BRCA (n=1100)	PTPRJ	0.0263611	0.406422	0.580603
BRCA (n=1100)	RAC1	-0.0936442	0.00312493	0.0150599
BRCA (n=1100)	RELA	0.0397739	0.210242	0.372936
BRCA (n=1100)	RICTOR	-0.154787	9.41309e-07	1.00406e-05
BRCA (n=1100)	RIPK2	0.295189	1.95119e-21	7.43311e-20
BRCA (n=1100)	RPS27A	0.0545693	0.0855116	0.198288
BRCA (n=1100)	SAR1B	-0.165804	1.46203e-07	1.91742e-06
BRCA (n=1100)	SEC13	0.195833	4.76023e-10	8.65497e-09
BRCA (n=1100)	SEC23A	-0.115269	0.00027081	0.001836
BRCA (n=1100)	SEC24A	-0.0702234	0.0268332	0.0832038
BRCA (n=1100)	SEC24B	-0.245307	4.34999e-15	1.12258e-13
BRCA (n=1100)	SEC24C	-0.0752156	0.0177038	0.0602429
BRCA (n=1100)	SEC24D	-0.0377689	0.234166	0.396015
BRCA (n=1100)	SEC31A	-0.1483	2.65736e-06	2.69099e-05
BRCA (n=1100)	SH3GL2	0.0154529	0.626533	0.758285
BRCA (n=1100)	SHFM1	0.216431	5.31527e-12	1.1414e-10
BRCA (n=1100)	SKP1	-0.316271	1.57535e-24	6.63305e-23
BRCA (n=1100)	SRC	0.115416	0.000265929	0.00181832
BRCA (n=1100)	TAB2	-0.029846	0.347215	0.519534
BRCA (n=1100)	THEM4	-0.139432	1.02409e-05	7.38903e-05
BRCA (n=1100)	TNFRSF14	0.166952	1.19544e-07	1.18068e-06
BRCA (n=1100)	TRAF6	-0.110232	0.00049838	0.00225257
BRCA (n=1100)	TRAT1	0.569967	1.05988e-86	4.23953e-84
BRCA (n=1100)	TRIB3	0.041134	0.195051	0.332002
BRCA (n=1100)	TUBA1A	-0.0779092	0.0140123	0.0416722
BRCA (n=1100)	TUBA1B	0.260386	7.21871e-17	1.86289e-15
BRCA (n=1100)	TUBA1C	0.344738	4.06451e-29	1.62581e-27
BRCA (n=1100)	TUBA3C	-0.135895	1.71557e-05	0.000114372
BRCA (n=1100)	TUBA3D	-0.208915	2.89413e-11	4.3685e-10
BRCA (n=1100)	TUBA3E	-0.238995	2.23329e-14	4.58111e-13
BRCA (n=1100)	TUBA4A	0.170509	6.35e-08	6.43038e-07
BRCA (n=1100)	TUBA4B	0.0113943	0.719747	0.831698
BRCA (n=1100)	TUBA8	0.198651	2.6459e-10	3.58766e-09
BRCA (n=1100)	TUBAL3	-0.0871184	0.00598833	0.0203858
BRCA (n=1100)	TUBB1	0.0213615	0.501133	0.664853
BRCA (n=1100)	TUBB2A	-0.000174497	0.995616	0.996862
BRCA (n=1100)	TUBB2B	-0.00638568	0.84064	0.906757
BRCA (n=1100)	TUBB3	0.115262	0.000271015	0.00133014
BRCA (n=1100)	TUBB4	0.203466	9.50732e-11	1.38288e-09
BRCA (n=1100)	TUBB6	0.132528	2.7705e-05	0.000103432
BRCA (n=1100)	TUBB8	0.0475647	0.133985	0.225999
BRCA (n=1100)	UBA52	0.11401	0.000316145	0.00100592
BRCA (n=1100)	UBB	-0.00346711	0.913065	0.939995
BRCA (n=1100)	UBC	0.0329661	0.29912	0.42785
BRCA (n=1100)	UBE2D1	0.096486	0.00232473	0.00616989
BRCA (n=1100)	UBE2D2	-0.0124585	0.69483	0.803107
BRCA (n=1100)	UBE2N	-0.0453758	0.152851	0.250181
BRCA (n=1100)	UBE2V1	0.0550374	0.0828581	0.154155
BRCA (n=1100)	VASP	0.115131	0.000275456	0.000896834
BRCA (n=1100)	VAV1	0.456062	3.2555e-52	7.01185e-51
BRCA (n=1100)	WAS	0.624704	1.09846e-108	1.53785e-106
BRCA (n=1100)	YES1	0.00551039	0.862248	0.90763
BRCA (n=1100)	ZAP70	0.631087	1.533e-111	2.86161e-109
BRCA-Basal (n=191)	ACTR10	-0.113882	0.134588	0.249815
BRCA-Basal (n=191)	ACTR1A	0.0240327	0.752933	0.852471
BRCA-Basal (n=191)	AKT1	-0.050912	0.504665	0.649267
BRCA-Basal (n=191)	AKT2	0.10265	0.177706	0.307051
BRCA-Basal (n=191)	AKT3	-0.01162	0.879046	0.932015
BRCA-Basal (n=191)	AP1B1	0.0720958	0.344463	0.501949
BRCA-Basal (n=191)	AP1G1	-0.0800202	0.293895	0.452146
BRCA-Basal (n=191)	AP1M1	0.125956	0.0977005	0.193466
BRCA-Basal (n=191)	AP1M2	-0.0769277	0.313009	0.47336
BRCA-Basal (n=191)	AP1S1	0.0369737	0.628126	0.751122
BRCA-Basal (n=191)	AP1S2	0.0705575	0.354881	0.510771
BRCA-Basal (n=191)	AP1S3	-0.0968814	0.203467	0.343404
BRCA-Basal (n=191)	AP2A1	0.096339	0.206021	0.346852
BRCA-Basal (n=191)	AP2A2	0.143856	0.0582556	0.129098
BRCA-Basal (n=191)	AP2B1	-0.101781	0.181425	0.312129
BRCA-Basal (n=191)	AP2M1	0.0583319	0.444536	0.595693
BRCA-Basal (n=191)	AP2S1	0.0256132	0.737262	0.843791
BRCA-Basal (n=191)	ARF1	-0.0608287	0.425253	0.577593
BRCA-Basal (n=191)	BCL10	-0.0870098	0.253607	0.404609
BRCA-Basal (n=191)	BTLA	0.591171	8.86153e-18	3.73117e-16
BRCA-Basal (n=191)	BTRC	-0.0327236	0.668172	0.727343
BRCA-Basal (n=191)	CANX	0.0698784	0.359543	0.430052
BRCA-Basal (n=191)	CAPZA1	0.176433	0.0198675	0.0294511
BRCA-Basal (n=191)	CAPZA2	0.0526706	0.49004	0.560146
BRCA-Basal (n=191)	CAPZA3	-0.127732	0.093026	0.125131
BRCA-Basal (n=191)	CAPZB	-0.0124286	0.8707	0.898824
BRCA-Basal (n=191)	CARD11	0.64978	3.01549e-22	1.21074e-21
BRCA-Basal (n=191)	CD101	0.313246	2.56924e-05	5.01912e-05
BRCA-Basal (n=191)	CD247	0.674497	1.9293e-24	8.2877e-24
BRCA-Basal (n=191)	CD274	0.586192	1.9328e-17	6.59961e-17
BRCA-Basal (n=191)	CD28	0.46525	9.92304e-11	2.55758e-10
BRCA-Basal (n=191)	CD3D	0.744641	5.14458e-32	2.74035e-31
BRCA-Basal (n=191)	CD3E	0.725144	1.12429e-29	5.57954e-29
BRCA-Basal (n=191)	CD3G	0.635319	4.6916e-21	1.82858e-20
BRCA-Basal (n=191)	CD4	0.619862	7.53984e-20	2.77619e-19
BRCA-Basal (n=191)	CD74	0.762668	2.24225e-34	1.3077e-33
BRCA-Basal (n=191)	CD80	0.614633	1.86403e-19	6.80074e-19
BRCA-Basal (n=191)	CD86	0.681	4.70297e-25	2.08759e-24
BRCA-Basal (n=191)	CDC34	-0.0461976	0.544967	0.609844
BRCA-Basal (n=191)	CDC42	-0.00391527	0.959107	0.967584
BRCA-Basal (n=191)	CHUK	0.0649867	0.394238	0.503148
BRCA-Basal (n=191)	CLTA	0.1489	0.0498891	0.0951991
BRCA-Basal (n=191)	CLTC	-0.116627	0.125384	0.205079
BRCA-Basal (n=191)	CSK	0.335992	5.82705e-06	2.69203e-05
BRCA-Basal (n=191)	CTLA4	0.731207	2.21477e-30	5.83224e-29
BRCA-Basal (n=191)	CTSA	0.0939721	0.217436	0.321675
BRCA-Basal (n=191)	CTSB	0.181801	0.0163555	0.0369167
BRCA-Basal (n=191)	CTSC	0.412113	1.60368e-08	1.07709e-07
BRCA-Basal (n=191)	CTSD	0.0764632	0.315949	0.423768
BRCA-Basal (n=191)	CTSE	0.0823576	0.279974	0.384111
BRCA-Basal (n=191)	CTSF	-0.21894	0.00370205	0.0101587
BRCA-Basal (n=191)	CTSH	0.0711452	0.350877	0.460454
BRCA-Basal (n=191)	CTSK	-0.120374	0.113614	0.189757
BRCA-Basal (n=191)	CTSL1	0.393539	7.78283e-08	5.08135e-07
BRCA-Basal (n=191)	CTSL2	-0.180459	0.017179	0.0381799
BRCA-Basal (n=191)	CTSL3	-0.0646096	0.396995	0.505658
BRCA-Basal (n=191)	CTSO	0.115821	0.128033	0.207693
BRCA-Basal (n=191)	CTSS	0.562718	6.41585e-16	8.59072e-15
BRCA-Basal (n=191)	CUL1	0.106888	0.160373	0.251879
BRCA-Basal (n=191)	DCTN1	-0.0992555	0.192556	0.291976
BRCA-Basal (n=191)	DCTN2	-0.0294056	0.700108	0.812898
BRCA-Basal (n=191)	DCTN3	0.112855	0.138163	0.246719
BRCA-Basal (n=191)	DCTN4	0.0071692	0.925198	0.948921
BRCA-Basal (n=191)	DCTN5	-0.0573936	0.451909	0.609579
BRCA-Basal (n=191)	DCTN6	0.0983013	0.196889	0.324098
BRCA-Basal (n=191)	DNM1	-0.203295	0.0071352	0.0233941
BRCA-Basal (n=191)	DNM2	0.167359	0.0272931	0.0686619
BRCA-Basal (n=191)	DNM3	-0.254345	0.000707316	0.00327083
BRCA-Basal (n=191)	DYNC1H1	-0.0371247	0.626721	0.762753
BRCA-Basal (n=191)	DYNC1I1	-0.206157	0.00634914	0.0211638
BRCA-Basal (n=191)	DYNC1I2	-0.137334	0.0707508	0.146846
BRCA-Basal (n=191)	DYNC1LI1	-0.014709	0.847243	0.90185
BRCA-Basal (n=191)	DYNC1LI2	-0.139131	0.0671085	0.142379
BRCA-Basal (n=191)	DYNLL1	-0.0536068	0.482348	0.636763
BRCA-Basal (n=191)	DYNLL2	0.0356562	0.640431	0.773935
BRCA-Basal (n=191)	ENAH	-0.188861	0.0125676	0.0360311
BRCA-Basal (n=191)	EVL	0.191538	0.0113467	0.0332923
BRCA-Basal (n=191)	FBXW11	0.0768549	0.313469	0.460983
BRCA-Basal (n=191)	FYB	0.561009	8.19141e-16	1.9858e-14
BRCA-Basal (n=191)	FYN	0.0282773	0.711093	0.820886
BRCA-Basal (n=191)	GRAP2	0.508619	7.76381e-13	1.96552e-12
BRCA-Basal (n=191)	GRB2	0.238337	0.00154025	0.00211719
BRCA-Basal (n=191)	HLA-DMA	0.717325	8.5814e-29	4.26405e-28
BRCA-Basal (n=191)	HLA-DMB	0.681032	4.66994e-25	2.09885e-24
BRCA-Basal (n=191)	HLA-DOA	0.600085	2.12106e-18	7.4423e-18
BRCA-Basal (n=191)	HLA-DPA1	0.669279	5.83562e-24	2.57928e-23
BRCA-Basal (n=191)	HLA-DPB1	0.647554	4.64557e-22	1.90588e-21
BRCA-Basal (n=191)	HLA-DQA1	0.626971	2.14329e-20	8.48827e-20
BRCA-Basal (n=191)	HLA-DQA2	0.533028	3.6902e-14	1.00756e-13
BRCA-Basal (n=191)	HLA-DQB1	0.561035	8.16111e-16	2.43615e-15
BRCA-Basal (n=191)	HLA-DQB2	0.301282	5.34944e-05	8.2222e-05
BRCA-Basal (n=191)	HLA-DRA	0.682207	3.60487e-25	1.62932e-24
BRCA-Basal (n=191)	HLA-DRB1	0.655461	9.84564e-23	4.18963e-22
BRCA-Basal (n=191)	HLA-DRB5	0.534308	3.12371e-14	8.61713e-14
BRCA-Basal (n=191)	HMG20A	0.0216174	0.777077	0.797002
BRCA-Basal (n=191)	HMG20B	0.0113548	0.881786	0.896351
BRCA-Basal (n=191)	ICOS	0.758248	8.88408e-34	5.07662e-33
BRCA-Basal (n=191)	ICOSLG	-0.00797537	0.916816	0.924909
BRCA-Basal (n=191)	IFI30	0.74833	1.7562e-32	9.75666e-32
BRCA-Basal (n=191)	IFNA1	-0.000174381	0.998178	0.999532
BRCA-Basal (n=191)	IFNA10	0.137043	0.0713547	0.262818
BRCA-Basal (n=191)	IFNA13	0.144221	0.0576134	0.227453
BRCA-Basal (n=191)	IFNA14	0.001335	0.986051	0.993919
BRCA-Basal (n=191)	IFNA16	-0.0830756	0.275789	0.548682
BRCA-Basal (n=191)	IFNA17	-0.0415493	0.586195	0.794877
BRCA-Basal (n=191)	IFNA2	-0.0172818	0.82094	0.924625
BRCA-Basal (n=191)	IFNA21	0.0436259	0.5676	0.790655
BRCA-Basal (n=191)	IFNA4	0.111857	0.141705	0.382251
BRCA-Basal (n=191)	IFNA5	-0.0617408	0.418331	0.670051
BRCA-Basal (n=191)	IFNA6	-0.122873	0.106257	0.333081
BRCA-Basal (n=191)	IFNA7	0.0975762	0.200229	0.472815
BRCA-Basal (n=191)	IFNA8	0.248085	0.000964676	0.00786263
BRCA-Basal (n=191)	IFNAR1	-0.0950482	0.212192	0.487664
BRCA-Basal (n=191)	IFNAR2	0.115388	0.129476	0.366205
BRCA-Basal (n=191)	IFNB1	0.417806	9.69022e-09	1.49902e-07
BRCA-Basal (n=191)	IFNE	0.154837	0.0413462	0.181158
BRCA-Basal (n=191)	IFNG	0.796275	2.16263e-39	9.10706e-38
BRCA-Basal (n=191)	IFNK	0.0272187	0.721453	0.876794
BRCA-Basal (n=191)	IFNW1	0.0788482	0.301046	0.576244
BRCA-Basal (n=191)	IKBKB	0.0902424	0.236327	0.263684
BRCA-Basal (n=191)	IKBKG	0.302877	4.86013e-05	0.000147837
BRCA-Basal (n=191)	IL10	0.516069	3.14345e-13	1.43984e-12
BRCA-Basal (n=191)	IL10RA	0.643652	9.8246e-22	7.38699e-21
BRCA-Basal (n=191)	IL10RB	0.0958935	0.208136	0.286007
BRCA-Basal (n=191)	IL11	-0.127715	0.0930715	0.137877
BRCA-Basal (n=191)	IL11RA	0.0523343	0.492819	0.577613
BRCA-Basal (n=191)	IL12A	0.383704	1.72874e-07	5.60085e-07
BRCA-Basal (n=191)	IL12B	0.453357	3.34574e-10	1.27586e-09
BRCA-Basal (n=191)	IL12RB1	0.782492	3.15995e-37	4.75012e-36
BRCA-Basal (n=191)	IL12RB2	0.115687	0.128481	0.184503
BRCA-Basal (n=191)	IL13	0.330257	8.56706e-06	2.37081e-05
BRCA-Basal (n=191)	IL13RA1	-0.0907717	0.233578	0.313404
BRCA-Basal (n=191)	IL13RA2	-0.120608	0.112908	0.164212
BRCA-Basal (n=191)	IL15	0.585651	2.10188e-17	1.22277e-16
BRCA-Basal (n=191)	IL15RA	0.702944	3.0296e-27	2.94463e-26
BRCA-Basal (n=191)	IL16	0.499233	2.35193e-12	1.02994e-11
BRCA-Basal (n=191)	IL17A	0.353863	1.66756e-06	4.8862e-06
BRCA-Basal (n=191)	IL17B	-0.131686	0.0832568	0.125199
BRCA-Basal (n=191)	IL17C	0.0859853	0.259261	0.341539
BRCA-Basal (n=191)	IL17D	-0.23233	0.00203634	0.00414022
BRCA-Basal (n=191)	IL17F	0.223049	0.0030926	0.00613136
BRCA-Basal (n=191)	IL17RA	0.0314689	0.680183	0.782407
BRCA-Basal (n=191)	IL17RB	0.0675395	0.375889	0.507992
BRCA-Basal (n=191)	IL17RC	-0.0897308	0.239006	0.361689
BRCA-Basal (n=191)	IL17RD	-0.181504	0.0165352	0.0444662
BRCA-Basal (n=191)	IL17RE	-0.192714	0.0108444	0.0316194
BRCA-Basal (n=191)	IL17REL	0.301952	5.13845e-05	0.000227234
BRCA-Basal (n=191)	IL18	0.282651	0.000157519	0.000653047
BRCA-Basal (n=191)	IL18BP	0.780446	6.42194e-37	1.82567e-35
BRCA-Basal (n=191)	IL18R1	0.348946	2.37091e-06	1.23349e-05
BRCA-Basal (n=191)	IL18RAP	0.769739	2.32588e-35	6.38414e-34
BRCA-Basal (n=191)	IL19	0.0729352	0.338859	0.472385
BRCA-Basal (n=191)	IL1A	0.118148	0.120498	0.216029
BRCA-Basal (n=191)	IL1B	0.296479	7.11764e-05	0.000311299
BRCA-Basal (n=191)	IL1F10	0.000106913	0.998883	0.998883
BRCA-Basal (n=191)	IL1F5	-0.0583784	0.444172	0.577714
BRCA-Basal (n=191)	IL1F6	0.0695465	0.361835	0.496163
BRCA-Basal (n=191)	IL1F7	-0.0913924	0.230384	0.350704
BRCA-Basal (n=191)	IL1F8	-0.194495	0.0101207	0.0298373
BRCA-Basal (n=191)	IL1F9	0.159023	0.0360919	0.0842498
BRCA-Basal (n=191)	IL1R1	0.0596187	0.434537	0.567966
BRCA-Basal (n=191)	IL1R2	0.444673	7.89402e-10	7.2135e-09
BRCA-Basal (n=191)	IL1RAP	-0.0491064	0.519915	0.632006
BRCA-Basal (n=191)	IL1RAPL1	-0.0411607	0.589706	0.695574
BRCA-Basal (n=191)	IL1RAPL2	-0.174631	0.0211848	0.0477107
BRCA-Basal (n=191)	IL1RL1	0.0348188	0.648304	0.748043
BRCA-Basal (n=191)	IL1RL2	0.097542	0.200387	0.297216
BRCA-Basal (n=191)	IL1RN	0.33626	5.7222e-06	3.15913e-05
BRCA-Basal (n=191)	IL2	0.296767	6.99776e-05	0.000314306
BRCA-Basal (n=191)	IL20	-0.140112	0.0651849	0.120516
BRCA-Basal (n=191)	IL20RA	0.0090246	0.90592	0.936549
BRCA-Basal (n=191)	IL20RB	0.137492	0.070424	0.128117
BRCA-Basal (n=191)	IL21	0.490715	6.24783e-12	7.52579e-11
BRCA-Basal (n=191)	IL21R	0.690237	5.94073e-26	1.57429e-24
BRCA-Basal (n=191)	IL22	-0.000705693	0.992626	0.994615
BRCA-Basal (n=191)	IL22RA1	0.190633	0.0117475	0.0290038
BRCA-Basal (n=191)	IL22RA2	0.140212	0.0649915	0.120439
BRCA-Basal (n=191)	IL23A	0.261718	0.000485898	0.00182212
BRCA-Basal (n=191)	IL23R	0.261849	0.000482597	0.00181831
BRCA-Basal (n=191)	IL24	0.295228	7.66066e-05	0.000334628
BRCA-Basal (n=191)	IL25	-0.0431364	0.571958	0.677656
BRCA-Basal (n=191)	IL26	0.39648	6.0996e-08	1.96076e-07
BRCA-Basal (n=191)	IL27	0.63113	1.01117e-20	6.80398e-20
BRCA-Basal (n=191)	IL27RA	0.247783	0.000979013	0.00206738
BRCA-Basal (n=191)	IL28A	0.412727	1.51955e-08	5.15606e-08
BRCA-Basal (n=191)	IL28B	0.348746	2.40487e-06	6.6301e-06
BRCA-Basal (n=191)	IL28RA	-0.0691118	0.364851	0.440931
BRCA-Basal (n=191)	IL29	0.468721	6.89755e-11	2.68464e-10
BRCA-Basal (n=191)	IL2RA	0.485098	1.17268e-11	4.75057e-11
BRCA-Basal (n=191)	IL2RB	0.757975	9.66254e-34	1.08057e-32
BRCA-Basal (n=191)	IL2RG	0.757482	1.12455e-33	1.24012e-32
BRCA-Basal (n=191)	IL3	0.324971	1.21374e-05	3.0888e-05
BRCA-Basal (n=191)	IL31	0.0486056	0.524185	0.60145
BRCA-Basal (n=191)	IL31RA	0.15746	0.0379835	0.062831
BRCA-Basal (n=191)	IL32	0.40335	3.41977e-08	1.14569e-07
BRCA-Basal (n=191)	IL33	-0.0388501	0.610776	0.677281
BRCA-Basal (n=191)	IL34	0.121551	0.1101	0.159816
BRCA-Basal (n=191)	IL3RA	0.139734	0.0659208	0.103034
BRCA-Basal (n=191)	IL4	0.145879	0.0547703	0.0876767
BRCA-Basal (n=191)	IL4I1	0.618364	9.7897e-20	6.37133e-19
BRCA-Basal (n=191)	IL4R	0.133949	0.0780494	0.118719
BRCA-Basal (n=191)	IL5	0.0589357	0.439828	0.586437
BRCA-Basal (n=191)	IL5RA	0.245173	0.00111155	0.00389041
BRCA-Basal (n=191)	IL6	0.189685	0.01218	0.0337075
BRCA-Basal (n=191)	IL6R	0.0655404	0.390213	0.53374
BRCA-Basal (n=191)	IL6ST	0.0280597	0.713218	0.816086
BRCA-Basal (n=191)	IL7	0.465402	9.76642e-11	1.13386e-09
BRCA-Basal (n=191)	IL7R	0.25011	0.000873266	0.0031975
BRCA-Basal (n=191)	IL8	-0.10398	0.172127	0.284415
BRCA-Basal (n=191)	IL9	0.109368	0.150838	0.260882
BRCA-Basal (n=191)	IL9R	0.542182	1.10364e-14	1.87619e-13
BRCA-Basal (n=191)	ILF2	-0.0314349	0.680509	0.78836
BRCA-Basal (n=191)	ILF3	0.0753311	0.323188	0.471894
BRCA-Basal (n=191)	INPP5D	0.448236	5.56641e-10	2.57406e-09
BRCA-Basal (n=191)	ITK	0.615549	1.59276e-19	1.2252e-18
BRCA-Basal (n=191)	KIF3A	-0.0328521	0.666947	0.734789
BRCA-Basal (n=191)	KIF3B	-0.00322085	0.966355	0.974886
BRCA-Basal (n=191)	KIF3C	-0.177591	0.0190595	0.0363904
BRCA-Basal (n=191)	KIF5A	-0.0847118	0.266409	0.361846
BRCA-Basal (n=191)	KIF5B	-0.110154	0.147907	0.221584
BRCA-Basal (n=191)	KIFAP3	-0.0731126	0.337683	0.439978
BRCA-Basal (n=191)	KLC1	-0.0426084	0.576676	0.662847
BRCA-Basal (n=191)	KLC2	0.0291063	0.703016	0.766142
BRCA-Basal (n=191)	KLC3	-0.148242	0.0509203	0.0877936
BRCA-Basal (n=191)	KLC4	-0.0552625	0.468905	0.565798
BRCA-Basal (n=191)	LAT	0.607055	6.71949e-19	4.8869e-18
BRCA-Basal (n=191)	LCK	0.625485	2.79507e-20	2.21392e-19
BRCA-Basal (n=191)	LCP2	0.703605	2.5843e-27	2.72032e-26
BRCA-Basal (n=191)	LGMN	0.387778	1.24599e-07	4.7597e-07
BRCA-Basal (n=191)	LYN	0.288754	0.000111496	0.00031856
BRCA-Basal (n=191)	MALT1	0.110377	0.147085	0.220765
BRCA-Basal (n=191)	MAP3K14	0.435965	1.82267e-09	8.05601e-09
BRCA-Basal (n=191)	MAP3K7	-0.0188389	0.805115	0.884067
BRCA-Basal (n=191)	MAP3K8	0.155267	0.0407781	0.106867
BRCA-Basal (n=191)	MAPKAP1	-0.00792869	0.917301	0.949794
BRCA-Basal (n=191)	MLST8	0.0396892	0.603086	0.741102
BRCA-Basal (n=191)	MTOR	0.0937048	0.218754	0.367816
BRCA-Basal (n=191)	NCK1	0.266813	0.000372446	0.00211238
BRCA-Basal (n=191)	NFKB1	0.25524	0.000676181	0.00356873
BRCA-Basal (n=191)	NFKBIA	0.198775	0.00855313	0.0311023
BRCA-Basal (n=191)	OSBPL1A	-0.0575227	0.45089	0.607582
BRCA-Basal (n=191)	PAG1	0.205607	0.00649388	0.0253095
BRCA-Basal (n=191)	PAK1	0.136373	0.0727647	0.165697
BRCA-Basal (n=191)	PAK2	0.116489	0.125833	0.249045
BRCA-Basal (n=191)	PAK3	0.0806569	0.290058	0.444444
BRCA-Basal (n=191)	PDCD1LG2	0.5599	9.59103e-16	2.60328e-14
BRCA-Basal (n=191)	PDPK1	-0.0794122	0.29759	0.451434
BRCA-Basal (n=191)	PIK3CA	0.0542712	0.476929	0.635422
BRCA-Basal (n=191)	PIK3CB	-0.00967776	0.899145	0.936096
BRCA-Basal (n=191)	PIK3R1	0.0295851	0.698367	0.810319
BRCA-Basal (n=191)	PIK3R2	0.0033577	0.964927	0.980407
BRCA-Basal (n=191)	PLCG1	0.0239887	0.753371	0.847564
BRCA-Basal (n=191)	PLCG2	0.328092	9.88875e-06	7.53429e-05
BRCA-Basal (n=191)	PPP2CA	0.0269474	0.724117	0.819368
BRCA-Basal (n=191)	PPP2CB	0.033646	0.659396	0.763411
BRCA-Basal (n=191)	PPP2R1A	-0.0896418	0.239474	0.372722
BRCA-Basal (n=191)	PPP2R1B	-0.0661176	0.386044	0.532795
BRCA-Basal (n=191)	PPP2R5A	-0.182974	0.0156645	0.0442813
BRCA-Basal (n=191)	PPP2R5B	-0.0222598	0.770633	0.856505
BRCA-Basal (n=191)	PPP2R5C	-0.0187011	0.806512	0.871905
BRCA-Basal (n=191)	PPP2R5D	0.0129211	0.865624	0.909986
BRCA-Basal (n=191)	PPP2R5E	-0.036988	0.627992	0.741216
BRCA-Basal (n=191)	PRKCQ	0.388327	1.19184e-07	1.34292e-06
BRCA-Basal (n=191)	PRR5	-0.0153545	0.840627	0.895475
BRCA-Basal (n=191)	PSMA1	0.147327	0.0523843	0.114189
BRCA-Basal (n=191)	PSMA2	0.228086	0.00247009	0.00973436
BRCA-Basal (n=191)	PSMA3	0.208761	0.00570223	0.0191964
BRCA-Basal (n=191)	PSMA4	0.230756	0.00218845	0.00866712
BRCA-Basal (n=191)	PSMA5	0.319798	1.69627e-05	0.000123365
BRCA-Basal (n=191)	PSMA6	0.21885	0.00371651	0.0133928
BRCA-Basal (n=191)	PSMA7	0.0941244	0.216689	0.347397
BRCA-Basal (n=191)	PSMA8	0.130395	0.0863528	0.159821
BRCA-Basal (n=191)	PSMB1	-0.0279076	0.714705	0.80265
BRCA-Basal (n=191)	PSMB10	0.640364	1.83111e-21	2.87233e-20
BRCA-Basal (n=191)	PSMB11	0.00414729	0.956686	0.973726
BRCA-Basal (n=191)	PSMB2	0.240247	0.00140735	0.00448559
BRCA-Basal (n=191)	PSMB3	0.116376	0.126205	0.215735
BRCA-Basal (n=191)	PSMB4	0.00604099	0.936943	0.959985
BRCA-Basal (n=191)	PSMB5	0.0333598	0.662115	0.761051
BRCA-Basal (n=191)	PSMB6	0.167394	0.0272608	0.0624888
BRCA-Basal (n=191)	PSMB7	0.133988	0.0779603	0.146749
BRCA-Basal (n=191)	PSMB8	0.710194	5.16219e-28	1.05891e-26
BRCA-Basal (n=191)	PSMB9	0.810815	7.29158e-42	2.08331e-40
BRCA-Basal (n=191)	PSMC1	0.00255836	0.973273	0.983104
BRCA-Basal (n=191)	PSMC2	0.149637	0.0487542	0.0982452
BRCA-Basal (n=191)	PSMC3	0.0394455	0.605315	0.72238
BRCA-Basal (n=191)	PSMC4	0.15703	0.0385187	0.0813061
BRCA-Basal (n=191)	PSMC6	-0.0622201	0.414721	0.546584
BRCA-Basal (n=191)	PSMD1	0.0411939	0.589406	0.711199
BRCA-Basal (n=191)	PSMD10	-0.013501	0.859654	0.914525
BRCA-Basal (n=191)	PSMD11	0.0430553	0.572682	0.695213
BRCA-Basal (n=191)	PSMD12	-0.00806121	0.915924	0.954087
BRCA-Basal (n=191)	PSMD13	0.151699	0.0456943	0.0949491
BRCA-Basal (n=191)	PSMD14	0.0445511	0.559406	0.677933
BRCA-Basal (n=191)	PSMD2	0.208371	0.00579538	0.0155444
BRCA-Basal (n=191)	PSMD4	0.0337055	0.658832	0.762758
BRCA-Basal (n=191)	PSMD5	-0.0358091	0.638998	0.750659
BRCA-Basal (n=191)	PSMD6	0.0184038	0.809529	0.878729
BRCA-Basal (n=191)	PSMD7	0.0970407	0.202721	0.318619
BRCA-Basal (n=191)	PSMD8	0.0557997	0.464588	0.59089
BRCA-Basal (n=191)	PSMD9	0.229359	0.00233193	0.00706645
BRCA-Basal (n=191)	PSME1	0.656646	7.77246e-23	1.09087e-21
BRCA-Basal (n=191)	PSME2	0.660923	3.28054e-23	4.86006e-22
BRCA-Basal (n=191)	PSME3	0.0681146	0.371828	0.499528
BRCA-Basal (n=191)	PSME4	-0.00456351	0.952344	0.970224
BRCA-Basal (n=191)	PSMF1	0.0731651	0.337335	0.464489
BRCA-Basal (n=191)	PTCRA	0.494167	4.21892e-12	3.30896e-11
BRCA-Basal (n=191)	PTEN	-0.118575	0.119153	0.20904
BRCA-Basal (n=191)	PTPN11	-0.0770308	0.312359	0.443423
BRCA-Basal (n=191)	PTPN22	0.533972	3.26389e-14	3.07189e-13
BRCA-Basal (n=191)	PTPN6	0.578944	5.87258e-17	6.10138e-16
BRCA-Basal (n=191)	PTPRC	0.559556	1.00715e-15	2.77835e-14
BRCA-Basal (n=191)	PTPRJ	0.132209	0.0820302	0.191939
BRCA-Basal (n=191)	RAC1	-0.0305719	0.68882	0.80046
BRCA-Basal (n=191)	RELA	0.126278	0.0968403	0.221349
BRCA-Basal (n=191)	RICTOR	-0.0305829	0.688713	0.80046
BRCA-Basal (n=191)	RIPK2	0.10026	0.188072	0.351043
BRCA-Basal (n=191)	RPS27A	-0.0814838	0.285126	0.45258
BRCA-Basal (n=191)	SAR1B	0.0886999	0.244467	0.405716
BRCA-Basal (n=191)	SEC13	0.0632208	0.407241	0.580736
BRCA-Basal (n=191)	SEC23A	-0.125751	0.0982541	0.223941
BRCA-Basal (n=191)	SEC24A	0.0534321	0.483779	0.64828
BRCA-Basal (n=191)	SEC24B	-0.0509755	0.504133	0.660434
BRCA-Basal (n=191)	SEC24C	0.181208	0.0167151	0.0578876
BRCA-Basal (n=191)	SEC24D	0.00658133	0.931316	0.947905
BRCA-Basal (n=191)	SEC31A	-0.06264	0.411573	0.583918
BRCA-Basal (n=191)	SH3GL2	-0.0876372	0.250187	0.411156
BRCA-Basal (n=191)	SHFM1	0.0360761	0.636499	0.763731
BRCA-Basal (n=191)	SKP1	-0.0368022	0.629721	0.7587
BRCA-Basal (n=191)	SRC	-0.136184	0.0731657	0.178999
BRCA-Basal (n=191)	TAB2	-0.0609109	0.424627	0.592847
BRCA-Basal (n=191)	THEM4	-0.00797968	0.916771	0.949129
BRCA-Basal (n=191)	TNFRSF14	0.548727	4.55184e-15	1.01152e-13
BRCA-Basal (n=191)	TRAF6	-0.0150199	0.844055	0.908808
BRCA-Basal (n=191)	TRAT1	0.639523	2.14452e-21	7.14841e-20
BRCA-Basal (n=191)	TRIB3	-0.0833319	0.274305	0.424603
BRCA-Basal (n=191)	TUBA1A	-0.296627	7.05576e-05	0.000412015
BRCA-Basal (n=191)	TUBA1B	-0.00794844	0.917096	0.949129
BRCA-Basal (n=191)	TUBA1C	0.158137	0.0371539	0.0906192
BRCA-Basal (n=191)	TUBA3C	0.0406469	0.594362	0.737338
BRCA-Basal (n=191)	TUBA3D	-0.018224	0.811355	0.886283
BRCA-Basal (n=191)	TUBA3E	0.0469767	0.538199	0.696698
BRCA-Basal (n=191)	TUBA4A	-0.0809754	0.288152	0.439914
BRCA-Basal (n=191)	TUBA4B	-0.00389795	0.959288	0.977618
BRCA-Basal (n=191)	TUBA8	-0.0651318	0.393182	0.556717
BRCA-Basal (n=191)	TUBAL3	-0.0765853	0.315174	0.464085
BRCA-Basal (n=191)	TUBB1	-0.0291576	0.702517	0.820458
BRCA-Basal (n=191)	TUBB2A	-0.211962	0.00498821	0.0173503
BRCA-Basal (n=191)	TUBB2B	-0.130069	0.087149	0.174827
BRCA-Basal (n=191)	TUBB3	-0.23418	0.00186999	0.00719229
BRCA-Basal (n=191)	TUBB4	-0.122282	0.107961	0.20712
BRCA-Basal (n=191)	TUBB6	-0.151405	0.0461206	0.0922412
BRCA-Basal (n=191)	TUBB8	0.128898	0.090056	0.164808
BRCA-Basal (n=191)	UBA52	-0.02033	0.790035	0.872622
BRCA-Basal (n=191)	UBB	0.11392	0.134459	0.226117
BRCA-Basal (n=191)	UBC	0.050795	0.505646	0.639261
BRCA-Basal (n=191)	UBE2D1	0.0827831	0.277489	0.40362
BRCA-Basal (n=191)	UBE2D2	0.022019	0.773047	0.85724
BRCA-Basal (n=191)	UBE2N	-0.00558049	0.941741	0.964122
BRCA-Basal (n=191)	UBE2V1	-0.163026	0.031606	0.067298
BRCA-Basal (n=191)	VASP	0.0830337	0.276032	0.402546
BRCA-Basal (n=191)	VAV1	0.635734	4.34502e-21	3.98887e-20
BRCA-Basal (n=191)	WAS	0.711905	3.37301e-28	3.85487e-27
BRCA-Basal (n=191)	YES1	0.0150965	0.84327	0.900864
BRCA-Basal (n=191)	ZAP70	0.617118	1.21493e-19	1.03085e-18
BRCA-Her2 (n=82)	ACTR10	0.0101214	0.932752	0.962841
BRCA-Her2 (n=82)	ACTR1A	-0.24006	0.042242	0.0995077
BRCA-Her2 (n=82)	AKT1	-0.0162453	0.892262	0.939223
BRCA-Her2 (n=82)	AKT2	-0.038457	0.748418	0.85225
BRCA-Her2 (n=82)	AKT3	-0.137784	0.248421	0.397474
BRCA-Her2 (n=82)	AP1B1	-0.11276	0.345645	0.502157
BRCA-Her2 (n=82)	AP1G1	-0.245965	0.0372813	0.0914878
BRCA-Her2 (n=82)	AP1M1	0.165576	0.164535	0.288657
BRCA-Her2 (n=82)	AP1M2	-0.161027	0.176604	0.305936
BRCA-Her2 (n=82)	AP1S1	-0.266278	0.0237664	0.0638229
BRCA-Her2 (n=82)	AP1S2	0.309272	0.00820581	0.0267945
BRCA-Her2 (n=82)	AP1S3	-0.41746	0.000263921	0.00154114
BRCA-Her2 (n=82)	AP2A1	-0.0413459	0.730215	0.838428
BRCA-Her2 (n=82)	AP2A2	0.00415756	0.97235	0.982624
BRCA-Her2 (n=82)	AP2B1	0.133851	0.262313	0.413906
BRCA-Her2 (n=82)	AP2M1	-0.00390555	0.974026	0.982624
BRCA-Her2 (n=82)	AP2S1	0.0827144	0.489718	0.641203
BRCA-Her2 (n=82)	ARF1	-0.128945	0.280366	0.435519
BRCA-Her2 (n=82)	BCL10	-0.0592506	0.621028	0.746761
BRCA-Her2 (n=82)	BTLA	0.590065	4.90725e-08	6.43574e-07
BRCA-Her2 (n=82)	BTRC	-0.138538	0.245816	0.306886
BRCA-Her2 (n=82)	CANX	-0.258197	0.0285385	0.0416099
BRCA-Her2 (n=82)	CAPZA1	-0.0384869	0.748229	0.793938
BRCA-Her2 (n=82)	CAPZA2	-0.229245	0.0527394	0.0739277
BRCA-Her2 (n=82)	CAPZA3	-0.0967944	0.418598	0.48904
BRCA-Her2 (n=82)	CAPZB	0.0196266	0.870016	0.898824
BRCA-Her2 (n=82)	CARD11	0.591287	4.53213e-08	1.0031e-07
BRCA-Her2 (n=82)	CD101	0.29338	0.0123792	0.0188399
BRCA-Her2 (n=82)	CD247	0.678789	5.64737e-11	1.46979e-10
BRCA-Her2 (n=82)	CD274	0.434261	0.000138254	0.00025336
BRCA-Her2 (n=82)	CD28	0.42076	0.000233064	0.000423223
BRCA-Her2 (n=82)	CD3D	0.639455	1.48507e-09	3.6398e-09
BRCA-Her2 (n=82)	CD3E	0.655228	4.24039e-10	1.06209e-09
BRCA-Her2 (n=82)	CD3G	0.531284	1.57438e-06	3.25047e-06
BRCA-Her2 (n=82)	CD4	0.628205	3.47828e-09	8.24673e-09
BRCA-Her2 (n=82)	CD74	0.712049	2.33803e-12	6.39756e-12
BRCA-Her2 (n=82)	CD80	0.521905	2.58191e-06	5.2896e-06
BRCA-Her2 (n=82)	CD86	0.597634	2.98263e-08	6.69417e-08
BRCA-Her2 (n=82)	CDC34	0.010492	0.930296	0.948095
BRCA-Her2 (n=82)	CDC42	-0.0490117	0.682653	0.740081
BRCA-Her2 (n=82)	CHUK	-0.16584	0.163852	0.256832
BRCA-Her2 (n=82)	CLTA	0.143018	0.230731	0.33755
BRCA-Her2 (n=82)	CLTC	-0.172033	0.148458	0.235979
BRCA-Her2 (n=82)	CSK	0.0829329	0.488569	0.592887
BRCA-Her2 (n=82)	CTLA4	0.729293	3.73812e-13	3.9907e-12
BRCA-Her2 (n=82)	CTSA	0.0411622	0.731368	0.81149
BRCA-Her2 (n=82)	CTSB	0.142414	0.232725	0.339135
BRCA-Her2 (n=82)	CTSC	0.484441	1.6187e-05	7.02625e-05
BRCA-Her2 (n=82)	CTSD	0.019113	0.873389	0.913202
BRCA-Her2 (n=82)	CTSE	0.00559419	0.962802	0.976617
BRCA-Her2 (n=82)	CTSF	-0.135631	0.255964	0.360448
BRCA-Her2 (n=82)	CTSH	0.218788	0.0648301	0.119106
BRCA-Her2 (n=82)	CTSK	0.0219495	0.85479	0.904774
BRCA-Her2 (n=82)	CTSL1	0.176124	0.1389	0.22303
BRCA-Her2 (n=82)	CTSL2	0.00907467	0.939694	0.961712
BRCA-Her2 (n=82)	CTSL3	-0.0529857	0.65846	0.749543
BRCA-Her2 (n=82)	CTSO	-0.0401439	0.737772	0.817447
BRCA-Her2 (n=82)	CTSS	0.54643	6.85844e-07	3.87012e-06
BRCA-Her2 (n=82)	CUL1	-0.186694	0.116353	0.1923
BRCA-Her2 (n=82)	DCTN1	0.0501917	0.675435	0.763367
BRCA-Her2 (n=82)	DCTN2	-0.102409	0.391989	0.545376
BRCA-Her2 (n=82)	DCTN3	0.175416	0.140519	0.249811
BRCA-Her2 (n=82)	DCTN4	-0.104764	0.381136	0.534928
BRCA-Her2 (n=82)	DCTN5	-0.069009	0.564615	0.705696
BRCA-Her2 (n=82)	DCTN6	-0.117617	0.325132	0.477258
BRCA-Her2 (n=82)	DNM1	0.0398744	0.739469	0.842141
BRCA-Her2 (n=82)	DNM2	-0.0864536	0.470234	0.625936
BRCA-Her2 (n=82)	DNM3	-0.0767504	0.521655	0.669861
BRCA-Her2 (n=82)	DYNC1H1	-0.23403	0.0478585	0.10826
BRCA-Her2 (n=82)	DYNC1I1	-0.0116609	0.922554	0.947424
BRCA-Her2 (n=82)	DYNC1I2	-0.289952	0.0134892	0.0378645
BRCA-Her2 (n=82)	DYNC1LI1	0.00184847	0.987705	0.991936
BRCA-Her2 (n=82)	DYNC1LI2	-0.277297	0.0183633	0.0492974
BRCA-Her2 (n=82)	DYNLL1	-0.0148158	0.901693	0.938042
BRCA-Her2 (n=82)	DYNLL2	-0.172039	0.148443	0.260999
BRCA-Her2 (n=82)	ENAH	-0.0691487	0.563825	0.705696
BRCA-Her2 (n=82)	EVL	0.340705	0.00340558	0.012002
BRCA-Her2 (n=82)	FBXW11	-0.18099	0.128142	0.233516
BRCA-Her2 (n=82)	FYB	0.508715	5.0516e-06	3.51416e-05
BRCA-Her2 (n=82)	FYN	0.402998	0.000448453	0.00217432
BRCA-Her2 (n=82)	GRAP2	0.612289	1.09553e-08	2.07684e-08
BRCA-Her2 (n=82)	GRB2	0.00949234	0.936923	0.944003
BRCA-Her2 (n=82)	HLA-DMA	0.662473	2.32537e-10	5.05515e-10
BRCA-Her2 (n=82)	HLA-DMB	0.659415	3.00247e-10	6.50943e-10
BRCA-Her2 (n=82)	HLA-DOA	0.533886	1.36882e-06	2.31024e-06
BRCA-Her2 (n=82)	HLA-DPA1	0.649174	6.91949e-10	1.46444e-09
BRCA-Her2 (n=82)	HLA-DPB1	0.610628	1.2304e-08	2.31605e-08
BRCA-Her2 (n=82)	HLA-DQA1	0.41551	0.000283877	0.000414419
BRCA-Her2 (n=82)	HLA-DQA2	0.30198	0.00993657	0.0129256
BRCA-Her2 (n=82)	HLA-DQB1	0.468467	3.32377e-05	5.18326e-05
BRCA-Her2 (n=82)	HLA-DQB2	0.341295	0.00334686	0.00450756
BRCA-Her2 (n=82)	HLA-DRA	0.655526	4.13818e-10	8.85171e-10
BRCA-Her2 (n=82)	HLA-DRB1	0.533575	1.39198e-06	2.34438e-06
BRCA-Her2 (n=82)	HLA-DRB5	0.325649	0.00524834	0.00701414
BRCA-Her2 (n=82)	HMG20A	-0.108955	0.362267	0.39217
BRCA-Her2 (n=82)	HMG20B	0.0317746	0.791037	0.809245
BRCA-Her2 (n=82)	ICOS	0.685709	3.0141e-11	6.88937e-11
BRCA-Her2 (n=82)	ICOSLG	0.0349128	0.770938	0.79172
BRCA-Her2 (n=82)	IFI30	0.65367	4.81486e-10	1.02172e-09
BRCA-Her2 (n=82)	IFNA1	0.0138193	0.908276	0.962101
BRCA-Her2 (n=82)	IFNA10	NA	NA	NA
BRCA-Her2 (n=82)	IFNA13	0.135604	0.256058	0.530307
BRCA-Her2 (n=82)	IFNA14	0.00723661	0.951892	0.977522
BRCA-Her2 (n=82)	IFNA16	-0.00999774	0.933572	0.969953
BRCA-Her2 (n=82)	IFNA17	0.0341249	0.77597	0.906461
BRCA-Her2 (n=82)	IFNA2	0.0660437	0.581501	0.794276
BRCA-Her2 (n=82)	IFNA21	0.0988781	0.408604	0.670051
BRCA-Her2 (n=82)	IFNA4	-0.0529857	0.65846	0.849451
BRCA-Her2 (n=82)	IFNA5	0.1643	0.167856	0.426963
BRCA-Her2 (n=82)	IFNA6	NA	NA	NA
BRCA-Her2 (n=82)	IFNA7	0.126837	0.288367	0.564812
BRCA-Her2 (n=82)	IFNA8	-0.00944732	0.937222	0.970511
BRCA-Her2 (n=82)	IFNAR1	-0.198741	0.0942099	0.313207
BRCA-Her2 (n=82)	IFNAR2	0.235194	0.0467285	0.197878
BRCA-Her2 (n=82)	IFNB1	0.441877	0.00010197	0.00105881
BRCA-Her2 (n=82)	IFNE	-0.139337	0.243078	0.52083
BRCA-Her2 (n=82)	IFNG	0.617762	7.43749e-09	1.1745e-07
BRCA-Her2 (n=82)	IFNK	0.0825861	0.490395	0.733174
BRCA-Her2 (n=82)	IFNW1	0.187925	0.113922	0.343534
BRCA-Her2 (n=82)	IKBKB	0.0801737	0.503196	0.533188
BRCA-Her2 (n=82)	IKBKG	-0.0265408	0.824856	0.867129
BRCA-Her2 (n=82)	IL10	0.579362	9.71187e-08	3.22515e-07
BRCA-Her2 (n=82)	IL10RA	0.582374	8.03461e-08	2.67932e-07
BRCA-Her2 (n=82)	IL10RB	0.0101832	0.932343	0.947803
BRCA-Her2 (n=82)	IL11	-0.0229956	0.84795	0.878207
BRCA-Her2 (n=82)	IL11RA	0.325406	0.0052841	0.00997968
BRCA-Her2 (n=82)	IL12A	0.251294	0.0332309	0.0550624
BRCA-Her2 (n=82)	IL12B	0.47771	2.2016e-05	5.86847e-05
BRCA-Her2 (n=82)	IL12RB1	0.67875	5.66695e-11	2.25828e-10
BRCA-Her2 (n=82)	IL12RB2	0.575614	1.22645e-07	4.05592e-07
BRCA-Her2 (n=82)	IL13	0.444544	9.15035e-05	0.000231518
BRCA-Her2 (n=82)	IL13RA1	-0.27876	0.0177321	0.0307227
BRCA-Her2 (n=82)	IL13RA2	-0.207191	0.0807578	0.122365
BRCA-Her2 (n=82)	IL15	0.46944	3.18442e-05	8.43183e-05
BRCA-Her2 (n=82)	IL15RA	0.557906	3.55441e-07	1.11971e-06
BRCA-Her2 (n=82)	IL16	0.484576	1.60869e-05	4.36098e-05
BRCA-Her2 (n=82)	IL17A	0.102958	0.389441	0.473148
BRCA-Her2 (n=82)	IL17B	0.17045	0.152286	0.214818
BRCA-Her2 (n=82)	IL17C	0.0598363	0.617575	0.682673
BRCA-Her2 (n=82)	IL17D	-0.248565	0.0352571	0.0581779
BRCA-Her2 (n=82)	IL17F	0.25834	0.028447	0.047731
BRCA-Her2 (n=82)	IL17RA	-0.182541	0.12485	0.222826
BRCA-Her2 (n=82)	IL17RB	0.198845	0.094034	0.17993
BRCA-Her2 (n=82)	IL17RC	0.0501346	0.675783	0.779599
BRCA-Her2 (n=82)	IL17RD	-0.0919507	0.442367	0.576308
BRCA-Her2 (n=82)	IL17RE	-0.0749203	0.53166	0.65057
BRCA-Her2 (n=82)	IL17REL	0.183122	0.123634	0.221153
BRCA-Her2 (n=82)	IL18	0.508539	5.09604e-06	2.53528e-05
BRCA-Her2 (n=82)	IL18BP	0.755421	1.75088e-14	2.04956e-13
BRCA-Her2 (n=82)	IL18R1	0.552431	4.8784e-07	2.77372e-06
BRCA-Her2 (n=82)	IL18RAP	0.675018	7.89472e-11	6.2842e-10
BRCA-Her2 (n=82)	IL19	0.245224	0.037876	0.0873892
BRCA-Her2 (n=82)	IL1A	0.241739	0.0407785	0.0924777
BRCA-Her2 (n=82)	IL1B	0.238519	0.0436227	0.0969934
BRCA-Her2 (n=82)	IL1F10	0.209943	0.0767216	0.152676
BRCA-Her2 (n=82)	IL1F5	0.12223	0.30638	0.43942
BRCA-Her2 (n=82)	IL1F6	0.0966114	0.419483	0.553745
BRCA-Her2 (n=82)	IL1F7	-0.0327857	0.784545	0.86019
BRCA-Her2 (n=82)	IL1F8	-0.0124581	0.917277	0.954447
BRCA-Her2 (n=82)	IL1F9	0.191571	0.106951	0.198444
BRCA-Her2 (n=82)	IL1R1	-0.0110793	0.926405	0.962687
BRCA-Her2 (n=82)	IL1R2	0.458415	5.13363e-05	0.000237281
BRCA-Her2 (n=82)	IL1RAP	-0.136537	0.252772	0.361484
BRCA-Her2 (n=82)	IL1RAPL1	0.207008	0.0810321	0.143476
BRCA-Her2 (n=82)	IL1RAPL2	-0.065558	0.584288	0.690207
BRCA-Her2 (n=82)	IL1RL1	0.123268	0.302259	0.417906
BRCA-Her2 (n=82)	IL1RL2	0.12011	0.31491	0.433138
BRCA-Her2 (n=82)	IL1RN	0.19093	0.108151	0.182936
BRCA-Her2 (n=82)	IL2	0.452478	6.59465e-05	0.000301307
BRCA-Her2 (n=82)	IL20	0.105704	0.376855	0.501842
BRCA-Her2 (n=82)	IL20RA	-0.348606	0.00269094	0.00804248
BRCA-Her2 (n=82)	IL20RB	0.00932802	0.938013	0.96222
BRCA-Her2 (n=82)	IL21	0.376204	0.00112652	0.00382729
BRCA-Her2 (n=82)	IL21R	0.669105	1.32215e-10	1.34758e-09
BRCA-Her2 (n=82)	IL22	0.0695421	0.561604	0.668376
BRCA-Her2 (n=82)	IL22RA1	0.0824344	0.491195	0.607309
BRCA-Her2 (n=82)	IL22RA2	0.218074	0.0657316	0.12075
BRCA-Her2 (n=82)	IL23A	0.152078	0.202212	0.298807
BRCA-Her2 (n=82)	IL23R	0.256951	0.0293415	0.0630528
BRCA-Her2 (n=82)	IL24	0.58424	7.13682e-08	5.06587e-07
BRCA-Her2 (n=82)	IL25	-0.100124	0.402697	0.52828
BRCA-Her2 (n=82)	IL26	0.371285	0.00132309	0.0027429
BRCA-Her2 (n=82)	IL27	0.288119	0.0141171	0.0253597
BRCA-Her2 (n=82)	IL27RA	0.215155	0.0695205	0.107392
BRCA-Her2 (n=82)	IL28A	0.242268	0.0403266	0.0660192
BRCA-Her2 (n=82)	IL28B	0.269728	0.0219457	0.0382125
BRCA-Her2 (n=82)	IL28RA	0.0154673	0.897393	0.921698
BRCA-Her2 (n=82)	IL29	0.444461	9.18148e-05	0.000214415
BRCA-Her2 (n=82)	IL2RA	0.485295	1.55604e-05	3.86092e-05
BRCA-Her2 (n=82)	IL2RB	0.679781	5.16645e-11	2.04087e-10
BRCA-Her2 (n=82)	IL2RG	0.721505	8.70174e-13	3.69475e-12
BRCA-Her2 (n=82)	IL3	0.0678498	0.571189	0.643296
BRCA-Her2 (n=82)	IL31	0.0442597	0.712005	0.770207
BRCA-Her2 (n=82)	IL31RA	0.155967	0.190775	0.254581
BRCA-Her2 (n=82)	IL32	0.678695	5.69488e-11	2.23848e-10
BRCA-Her2 (n=82)	IL33	0.200536	0.0912142	0.13588
BRCA-Her2 (n=82)	IL34	0.169229	0.155289	0.21311
BRCA-Her2 (n=82)	IL3RA	0.393217	0.000633356	0.00138918
BRCA-Her2 (n=82)	IL4	0.127785	0.284749	0.358875
BRCA-Her2 (n=82)	IL4I1	0.638201	1.63577e-09	5.98524e-09
BRCA-Her2 (n=82)	IL4R	0.169647	0.154256	0.212269
BRCA-Her2 (n=82)	IL5	-0.0529995	0.658376	0.769993
BRCA-Her2 (n=82)	IL5RA	0.12335	0.301937	0.446786
BRCA-Her2 (n=82)	IL6	0.0493839	0.680373	0.78836
BRCA-Her2 (n=82)	IL6R	0.07906	0.509164	0.653267
BRCA-Her2 (n=82)	IL6ST	-0.0859949	0.472602	0.616325
BRCA-Her2 (n=82)	IL7	0.341688	0.00330827	0.0104983
BRCA-Her2 (n=82)	IL7R	0.313041	0.00741952	0.0218006
BRCA-Her2 (n=82)	IL8	-0.255607	0.030229	0.0715871
BRCA-Her2 (n=82)	IL9	-0.0565536	0.637032	0.758068
BRCA-Her2 (n=82)	IL9R	0.349571	0.00261357	0.00852097
BRCA-Her2 (n=82)	ILF2	-0.141664	0.235219	0.36352
BRCA-Her2 (n=82)	ILF3	0.132097	0.268674	0.407289
BRCA-Her2 (n=82)	INPP5D	0.559317	3.27283e-07	1.19332e-06
BRCA-Her2 (n=82)	ITK	0.608286	1.4475e-08	5.90815e-08
BRCA-Her2 (n=82)	KIF3A	-0.0283403	0.813189	0.857116
BRCA-Her2 (n=82)	KIF3B	-0.0619664	0.605088	0.69031
BRCA-Her2 (n=82)	KIF3C	-0.0807244	0.500259	0.595593
BRCA-Her2 (n=82)	KIF5A	-0.140482	0.239188	0.333993
BRCA-Her2 (n=82)	KIF5B	-0.222216	0.0606425	0.102567
BRCA-Her2 (n=82)	KIFAP3	-0.00861803	0.942723	0.961661
BRCA-Her2 (n=82)	KLC1	-0.0423177	0.724125	0.780591
BRCA-Her2 (n=82)	KLC2	0.0127927	0.915063	0.94215
BRCA-Her2 (n=82)	KLC3	0.0683296	0.568464	0.656235
BRCA-Her2 (n=82)	KLC4	0.190565	0.108839	0.1694
BRCA-Her2 (n=82)	LAT	0.664333	1.98765e-10	9.52169e-10
BRCA-Her2 (n=82)	LCK	0.648147	7.51079e-10	3.45324e-09
BRCA-Her2 (n=82)	LCP2	0.645132	9.53822e-10	4.33556e-09
BRCA-Her2 (n=82)	LGMN	0.124739	0.296482	0.397295
BRCA-Her2 (n=82)	LYN	0.299979	0.0104637	0.0210856
BRCA-Her2 (n=82)	MALT1	-0.0353531	0.768129	0.820432
BRCA-Her2 (n=82)	MAP3K14	0.285777	0.0149562	0.0291117
BRCA-Her2 (n=82)	MAP3K7	-0.148538	0.213039	0.359799
BRCA-Her2 (n=82)	MAP3K8	-0.0163036	0.891878	0.934934
BRCA-Her2 (n=82)	MAPKAP1	-0.0432102	0.718546	0.822663
BRCA-Her2 (n=82)	MLST8	0.10491	0.380466	0.538312
BRCA-Her2 (n=82)	MTOR	0.00168626	0.988784	0.995332
BRCA-Her2 (n=82)	NCK1	0.249136	0.0348247	0.096594
BRCA-Her2 (n=82)	NFKB1	-0.252534	0.0323435	0.0913793
BRCA-Her2 (n=82)	NFKBIA	0.203676	0.086155	0.186923
BRCA-Her2 (n=82)	OSBPL1A	-0.0846797	0.479425	0.636999
BRCA-Her2 (n=82)	PAG1	0.296323	0.0114903	0.0388117
BRCA-Her2 (n=82)	PAK1	-0.123022	0.303233	0.459078
BRCA-Her2 (n=82)	PAK2	-0.00248321	0.983483	0.995064
BRCA-Her2 (n=82)	PAK3	0.106359	0.373885	0.535606
BRCA-Her2 (n=82)	PDCD1LG2	0.578023	1.05603e-07	1.33764e-06
BRCA-Her2 (n=82)	PDPK1	-0.1262	0.290817	0.444711
BRCA-Her2 (n=82)	PIK3CA	-0.155802	0.191251	0.339912
BRCA-Her2 (n=82)	PIK3CB	-0.131462	0.271002	0.429087
BRCA-Her2 (n=82)	PIK3R1	-0.151653	0.203491	0.352285
BRCA-Her2 (n=82)	PIK3R2	-0.232278	0.0496006	0.124905
BRCA-Her2 (n=82)	PLCG1	0.01447	0.903977	0.931935
BRCA-Her2 (n=82)	PLCG2	0.504392	6.25676e-06	5.11616e-05
BRCA-Her2 (n=82)	PPP2CA	-0.0846393	0.479635	0.612953
BRCA-Her2 (n=82)	PPP2CB	-0.175189	0.141042	0.248531
BRCA-Her2 (n=82)	PPP2R1A	-0.0934949	0.434709	0.573873
BRCA-Her2 (n=82)	PPP2R1B	-0.266793	0.0234866	0.0607347
BRCA-Her2 (n=82)	PPP2R5A	-0.00269569	0.98207	0.988247
BRCA-Her2 (n=82)	PPP2R5B	0.0343662	0.774428	0.858092
BRCA-Her2 (n=82)	PPP2R5C	-0.153659	0.197507	0.324446
BRCA-Her2 (n=82)	PPP2R5D	0.150652	0.206527	0.335135
BRCA-Her2 (n=82)	PPP2R5E	-0.177962	0.134759	0.240106
BRCA-Her2 (n=82)	PRKCQ	0.694371	1.33999e-11	3.06283e-10
BRCA-Her2 (n=82)	PRR5	-0.175243	0.140919	0.248531
BRCA-Her2 (n=82)	PSMA1	0.0648426	0.588406	0.707856
BRCA-Her2 (n=82)	PSMA2	-0.0134423	0.910768	0.937727
BRCA-Her2 (n=82)	PSMA3	0.113148	0.343978	0.489239
BRCA-Her2 (n=82)	PSMA4	-0.0267056	0.823786	0.884602
BRCA-Her2 (n=82)	PSMA5	0.0217786	0.855909	0.902143
BRCA-Her2 (n=82)	PSMA6	0.0304218	0.799744	0.871145
BRCA-Her2 (n=82)	PSMA7	0.0834667	0.485765	0.619796
BRCA-Her2 (n=82)	PSMA8	0.314588	0.00711626	0.0192983
BRCA-Her2 (n=82)	PSMB1	0.180168	0.129914	0.221602
BRCA-Her2 (n=82)	PSMB10	0.424424	0.000202706	0.000743874
BRCA-Her2 (n=82)	PSMB11	0.00500827	0.966696	0.978932
BRCA-Her2 (n=82)	PSMB2	0.235155	0.0467664	0.0959311
BRCA-Her2 (n=82)	PSMB3	0.317489	0.00657714	0.0182698
BRCA-Her2 (n=82)	PSMB4	-0.10967	0.35911	0.489418
BRCA-Her2 (n=82)	PSMB5	-0.182862	0.124178	0.212724
BRCA-Her2 (n=82)	PSMB6	0.0493241	0.680739	0.776878
BRCA-Her2 (n=82)	PSMB7	0.0395202	0.741702	0.824659
BRCA-Her2 (n=82)	PSMB8	0.521282	2.6668e-06	1.43184e-05
BRCA-Her2 (n=82)	PSMB9	0.686526	2.79565e-11	2.6312e-10
BRCA-Her2 (n=82)	PSMC1	0.047394	0.692596	0.782594
BRCA-Her2 (n=82)	PSMC2	0.0161042	0.893192	0.933213
BRCA-Her2 (n=82)	PSMC3	0.221615	0.0613605	0.119147
BRCA-Her2 (n=82)	PSMC4	0.1299	0.276788	0.398973
BRCA-Her2 (n=82)	PSMC6	0.0276969	0.817356	0.883628
BRCA-Her2 (n=82)	PSMD1	-0.207261	0.0806523	0.15054
BRCA-Her2 (n=82)	PSMD10	-0.193784	0.102882	0.181299
BRCA-Her2 (n=82)	PSMD11	0.0286246	0.81135	0.879512
BRCA-Her2 (n=82)	PSMD12	-0.180062	0.130143	0.224258
BRCA-Her2 (n=82)	PSMD13	0.0932441	0.435948	0.564334
BRCA-Her2 (n=82)	PSMD14	-0.142452	0.2326	0.354438
BRCA-Her2 (n=82)	PSMD2	-0.10288	0.389804	0.516297
BRCA-Her2 (n=82)	PSMD4	-0.010691	0.928978	0.96075
BRCA-Her2 (n=82)	PSMD5	-0.169663	0.154218	0.258105
BRCA-Her2 (n=82)	PSMD6	-0.0223812	0.851966	0.906481
BRCA-Her2 (n=82)	PSMD7	-0.250868	0.0335411	0.0717457
BRCA-Her2 (n=82)	PSMD8	-0.139376	0.242946	0.366764
BRCA-Her2 (n=82)	PSMD9	-0.288639	0.0139364	0.0333807
BRCA-Her2 (n=82)	PSME1	0.445642	8.74895e-05	0.000346493
BRCA-Her2 (n=82)	PSME2	0.533965	1.36303e-06	6.98992e-06
BRCA-Her2 (n=82)	PSME3	-0.18472	0.120334	0.21019
BRCA-Her2 (n=82)	PSME4	0.0345535	0.773231	0.848539
BRCA-Her2 (n=82)	PSMF1	0.150513	0.206949	0.322727
BRCA-Her2 (n=82)	PTCRA	0.448252	7.85953e-05	0.000317557
BRCA-Her2 (n=82)	PTEN	-0.215508	0.0690534	0.135399
BRCA-Her2 (n=82)	PTPN11	-0.259696	0.0275966	0.0603203
BRCA-Her2 (n=82)	PTPN22	0.507359	5.40407e-06	2.6523e-05
BRCA-Her2 (n=82)	PTPN6	0.467841	3.41635e-05	0.000147734
BRCA-Her2 (n=82)	PTPRC	0.545659	7.16171e-07	7.84845e-06
BRCA-Her2 (n=82)	PTPRJ	-0.0589603	0.622743	0.755985
BRCA-Her2 (n=82)	RAC1	-0.208174	0.0792971	0.188803
BRCA-Her2 (n=82)	RELA	-0.0155064	0.897135	0.928471
BRCA-Her2 (n=82)	RICTOR	-0.171705	0.149245	0.299991
BRCA-Her2 (n=82)	RIPK2	0.1751	0.141246	0.288258
BRCA-Her2 (n=82)	RPS27A	-0.0818619	0.49422	0.65694
BRCA-Her2 (n=82)	SAR1B	-0.103208	0.388286	0.566841
BRCA-Her2 (n=82)	SEC13	-0.111384	0.351604	0.523804
BRCA-Her2 (n=82)	SEC23A	-0.187189	0.115371	0.250807
BRCA-Her2 (n=82)	SEC24A	-0.162106	0.173684	0.334007
BRCA-Her2 (n=82)	SEC24B	-0.321513	0.00588886	0.0248462
BRCA-Her2 (n=82)	SEC24C	-0.156754	0.188521	0.351043
BRCA-Her2 (n=82)	SEC24D	-0.107183	0.370177	0.54538
BRCA-Her2 (n=82)	SEC31A	-0.156696	0.188685	0.351043
BRCA-Her2 (n=82)	SH3GL2	0.112344	0.347439	0.519534
BRCA-Her2 (n=82)	SHFM1	0.0674278	0.57359	0.720386
BRCA-Her2 (n=82)	SKP1	-0.182916	0.124065	0.26609
BRCA-Her2 (n=82)	SRC	-0.0878699	0.462965	0.627749
BRCA-Her2 (n=82)	TAB2	-0.144555	0.225703	0.389143
BRCA-Her2 (n=82)	THEM4	-0.141947	0.234276	0.377865
BRCA-Her2 (n=82)	TNFRSF14	0.513965	3.88035e-06	3.04341e-05
BRCA-Her2 (n=82)	TRAF6	0.0244977	0.838149	0.906757
BRCA-Her2 (n=82)	TRAT1	0.601355	2.32393e-08	2.44624e-07
BRCA-Her2 (n=82)	TRIB3	-0.0160483	0.893561	0.931998
BRCA-Her2 (n=82)	TUBA1A	0.0071997	0.952137	0.972809
BRCA-Her2 (n=82)	TUBA1B	0.162238	0.173329	0.304755
BRCA-Her2 (n=82)	TUBA1C	-0.00306331	0.979626	0.991502
BRCA-Her2 (n=82)	TUBA3C	0.108041	0.366335	0.523757
BRCA-Her2 (n=82)	TUBA3D	0.154244	0.195783	0.33254
BRCA-Her2 (n=82)	TUBA3E	0.15185	0.202897	0.341003
BRCA-Her2 (n=82)	TUBA4A	-0.241777	0.0407463	0.0961565
BRCA-Her2 (n=82)	TUBA4B	-0.0299616	0.802712	0.880891
BRCA-Her2 (n=82)	TUBA8	0.178698	0.133128	0.245964
BRCA-Her2 (n=82)	TUBAL3	-0.0645681	0.589988	0.735035
BRCA-Her2 (n=82)	TUBB1	0.0122476	0.91867	0.949529
BRCA-Her2 (n=82)	TUBB2A	-0.0095678	0.936423	0.960434
BRCA-Her2 (n=82)	TUBB2B	0.0498575	0.677476	0.803805
BRCA-Her2 (n=82)	TUBB3	-0.093993	0.432255	0.597243
BRCA-Her2 (n=82)	TUBB4	-0.0334977	0.779983	0.86372
BRCA-Her2 (n=82)	TUBB6	0.0305086	0.799185	0.876095
BRCA-Her2 (n=82)	TUBB8	0.107222	0.37	0.499277
BRCA-Her2 (n=82)	UBA52	-0.137152	0.250622	0.374262
BRCA-Her2 (n=82)	UBB	0.0559809	0.640452	0.769642
BRCA-Her2 (n=82)	UBC	-0.129167	0.279531	0.40449
BRCA-Her2 (n=82)	UBE2D1	0.0267407	0.823558	0.895136
BRCA-Her2 (n=82)	UBE2D2	0.0686905	0.566418	0.704876
BRCA-Her2 (n=82)	UBE2N	-0.0836805	0.484644	0.622478
BRCA-Her2 (n=82)	UBE2V1	-0.0219495	0.85479	0.905523
BRCA-Her2 (n=82)	VASP	0.0439689	0.713816	0.817458
BRCA-Her2 (n=82)	VAV1	0.387829	0.000762613	0.00226038
BRCA-Her2 (n=82)	WAS	0.707232	3.81082e-12	2.31963e-11
BRCA-Her2 (n=82)	YES1	-0.26405	0.0250092	0.0550611
BRCA-Her2 (n=82)	ZAP70	0.616441	8.1718e-09	4.31718e-08
BRCA-LumA (n=568)	ACTR10	-0.148943	0.000680318	0.00344465
BRCA-LumA (n=568)	ACTR1A	0.00145953	0.97359	0.982624
BRCA-LumA (n=568)	AKT1	-0.0401841	0.361849	0.518779
BRCA-LumA (n=568)	AKT2	-0.0496188	0.26009	0.41121
BRCA-LumA (n=568)	AKT3	-0.0816406	0.063608	0.138278
BRCA-LumA (n=568)	AP1B1	0.118901	0.00679802	0.0226601
BRCA-LumA (n=568)	AP1G1	-0.149408	0.000654132	0.00333316
BRCA-LumA (n=568)	AP1M1	0.233841	7.49565e-08	9.36957e-07
BRCA-LumA (n=568)	AP1M2	-0.151667	0.000539715	0.00285942
BRCA-LumA (n=568)	AP1S1	-0.0351976	0.424511	0.577566
BRCA-LumA (n=568)	AP1S2	0.138886	0.00154733	0.00703334
BRCA-LumA (n=568)	AP1S3	-0.155059	0.000402309	0.00220227
BRCA-LumA (n=568)	AP2A1	0.0795668	0.0706612	0.150744
BRCA-LumA (n=568)	AP2A2	-0.0723656	0.10026	0.197557
BRCA-LumA (n=568)	AP2B1	-0.164333	0.000174698	0.0010834
BRCA-LumA (n=568)	AP2M1	0.0403891	0.359403	0.516198
BRCA-LumA (n=568)	AP2S1	0.103473	0.0186045	0.0527788
BRCA-LumA (n=568)	ARF1	0.0179755	0.683447	0.801697
BRCA-LumA (n=568)	BCL10	-0.160104	0.000257005	0.00151179
BRCA-LumA (n=568)	BTLA	0.50372	1.2923e-34	1.14871e-32
BRCA-LumA (n=568)	BTRC	-0.163691	0.000185349	0.000338114
BRCA-LumA (n=568)	CANX	-0.169314	0.000109531	0.000203051
BRCA-LumA (n=568)	CAPZA1	-0.0702019	0.110862	0.146654
BRCA-LumA (n=568)	CAPZA2	-0.194909	8.04689e-06	1.61544e-05
BRCA-LumA (n=568)	CAPZA3	-0.0545261	0.215822	0.275146
BRCA-LumA (n=568)	CAPZB	-0.00747336	0.86539	0.896817
BRCA-LumA (n=568)	CARD11	0.550753	2.41317e-42	1.80199e-41
BRCA-LumA (n=568)	CD101	0.387947	5.14759e-20	1.90413e-19
BRCA-LumA (n=568)	CD247	0.660341	4.67176e-66	6.54866e-65
BRCA-LumA (n=568)	CD274	0.306361	1.07141e-12	2.98277e-12
BRCA-LumA (n=568)	CD28	0.494853	2.7415e-33	1.53179e-32
BRCA-LumA (n=568)	CD3D	0.669034	2.23027e-68	3.36224e-67
BRCA-LumA (n=568)	CD3E	0.63039	1.27095e-58	1.4104e-57
BRCA-LumA (n=568)	CD3G	0.519413	4.63295e-37	2.91475e-36
BRCA-LumA (n=568)	CD4	0.522956	1.24712e-37	8.30371e-37
BRCA-LumA (n=568)	CD74	0.520173	3.50102e-37	2.23785e-36
BRCA-LumA (n=568)	CD80	0.475009	1.86236e-30	9.53863e-30
BRCA-LumA (n=568)	CD86	0.481389	2.39656e-31	1.25977e-30
BRCA-LumA (n=568)	CDC34	0.209181	1.6029e-06	3.30082e-06
BRCA-LumA (n=568)	CDC42	-0.181445	3.32253e-05	6.41233e-05
BRCA-LumA (n=568)	CHUK	-0.08521	0.0528301	0.0998463
BRCA-LumA (n=568)	CLTA	0.193182	9.70664e-06	4.308e-05
BRCA-LumA (n=568)	CLTC	-0.123643	0.00487227	0.0127087
BRCA-LumA (n=568)	CSK	0.356267	6.44232e-17	9.97928e-16
BRCA-LumA (n=568)	CTLA4	0.672221	3.003e-69	2.96546e-67
BRCA-LumA (n=568)	CTSA	0.245452	1.56555e-08	1.06619e-07
BRCA-LumA (n=568)	CTSB	0.0975506	0.0265553	0.055207
BRCA-LumA (n=568)	CTSC	0.323974	4.24554e-14	4.93232e-13
BRCA-LumA (n=568)	CTSD	0.126164	0.00406312	0.0110305
BRCA-LumA (n=568)	CTSE	0.130746	0.00289699	0.00805853
BRCA-LumA (n=568)	CTSF	-0.0184584	0.675421	0.763367
BRCA-LumA (n=568)	CTSH	0.221107	3.80898e-07	2.26248e-06
BRCA-LumA (n=568)	CTSK	-0.00759653	0.863193	0.908019
BRCA-LumA (n=568)	CTSL1	0.354142	1.01102e-16	1.50698e-15
BRCA-LumA (n=568)	CTSL2	0.112198	0.0106798	0.0254129
BRCA-LumA (n=568)	CTSL3	NA	NA	NA
BRCA-LumA (n=568)	CTSO	-0.0671873	0.127083	0.206796
BRCA-LumA (n=568)	CTSS	0.378705	4.47441e-19	7.06957e-18
BRCA-LumA (n=568)	CUL1	-0.071162	0.106053	0.179649
BRCA-LumA (n=568)	DCTN1	-0.150053	0.000619354	0.00201354
BRCA-LumA (n=568)	DCTN2	-0.0414512	0.346897	0.499132
BRCA-LumA (n=568)	DCTN3	0.0690949	0.116618	0.215616
BRCA-LumA (n=568)	DCTN4	-0.213197	9.97051e-07	8.2231e-06
BRCA-LumA (n=568)	DCTN5	-0.123044	0.00508467	0.0172362
BRCA-LumA (n=568)	DCTN6	-0.130743	0.0028978	0.0105374
BRCA-LumA (n=568)	DNM1	-0.00220711	0.960072	0.974693
BRCA-LumA (n=568)	DNM2	0.205494	2.45898e-06	1.82147e-05
BRCA-LumA (n=568)	DNM3	0.137979	0.00166212	0.00671562
BRCA-LumA (n=568)	DYNC1H1	-0.101844	0.0205518	0.0539063
BRCA-LumA (n=568)	DYNC1I1	-0.0861488	0.0502629	0.111386
BRCA-LumA (n=568)	DYNC1I2	-0.27175	3.32949e-10	4.16187e-09
BRCA-LumA (n=568)	DYNC1LI1	-0.111242	0.01137	0.0332923
BRCA-LumA (n=568)	DYNC1LI2	-0.0958254	0.0293626	0.0725001
BRCA-LumA (n=568)	DYNLL1	-0.100896	0.0217653	0.0558086
BRCA-LumA (n=568)	DYNLL2	-0.0326371	0.459002	0.61405
BRCA-LumA (n=568)	ENAH	-0.190114	1.34883e-05	8.77289e-05
BRCA-LumA (n=568)	EVL	-0.0109103	0.804536	0.876879
BRCA-LumA (n=568)	FBXW11	-0.115346	0.00866219	0.0272256
BRCA-LumA (n=568)	FYB	0.456883	5.00985e-28	3.3399e-26
BRCA-LumA (n=568)	FYN	0.334397	5.67442e-15	1.2269e-13
BRCA-LumA (n=568)	GRAP2	0.499063	6.50083e-34	3.78057e-33
BRCA-LumA (n=568)	GRB2	-0.0146135	0.740275	0.762188
BRCA-LumA (n=568)	HLA-DMA	0.493774	3.9519e-33	2.22642e-32
BRCA-LumA (n=568)	HLA-DMB	0.484423	8.90353e-32	4.74855e-31
BRCA-LumA (n=568)	HLA-DOA	0.359271	3.38775e-17	1.12456e-16
BRCA-LumA (n=568)	HLA-DPA1	0.413555	8.89968e-23	3.80735e-22
BRCA-LumA (n=568)	HLA-DPB1	0.469358	1.10468e-29	5.7016e-29
BRCA-LumA (n=568)	HLA-DQA1	0.344011	8.27605e-16	2.46128e-15
BRCA-LumA (n=568)	HLA-DQA2	0.35465	9.08035e-17	2.941e-16
BRCA-LumA (n=568)	HLA-DQB1	0.371842	2.1329e-18	7.45119e-18
BRCA-LumA (n=568)	HLA-DQB2	0.260923	1.71148e-09	3.53794e-09
BRCA-LumA (n=568)	HLA-DRA	0.423354	6.72259e-24	2.93884e-23
BRCA-LumA (n=568)	HLA-DRB1	0.447532	7.89772e-27	3.73856e-26
BRCA-LumA (n=568)	HLA-DRB5	0.341076	1.50021e-15	4.39622e-15
BRCA-LumA (n=568)	HMG20A	-0.136154	0.00191701	0.00262604
BRCA-LumA (n=568)	HMG20B	0.0781456	0.0758549	0.0904381
BRCA-LumA (n=568)	ICOS	0.677234	1.21746e-70	2.70546e-69
BRCA-LumA (n=568)	ICOSLG	0.102084	0.0202551	0.0255585
BRCA-LumA (n=568)	IFI30	0.509126	1.91991e-35	1.16358e-34
BRCA-LumA (n=568)	IFNA1	-0.0427929	0.3315	0.608418
BRCA-LumA (n=568)	IFNA10	0.0423385	0.336663	0.610504
BRCA-LumA (n=568)	IFNA13	0.0351925	0.424577	0.674695
BRCA-LumA (n=568)	IFNA14	0.181424	3.32984e-05	0.000394378
BRCA-LumA (n=568)	IFNA16	-0.000234612	0.995754	0.999532
BRCA-LumA (n=568)	IFNA17	0.103628	0.018428	0.095674
BRCA-LumA (n=568)	IFNA2	0.0676698	0.124369	0.355743
BRCA-LumA (n=568)	IFNA21	0.129764	0.00311764	0.0223925
BRCA-LumA (n=568)	IFNA4	0.0156664	0.722307	0.876794
BRCA-LumA (n=568)	IFNA5	0.00521702	0.905801	0.961621
BRCA-LumA (n=568)	IFNA6	0.0712249	0.105744	0.333081
BRCA-LumA (n=568)	IFNA7	0.0140092	0.750651	0.89511
BRCA-LumA (n=568)	IFNA8	0.0682228	0.121315	0.350981
BRCA-LumA (n=568)	IFNAR1	-0.053793	0.222068	0.503974
BRCA-LumA (n=568)	IFNAR2	0.174419	6.69484e-05	0.000757417
BRCA-LumA (n=568)	IFNB1	0.363679	1.30256e-17	3.29112e-16
BRCA-LumA (n=568)	IFNE	-0.0360793	0.412992	0.670051
BRCA-LumA (n=568)	IFNG	0.572182	2.72453e-46	1.29075e-44
BRCA-LumA (n=568)	IFNK	-0.0233896	0.59569	0.802013
BRCA-LumA (n=568)	IFNW1	0.0772357	0.0793403	0.282347
BRCA-LumA (n=568)	IKBKB	-0.0724434	0.0998942	0.117178
BRCA-LumA (n=568)	IKBKG	0.206091	2.29548e-06	7.74846e-06
BRCA-LumA (n=568)	IL10	0.484119	9.83699e-32	1.22501e-30
BRCA-LumA (n=568)	IL10RA	0.56954	8.66257e-46	1.68392e-44
BRCA-LumA (n=568)	IL10RB	0.165235	0.000160694	0.000396512
BRCA-LumA (n=568)	IL11	0.00604965	0.890854	0.914963
BRCA-LumA (n=568)	IL11RA	0.179014	4.24677e-05	0.000111338
BRCA-LumA (n=568)	IL12A	0.206667	2.14784e-06	6.24756e-06
BRCA-LumA (n=568)	IL12B	0.531619	4.71716e-39	7.22995e-38
BRCA-LumA (n=568)	IL12RB1	0.632822	3.3948e-59	9.01885e-58
BRCA-LumA (n=568)	IL12RB2	0.434688	3.04381e-25	2.69546e-24
BRCA-LumA (n=568)	IL13	0.143924	0.0010319	0.00222276
BRCA-LumA (n=568)	IL13RA1	-0.237771	4.4513e-08	1.52261e-07
BRCA-LumA (n=568)	IL13RA2	-0.11018	0.0121828	0.0217707
BRCA-LumA (n=568)	IL15	0.515892	1.68161e-36	2.35131e-35
BRCA-LumA (n=568)	IL15RA	0.517385	9.75206e-37	1.38793e-35
BRCA-LumA (n=568)	IL16	0.36843	4.57204e-18	2.78161e-17
BRCA-LumA (n=568)	IL17A	0.0751449	0.0878416	0.131597
BRCA-LumA (n=568)	IL17B	-0.0111452	0.800416	0.841598
BRCA-LumA (n=568)	IL17C	0.245076	1.64922e-08	5.81605e-08
BRCA-LumA (n=568)	IL17D	0.0132532	0.763697	0.808322
BRCA-LumA (n=568)	IL17F	0.00441906	0.920157	0.937807
BRCA-LumA (n=568)	IL17RA	-0.0021644	0.960844	0.980554
BRCA-LumA (n=568)	IL17RB	-0.148926	0.000681324	0.00255818
BRCA-LumA (n=568)	IL17RC	0.0608278	0.167275	0.278559
BRCA-LumA (n=568)	IL17RD	-0.219966	4.38589e-07	2.52983e-06
BRCA-LumA (n=568)	IL17RE	0.124711	0.00451326	0.0146585
BRCA-LumA (n=568)	IL17REL	0.219001	4.93838e-07	2.78791e-06
BRCA-LumA (n=568)	IL18	0.328501	1.78841e-14	2.06315e-13
BRCA-LumA (n=568)	IL18BP	0.670855	7.11348e-69	6.29148e-67
BRCA-LumA (n=568)	IL18R1	0.279688	9.56402e-11	7.39122e-10
BRCA-LumA (n=568)	IL18RAP	0.578983	1.32066e-47	4.57065e-46
BRCA-LumA (n=568)	IL19	0.141399	0.00126635	0.00460279
BRCA-LumA (n=568)	IL1A	0.0505562	0.251183	0.373698
BRCA-LumA (n=568)	IL1B	0.154401	0.00042612	0.00168752
BRCA-LumA (n=568)	IL1F10	-0.0544083	0.216817	0.337025
BRCA-LumA (n=568)	IL1F5	0.0721429	0.101312	0.188863
BRCA-LumA (n=568)	IL1F6	-0.00560001	0.898922	0.945233
BRCA-LumA (n=568)	IL1F7	0.0957043	0.0295689	0.0713238
BRCA-LumA (n=568)	IL1F8	0.0196292	0.656114	0.762915
BRCA-LumA (n=568)	IL1F9	0.0597301	0.175085	0.289145
BRCA-LumA (n=568)	IL1R1	-0.0726733	0.0988196	0.186842
BRCA-LumA (n=568)	IL1R2	0.328699	1.72148e-14	2.5344e-13
BRCA-LumA (n=568)	IL1RAP	-0.14258	0.00115121	0.0038945
BRCA-LumA (n=568)	IL1RAPL1	-0.0206968	0.638707	0.738041
BRCA-LumA (n=568)	IL1RAPL2	0.0400396	0.363579	0.488252
BRCA-LumA (n=568)	IL1RL1	0.0356207	0.41896	0.54335
BRCA-LumA (n=568)	IL1RL2	-0.160672	0.000244154	0.00100571
BRCA-LumA (n=568)	IL1RN	0.016951	0.700593	0.785573
BRCA-LumA (n=568)	IL2	0.313324	3.06745e-13	4.20452e-12
BRCA-LumA (n=568)	IL20	0.081439	0.064267	0.119374
BRCA-LumA (n=568)	IL20RA	-0.27506	1.98895e-10	1.92831e-09
BRCA-LumA (n=568)	IL20RB	0.1737	7.18172e-05	0.000320757
BRCA-LumA (n=568)	IL21	0.318902	1.09954e-13	1.53357e-12
BRCA-LumA (n=568)	IL21R	0.446892	9.50885e-27	2.90751e-25
[truncated: 12,601 more rows]

## Sheet: Legend
Dataset EV1. Partial purity-adjusted Spearman´s correlates calculated with TIMER 2.0. between PDCD1/LAG3 expression and selected immune genes including IFN, IL, TCR signaling, CD28 co-stimulatory family and MHCII antigen presentation in the tumour-immune infiltration estimation of a total number of 12159 samples distributed on the indicated TCGA cancers.
