# Supplementary material for: PD-1/LAG-3 co-signaling profiling uncovers CBL ubiquitin ligases as key immunotherapy targets
Source: EMBO Mol Med. 2024 Jul 19;16(8):2. doi: 10.1038/s44321-024-00098-y (PMC11319776; doi:10.1038/s44321-024-00098-y)
Supplement: Supplementary file 4 — Dataset EV2 [file 44321_2024_98_MOESM4_ESM.xlsx]

## Sheet: PDCD1
cancer	infiltrates	rho	p	adj.p
ACC (n=79)	AAAS	-0.0105563168333032	0.929368860956665	0.959756845876592
ACC (n=79)	ABL1	0.0778560216150567	0.51265077092996	0.679007643615841
ACC (n=79)	ACD	0.238752628038586	0.0419298790145611	0.133110727030353
ACC (n=79)	ACTB	0.294802144262509	0.011346069682386	0.0488002997091869
ACC (n=79)	ACTG1	0.130854656825403	0.269819375063727	0.452978785387571
ACC (n=79)	ACTL6A	0.18990631903573	0.107564587073192	0.253093146054569
ACC (n=79)	ACTL6B	-0.07681551598532	0.518318421368219	0.684248741080157
ACC (n=79)	ACTN1	0.106785346296959	0.368545200009293	0.550067462700437
ACC (n=79)	ACTN2	0.120659033830484	0.309230134153356	0.48986951945086
ACC (n=79)	ACTN3	-0.0238207433129241	0.841449233897383	0.910905801242093
ACC (n=79)	ACTN4	-0.0121492946794887	0.918744191488054	0.959523959778647
ACC (n=79)	ACTR1A	-0.120966685185097	0.307989062583132	0.488871527909733
ACC (n=79)	ACTR5	0.0538070602239518	0.651182042054879	0.781735314034013
ACC (n=79)	ACTR8	0.126397701507633	0.286611908663261	0.472761911197132
ACC (n=79)	AEBP2	-0.187840592361779	0.111516956620416	0.258590044337197
ACC (n=79)	AHCTF1	-0.21785713980536	0.064090093978353	0.176192698222276
ACC (n=79)	AKAP9	-0.168117045853718	0.155101095288397	0.319796072759582
ACC (n=79)	AKT1	-0.190641147090963	0.106185117768966	0.252071496187457
ACC (n=79)	AKT2	0.0201539519246172	0.865607444880698	0.927022698667415
ACC (n=79)	AKT3	-0.0280323369789691	0.813882168741974	0.891925664374766
ACC (n=79)	ALKBH2	0.0270909906633655	0.820025476103723	0.921088989908405
ACC (n=79)	ALKBH3	-0.0243811078030843	0.837769598872368	0.93068758528957
ACC (n=79)	ALKBH5	0.0458650555285879	0.700007406048899	0.844654486936832
ACC (n=79)	ALMS1	0.166348879915581	0.159553183320441	0.350666336968002
ACC (n=79)	ANAPC1	0.0332153408222863	0.780267250592386	0.894289112426803
ACC (n=79)	ANAPC11	0.142526726344908	0.229021573642226	0.443625324246442
ACC (n=79)	ANAPC5	0.0332473974111134	0.780060521317209	0.894289112426803
ACC (n=79)	ANAPC7	-0.0603388146385626	0.612085029020442	0.789787134219926
ACC (n=79)	ANG	0.235427367452008	0.0449573734803663	0.138687020913538
ACC (n=79)	ANKLE2	-0.109792975445889	0.355132288452087	0.591746246078853
ACC (n=79)	ANKRD28	0.0569932516909375	0.631984520167002	0.80035954080387
ACC (n=79)	APBB1	-0.159181636045196	0.178570618682638	0.378850910736965
ACC (n=79)	APITD1	-0.0240727169134099	0.839794224171763	0.93068758528957
ACC (n=79)	AQR	-0.18278058032844	0.121671807360686	0.291456532215727
ACC (n=79)	ARHGEF6	-0.112938948153673	0.341429647412316	0.576048401803924
ACC (n=79)	ARID1A	-0.124842589770221	0.292630237498763	0.519798593387477
ACC (n=79)	ARID1B	-0.00944505174300055	0.936788070279061	0.97328630678344
ACC (n=79)	ARID2	-0.0501617133052985	0.673426426017728	0.825208780414964
ACC (n=79)	ARID4A	-0.106421063938109	0.370190446636822	0.610975462487204
ACC (n=79)	ARID4B	-0.00185586963840098	0.987567159972055	0.995708604519359
ACC (n=79)	ARID5B	0.0842241265497439	0.478665123695127	0.674714449080971
ACC (n=79)	ARPP19	-0.138731948621965	0.241784418324263	0.430842952422585
ACC (n=79)	ASCC1	-0.0836463219518125	0.481698240095188	0.676905899739893
ACC (n=79)	ASCC2	-0.0442428452014834	0.710139513710869	0.842895565235452
ACC (n=79)	ASCC3	-0.144954083897303	0.221108184893495	0.406921769013785
ACC (n=79)	ASH1L	-0.0329643727796546	0.781886239237123	0.873615909762148
ACC (n=79)	ASH2L	-0.0820587870927921	0.490084231678608	0.681856322335454
ACC (n=79)	ATF2	-0.0957766109031045	0.420215651261898	0.615408645324032
ACC (n=79)	ATF7IP	-0.0647854937345236	0.586065579289206	0.754995915348413
ACC (n=79)	ATM	0.0415163722343915	0.727281408248097	0.849425506565935
ACC (n=79)	ATR	-0.0403949444319413	0.734371578442506	0.852127944816695
ACC (n=79)	ATRIP	0.0738909410314641	0.534416636908836	0.720735918698417
ACC (n=79)	ATRX	-0.283414129792774	0.0151095968690232	0.0554480619046722
ACC (n=79)	ATXN7	0.139578446911813	0.238895840323345	0.428512718068781
ACC (n=79)	AURKA	0.127996905281357	0.280508858711618	0.482528804904507
ACC (n=79)	AURKB	0.145838896473303	0.218271900621574	0.405187240142755
ACC (n=79)	AZI1	0.314859372253493	0.00666558931117343	0.0297903432901606
ACC (n=79)	BANF1	0.120119776606892	0.311413300868232	0.512457368561422
ACC (n=79)	BAP1	0.049134914439469	0.679743936198761	0.821697057659002
ACC (n=79)	BAZ1B	-0.0041795265509908	0.972005034839323	0.98785956856062
ACC (n=79)	BIRC5	0.108985817836181	0.358701956705699	0.539129048186224
ACC (n=79)	BLZF1	0.0444309568484136	0.708961979772712	0.80665543996125
ACC (n=79)	BRCA2	0.0521241537902847	0.661415090128318	0.78703948504672
ACC (n=79)	BRD1	0.0395271679336321	0.739873337935993	0.828989734382065
ACC (n=79)	BRD8	-0.278179261714039	0.0171729391000334	0.0579677269199439
ACC (n=79)	BRD9	-0.00672944379861633	0.954939799265969	0.973187056576784
ACC (n=79)	BRIP1	-0.0022175724936855	0.985144292270719	0.991340168322736
ACC (n=79)	BRMS1	-0.0500754261209938	0.673956459442992	0.789732673140689
ACC (n=79)	BRPF1	0.109463123902628	0.356588402857273	0.538246645822299
ACC (n=79)	BRPF3	-0.112433587326244	0.343608180854929	0.52259799369571
ACC (n=79)	BRWD1	-0.200162264420543	0.0895268061196549	0.213795357897683
ACC (n=79)	BTBD12	-0.0804647111941753	0.498581479988238	0.676042684729814
ACC (n=79)	BTRC	-0.305630123665667	0.0085516894956534	0.0345096232713624
ACC (n=79)	BUB1	0.0958548306063578	0.419834439977853	0.604394061872024
ACC (n=79)	BUB1B	0.12944903402242	0.275042467514889	0.451815141708236
ACC (n=79)	BUB3	-0.155106358785055	0.190093718747494	0.349702983004331
ACC (n=79)	C12ORF32	-0.0877530708979601	0.460363932152554	0.641622205090668
ACC (n=79)	C12ORF41	0.0625461327809288	0.599106384729445	0.741933397127036
ACC (n=79)	C13ORF34	0.207904720367581	0.0775602563487404	0.18970289730369
ACC (n=79)	C13ORF37	0.111081926759143	0.349477561681118	0.529511457092603
ACC (n=79)	C14ORF106	0.0616280113819044	0.604489958245637	0.783186805601644
ACC (n=79)	C17ORF106	0.00536511752806238	0.964068480989655	0.990128760989286
ACC (n=79)	C17ORF68	0.0251568207596588	0.832681618914557	0.922638912924717
ACC (n=79)	C17ORF70	0.188852490238105	0.10956709816661	0.266424554812424
ACC (n=79)	C17ORF79	0.094013957868154	0.428858743086035	0.651018964836486
ACC (n=79)	C17ORF81	0.217791436999286	0.0641723737430577	0.172274828840423
ACC (n=79)	C19ORF40	0.0741985203971132	0.532712030241824	0.723547749055109
ACC (n=79)	C1ORF124	-0.0975808514426011	0.411473261453324	0.630610362380574
ACC (n=79)	C1ORF86	0.151779585998614	0.19989037547935	0.414280570941657
ACC (n=79)	C20ORF20	0.129780096594989	0.27380624776042	0.502699089101467
ACC (n=79)	C21ORF45	0.0780620685929423	0.511532192060593	0.708974772072879
ACC (n=79)	C22ORF41	-0.130088500447265	0.272657986565372	0.502595366940778
ACC (n=79)	C3ORF75	-0.045026498678924	0.705238527878853	0.850966549476746
ACC (n=79)	CABLES1	0.0653448616248423	0.58282836223966	0.765620180281984
ACC (n=79)	CADM1	-0.00632667316681756	0.95763418112385	0.988251703909979
ACC (n=79)	CADM2	-0.0035199006879851	0.976421910327125	0.991505174673464
ACC (n=79)	CADM3	0.165369418751702	0.16205973879324	0.360132752873866
ACC (n=79)	CARM1	0.0988351379171843	0.405458408683206	0.62861768788094
ACC (n=79)	CASC5	0.00960150678074837	0.935743180033856	0.978483612961351
ACC (n=79)	CASK	-0.134040409919596	0.258229408741532	0.485855353450899
ACC (n=79)	CC2D1B	0.130785416861784	0.270075090741631	0.425315103530128
ACC (n=79)	CCDC101	-0.143901020867219	0.224517372027091	0.372642941123803
ACC (n=79)	CCDC99	0.0108625633965976	0.927325276271935	0.953547841924869
ACC (n=79)	CCNA1	-0.0535582242599704	0.65269112103429	0.758943163993361
ACC (n=79)	CCNA2	0.0292880908533656	0.805704483272294	0.875765742687276
ACC (n=79)	CCNB1	-0.0130746886863981	0.912578493342642	0.945677195173722
ACC (n=79)	CCNB2	0.100168843780395	0.399119460385478	0.554332583868719
ACC (n=79)	CCND1	-0.177904785660969	0.132112247811265	0.24521994953367
ACC (n=79)	CCND2	-0.261523908425865	0.0254208667472591	0.0703817728764825
ACC (n=79)	CCND3	-0.241293990335994	0.0397316530550445	0.0990196960873382
ACC (n=79)	CCNE1	-0.0415435297835258	0.727109986335878	0.822492146089649
ACC (n=79)	CCNE2	0.0944907960493251	0.426510661428665	0.581275177415558
ACC (n=79)	CCNH	-0.313060874953147	0.0070014170221749	0.0245663755164032
ACC (n=79)	CD151	-0.00751272345966825	0.949701427055119	0.966672065747729
ACC (n=79)	CD2AP	-0.0430636013285	0.717536639183242	0.817588982403099
ACC (n=79)	CD47	0.158726436112598	0.179831887064214	0.314804178668208
ACC (n=79)	CDC14A	0.0953910897892827	0.422097430965988	0.576242226574727
ACC (n=79)	CDC16	-0.114810052843978	0.333439141952821	0.493983914004179
ACC (n=79)	CDC20	0.11915281735194	0.315352855195593	0.475107879767372
ACC (n=79)	CDC25A	0.0506637389871415	0.670345803835555	0.77608776131468
ACC (n=79)	CDC25B	0.12767926385312	0.281714146877741	0.441039760278265
ACC (n=79)	CDC25C	0.0288631661412113	0.808469385977906	0.892104150044586
ACC (n=79)	CDC26	0.113098259144991	0.340744679772824	0.508202983683912
ACC (n=79)	CDC45	0.149615659714215	0.206453317102874	0.358270398443165
ACC (n=79)	CDC6	0.0994670680303118	0.402447610959124	0.568830545525263
ACC (n=79)	CDC7	0.0620256285152348	0.602155848267365	0.744551280701533
ACC (n=79)	CDCA5	0.117534963673022	0.322015590290267	0.487902409530708
ACC (n=79)	CDCA8	0.0735368302243657	0.536382451783186	0.701033969311443
ACC (n=79)	CDH1	0.405547636823103	0.000371640001369209	0.002186117655113
ACC (n=79)	CDH11	-0.136726579675431	0.248723224414571	0.410265112436406
ACC (n=79)	CDH12	0.117027593440692	0.324123454775216	0.488321589115203
ACC (n=79)	CDH13	0.0894061776696932	0.451924511993721	0.619573776666504
ACC (n=79)	CDH15	-0.161966231756916	0.170995028139116	0.312886337458634
ACC (n=79)	CDH18	0.0669439770974098	0.573619176351293	0.722200309320883
ACC (n=79)	CDH2	-0.0161713729474911	0.891985429491813	0.938932031044014
ACC (n=79)	CDH24	-0.0541581381027347	0.649055289620421	0.780203646144083
ACC (n=79)	CDH3	0.0753604155477547	0.526297195657151	0.692496310075199
ACC (n=79)	CDH4	-0.130146865922995	0.272441041349226	0.432255205615909
ACC (n=79)	CDH6	0.147358395455424	0.213461006125655	0.367091851626098
ACC (n=79)	CDH7	0.0113613545693805	0.92399785060682	0.961246138472635
ACC (n=79)	CDH9	0.103748944644343	0.382394845881988	0.555201228140817
ACC (n=79)	CDK1	0.0933227133401363	0.432275647661934	0.603526209650169
ACC (n=79)	CDK11A	0.0377864796094778	0.750948519554153	0.858226879490461
ACC (n=79)	CDK11B	-0.0678373868209681	0.568503665674714	0.727855097476176
ACC (n=79)	CDK2	0.229599225618762	0.0506979081642154	0.131682878348611
ACC (n=79)	CDK4	0.109968450017925	0.354359162834839	0.524976537533095
ACC (n=79)	CDK5RAP2	0.0192267543123248	0.871736606759866	0.915177254923765
ACC (n=79)	CDK6	0.0188855120872961	0.873994278452195	0.915177254923765
ACC (n=79)	CDK7	-0.305512003573697	0.00857858261567762	0.0282422472944119
ACC (n=79)	CDKN1A	-0.0718114109172314	0.546011617022095	0.705669295020478
ACC (n=79)	CDKN1B	-0.126661297183709	0.285599953316437	0.450650813911537
ACC (n=79)	CDKN1C	-0.110598436829967	0.351592078199155	0.5228134991809
ACC (n=79)	CDKN2A	0.233434172043996	0.0468570158760631	0.12277577712847
ACC (n=79)	CDKN2B	-0.0411778249061884	0.729419480983597	0.843105639787305
ACC (n=79)	CDKN2C	0.060797224601115	0.609379654683856	0.76172456835482
ACC (n=79)	CDKN2D	-0.135268008611399	0.253854864248435	0.416155515161368
ACC (n=79)	CDT1	0.115346581143389	0.331169878919384	0.500824013488671
ACC (n=79)	CENPA	0.0708177742835325	0.55159466693391	0.71173505410827
ACC (n=79)	CENPC1	-0.171811152046376	0.146098626849212	0.279614596840597
ACC (n=79)	CENPE	-0.0138338510148761	0.907524187002123	0.942882272209998
ACC (n=79)	CENPF	0.117954907522166	0.320277576031505	0.49848649965993
ACC (n=79)	CENPH	0.0830258377393807	0.48496675874716	0.640066168958911
ACC (n=79)	CENPI	0.118169443292741	0.319392001368027	0.498077195115832
ACC (n=79)	CENPJ	0.0697376368371325	0.557694720000024	0.7020257942187
ACC (n=79)	CENPK	0.0706086150974003	0.55277337950049	0.701952547107029
ACC (n=79)	CENPL	0.144690153750277	0.221959202168754	0.388550025678344
ACC (n=79)	CENPM	0.15418084073434	0.192783733713138	0.348854084194438
ACC (n=79)	CENPN	0.0280297630404552	0.813898951400448	0.89562470580517
ACC (n=79)	CENPO	0.0468859220600688	0.693657765248239	0.805408145426112
ACC (n=79)	CENPP	0.0277677476150922	0.815607787135804	0.895920038111329
ACC (n=79)	CENPQ	0.181210789115983	0.124961856270166	0.251812304826531
ACC (n=79)	CENPT	0.100615854807736	0.397008002267293	0.559166200376469
ACC (n=79)	CENPW	0.1386266897953	0.242145276239898	0.415478841113564
ACC (n=79)	CEP110	0.0439722218775548	0.711834739216944	0.821742844694885
ACC (n=79)	CEP135	-0.0181031239086911	0.879174351687525	0.938035762673653
ACC (n=79)	CEP152	0.277630660732366	0.0174025561779362	0.0543829880560505
ACC (n=79)	CEP164	0.0827307742589349	0.486525176431377	0.640164705830759
ACC (n=79)	CEP192	0.0304077721302053	0.798430394587198	0.884687417825151
ACC (n=79)	CEP250	0.111425307042373	0.347980615874154	0.5199999378337
ACC (n=79)	CEP290	-0.106852673143547	0.36824161302747	0.534652069731354
ACC (n=79)	CEP57	0.0645492381414909	0.587435303557377	0.756858043923701
ACC (n=79)	CEP63	0.0529523684065902	0.656371177696634	0.802869157521284
ACC (n=79)	CEP70	0.132999227116998	0.261979525527759	0.488539907744073
ACC (n=79)	CEP72	0.088318155470341	0.457469405944249	0.66768250113745
ACC (n=79)	CEP76	-0.11858054638216	0.317699409274562	0.533948587016071
ACC (n=79)	CEP78	0.187862031248981	0.11147536934064	0.271064727879975
ACC (n=79)	CETN2	-0.217499974847094	0.0645384020950867	0.188947783183765
ACC (n=79)	CHD1L	0.0901960426733165	0.447922531369019	0.658814634919981
ACC (n=79)	CHD3	0.111707051761645	0.346755351240974	0.567288918185643
ACC (n=79)	CHD4	-0.0766303114868644	0.519330546078051	0.713957344942902
ACC (n=79)	CHEK1	0.0633721232652807	0.594281294350502	0.758253645104309
ACC (n=79)	CHMP2A	-0.277567713225942	0.0174290705935084	0.0741662578447167
ACC (n=79)	CHMP2B	0.0528243132671654	0.657150052776061	0.802869157521284
ACC (n=79)	CHMP4A	-0.210797864943524	0.0734304833785139	0.203290702297581
ACC (n=79)	CHMP4B	0.0246399308038155	0.836071203503333	0.917499263103795
ACC (n=79)	CHMP6	0.0247730136583336	0.835198204983658	0.917499263103795
ACC (n=79)	CHMP7	-0.207674823931369	0.0778962022181136	0.211962455015275
ACC (n=79)	CHTF18	0.200534983720567	0.0889192291292859	0.230211596451226
ACC (n=79)	CHTF8	-0.0697637337019795	0.55754696061504	0.74092619350836
ACC (n=79)	CKAP5	-0.187291004178931	0.112587146579757	0.271294329107849
ACC (n=79)	CKS1B	0.146735985876488	0.215422484728226	0.423434859416661
ACC (n=79)	CLASP1	-0.200172195277275	0.0895105753224652	0.229514295698629
ACC (n=79)	CLASP2	-0.0169437200156462	0.886859842368724	0.939858598092033
ACC (n=79)	CLDN1	-0.0259835592811656	0.827266503400964	0.907659602973324
ACC (n=79)	CLDN10	0.201615154222232	0.0871767743616556	0.226433180160144
ACC (n=79)	CLDN11	0.0505326519188614	0.671149683753265	0.808357554865813
ACC (n=79)	CLDN15	0.195375930387433	0.0976232712054213	0.245701600782581
ACC (n=79)	CLDN16	-0.194941586435625	0.0983854556500091	0.246734685015697
ACC (n=79)	CLDN19	0.143190372514999	0.226838699598746	0.440463494366498
ACC (n=79)	CLDN2	0.0165478233511738	0.889486597269866	0.939954208319282
ACC (n=79)	CLDN3	-0.177810577165996	0.132320458978533	0.306830049805293
ACC (n=79)	CLDN4	-0.0163790726834359	0.89060661238252	0.939954208319282
ACC (n=79)	CLDN5	0.165910976793584	0.160670257913683	0.353121445964139
ACC (n=79)	CLDN6	0.0344092451051695	0.772578277665202	0.874204557471233
ACC (n=79)	CLDN7	0.1895791925254	0.108183141248866	0.263861320119185
ACC (n=79)	CLDN8	0.119120917056111	0.315483365933551	0.536564950534762
ACC (n=79)	CLIP1	-0.0696815659772641	0.558012253988861	0.727314386284028
ACC (n=79)	CLOCK	-0.211451562952298	0.0725221978051782	0.196005940013995
ACC (n=79)	CLSPN	0.0763517583883639	0.520854689750478	0.707442702547338
ACC (n=79)	COL17A1	0.0206923416613876	0.862052067971291	0.933209275205727
ACC (n=79)	COPS2	-0.253629996880756	0.0303760890447251	0.106565943279392
ACC (n=79)	COPS3	-0.00491001393402046	0.967114654296094	0.989918534631151
ACC (n=79)	COPS4	-0.285257573076687	0.0144357303569283	0.0618750165746729
ACC (n=79)	COPS6	0.0290216780971439	0.807437703711031	0.909922639869279
ACC (n=79)	COPS7A	-0.158678449381198	0.179965225311635	0.347758889491082
ACC (n=79)	COPS7B	0.0932853352478209	0.432460850703146	0.624492203181439
ACC (n=79)	COPS8	-0.063623144956199	0.592818383658706	0.76193623121352
ACC (n=79)	CRB3	-0.148678167819751	0.209343649536299	0.389476557276836
ACC (n=79)	CREBBP	-0.0123415207302255	0.917463025546476	0.976180243734209
ACC (n=79)	CSNK1D	0.00683223124381724	0.954252269981459	0.987492223731258
ACC (n=79)	CSNK1E	0.095132933837735	0.423360222142479	0.61606673845476
ACC (n=79)	CSNK2A1	-0.164482585213592	0.164354232811566	0.32385070504742
ACC (n=79)	CSNK2A2	0.177646905323198	0.132682783181349	0.275824728179734
ACC (n=79)	CSNK2B	0.000270437292461917	0.998188216523957	0.998188216523957
ACC (n=79)	CSRP2BP	-0.312708656962299	0.00706889951609208	0.035124966539588
ACC (n=79)	CTNNA1	-0.307524697290199	0.00813030940052514	0.0391822139784344
ACC (n=79)	CTNND1	-0.07531625737693	0.526540285326021	0.707953324808096
ACC (n=79)	CUL1	-0.0221961152014778	0.852136259786071	0.936413472292386
ACC (n=79)	CUL4A	-0.0982239702072603	0.408382776880558	0.603893200562747
ACC (n=79)	CUL4B	-0.137291961484866	0.246753290206975	0.437902200098381
ACC (n=79)	DAXX	0.0139629382728341	0.906665116259636	0.972280449937286
ACC (n=79)	DBF4	0.096543334406624	0.41648754167348	0.6223235045932
ACC (n=79)	DCLRE1A	-0.182651734162464	0.121939326829773	0.273253393456075
ACC (n=79)	DCLRE1B	0.184433525300515	0.1182795608634	0.267298442629153
ACC (n=79)	DCTN1	-0.0491467439699407	0.679671027024248	0.818844412088062
ACC (n=79)	DCTN2	-0.140009619515779	0.23743371046028	0.429744272326299
ACC (n=79)	DCTN3	0.00945363125888358	0.936730768915582	0.979771283848236
ACC (n=79)	DDB1	-0.325438691970323	0.00496226258152492	0.0232699124902941
ACC (n=79)	DDB2	-0.258279822237969	0.0273675027521482	0.0893632742927288
ACC (n=79)	DHFR	-0.125498835033305	0.29008049635757	0.492705726297358
ACC (n=79)	DIDO1	0.0433456541637739	0.715764996379856	0.847059167313439
ACC (n=79)	DKC1	-0.059152113494972	0.619112543087504	0.777535375934071
ACC (n=79)	DMC1	0.0887783934729087	0.455119342809994	0.656027881527919
ACC (n=79)	DNA2	0.193651223737971	0.100677228716448	0.237586380451794
ACC (n=79)	DNMT3A	-0.0395553288420158	0.739694589569461	0.86669953757607
ACC (n=79)	DOT1L	0.018444136237144	0.876915925385002	0.95576667616894
ACC (n=79)	DPY30	-0.157706191623734	0.182682292247716	0.359080672722783
ACC (n=79)	DR1	0.0339039725049754	0.775829711103466	0.891758288624674
ACC (n=79)	DSCC1	0.0585095874301956	0.622931833965068	0.781105747918581
ACC (n=79)	DSN1	0.147953080782551	0.211598714089577	0.400186693313621
ACC (n=79)	DST	0.0292810568700603	0.80575023279303	0.902801381280706
ACC (n=79)	DTL	0.118382247387934	0.318515125516499	0.49767988361953
ACC (n=79)	DULLARD	0.184653322280836	0.117834007358278	0.238431474341395
ACC (n=79)	DYNC1H1	-0.127432492615405	0.282652888512663	0.460534237902506
ACC (n=79)	DYNC1I1	-0.123973565561067	0.296029297018815	0.473646875230104
ACC (n=79)	DYNC1I2	-0.0990582728154866	0.404393792988275	0.573608217004645
ACC (n=79)	DYNC1LI1	-0.00497000373206072	0.966713093018742	0.983205010594826
ACC (n=79)	DYNC1LI2	-0.0886300588657354	0.455876040130191	0.616200311674975
ACC (n=79)	DYNLL1	-0.133522221800642	0.260091233009557	0.433982320928223
ACC (n=79)	DYNLL2	-0.276706934582131	0.0177951357491331	0.0567175641406634
ACC (n=79)	DYRK1A	-0.069278111297968	0.560299585569473	0.712622684349092
ACC (n=79)	E2F1	0.0493661644738516	0.678319200536419	0.807522857781451
ACC (n=79)	E2F2	0.0747867104570106	0.52945979353554	0.684277600692135
ACC (n=79)	E2F3	0.0375291549641351	0.752590086209382	0.859402848450049
ACC (n=79)	E2F4	-0.0941781523608195	0.428049375222683	0.593482669286216
ACC (n=79)	E2F5	-0.190120683835639	0.107160739749859	0.223834443341741
ACC (n=79)	E2F6	-0.1932801754086	0.101343884858624	0.214484412399204
ACC (n=79)	EED	0.0526826002048971	0.658012425025159	0.791593894767109
ACC (n=79)	EHMT1	0.101001341934978	0.395192459551113	0.565570604008749
ACC (n=79)	EHMT2	0.15274009892374	0.197025545890294	0.347947983912218
ACC (n=79)	ELL	-0.0372401493942527	0.754435062988819	0.868414460994324
ACC (n=79)	ELP2	0.0481484197609049	0.68583427519269	0.819121994116697
ACC (n=79)	ELP3	-0.232631657300174	0.0476402988623533	0.138589960326846
ACC (n=79)	ELP4	-0.0707373990922452	0.552047476741309	0.735979195026553
ACC (n=79)	EMD	0.0619760072308286	0.602446920184261	0.755419335654246
ACC (n=79)	EME1	0.239518228068065	0.0412572956625747	0.1249029847288
ACC (n=79)	EME2	-0.20301358133269	0.0849611150629422	0.218549492123324
ACC (n=79)	EML4	0.249314457271995	0.0334125505734757	0.10950767535412
ACC (n=79)	ENSA	0.0642668708027819	0.589074266316849	0.748030814370602
ACC (n=79)	ENY2	-0.0267264161348419	0.822407649304696	0.907484302681044
ACC (n=79)	EP300	-0.098169827209876	0.408642436380136	0.614499904331032
ACC (n=79)	EP400	0.0257199471436739	0.828992296031222	0.909710714888005
ACC (n=79)	ERCC1	0.131218853975463	0.268477005852956	0.463891154821523
ACC (n=79)	ERCC2	-0.102932341229234	0.386172141976616	0.591895831766158
ACC (n=79)	ERCC3	-0.037005387750462	0.755934763803614	0.868890533107603
ACC (n=79)	ERCC4	-0.241575601897117	0.0394940666570514	0.122462222192407
ACC (n=79)	ERCC6	0.152062833389178	0.199042483049962	0.386686507909897
ACC (n=79)	ERCC6L	0.0934337708308678	0.431725639145539	0.631408613009929
ACC (n=79)	ERCC8	-0.205249909617382	0.0815107734552977	0.212405924313479
ACC (n=79)	ESCO1	0.0310885327130851	0.794016098832039	0.893407706140129
ACC (n=79)	ESCO2	0.0413850239036041	0.728110684077285	0.829755765330239
ACC (n=79)	ESPL1	0.112471751175613	0.343443359688506	0.510696445633467
ACC (n=79)	EYA1	0.191683766912791	0.104251447075477	0.22601939745361
ACC (n=79)	EYA2	0.268474426146036	0.0216419788618013	0.0687046947993692
ACC (n=79)	EYA3	0.0197056049120145	0.868570240419885	0.930195705938297
ACC (n=79)	EYA4	0.021071610050942	0.859549121174005	0.922198037130908
ACC (n=79)	EZH2	0.111575961530905	0.347325107827911	0.513436307361928
ACC (n=79)	FAM128A	-0.0145818872725018	0.902547536058828	0.948730756211329
ACC (n=79)	FAM128B	0.00314566401138904	0.978928134000947	0.987569365953036
ACC (n=79)	FAM175A	-0.0700545119069155	0.555901849045291	0.702561578572248
ACC (n=79)	FAM48A	0.0108316632482261	0.927531452041251	0.959224135071286
ACC (n=79)	FANCA	0.13814614746061	0.24379742507247	0.402970950533009
ACC (n=79)	FANCB	0.0616208098441944	0.604532269649777	0.737234475182655
ACC (n=79)	FANCC	0.227794507569916	0.0525927402034148	0.137049485872091
ACC (n=79)	FANCD2	0.254918475834452	0.0295157941326934	0.0874542048376101
ACC (n=79)	FANCE	0.121080824703322	0.307529443007129	0.478645047481912
ACC (n=79)	FANCF	-0.284857649311916	0.0145796761994035	0.0509333666354709
ACC (n=79)	FANCG	0.346448460640863	0.00267730951777367	0.0118991534123274
ACC (n=79)	FANCI	0.167772742538702	0.155960701788033	0.299924426515449
ACC (n=79)	FANCL	-0.191303043512039	0.104954348905798	0.226316655322476
ACC (n=79)	FANCM	-0.103806971859123	0.382127280473456	0.543669486086137
ACC (n=79)	FBLIM1	0.0344756702699449	0.772151120300154	0.843881005792518
ACC (n=79)	FBXL18	0.0648487933513595	0.585698837520656	0.715357358803855
ACC (n=79)	FBXL7	-0.0596292598818527	0.616282789160382	0.736959987037826
ACC (n=79)	FBXO5	-0.00319840826984533	0.978574898366045	0.984133122541029
ACC (n=79)	FBXW11	-0.27102982593893	0.020378507224231	0.0548916019507905
ACC (n=79)	FEN1	-0.0394645817049831	0.740270646583413	0.834339804840747
ACC (n=79)	FERMT2	0.0832369588908731	0.483853320116468	0.630887668652473
ACC (n=79)	FGFR1	-0.0966395076377563	0.416021261812442	0.573822430086127
ACC (n=79)	FKBP6	0.128569072201842	0.278346435239662	0.430710151241257
ACC (n=79)	FKBPL	-0.0811297013690268	0.495027447117304	0.640812229278063
ACC (n=79)	FLNA	0.0978787535659924	0.41004001796827	0.567529436634284
ACC (n=79)	FLNC	-0.124794581828597	0.292817341394017	0.447049376174072
ACC (n=79)	FOXM1	0.114481846613502	0.334832129233227	0.499430913627348
ACC (n=79)	FTO	-0.190785792090266	0.10591520464087	0.200787117802598
ACC (n=79)	FYB	0.50894394288722	4.2709e+08	3.16363e+09
ACC (n=79)	FYN	0.237809550444462	0.0427708351188216	0.0969310710908138
ACC (n=79)	FZR1	-0.22342840877164	0.057417252082186	0.124481847332653
ACC (n=79)	GAR1	-0.123226036864027	0.298973753606494	0.453850100351413
ACC (n=79)	GATAD2A	-0.17948140109635	0.128664510989915	0.236624388027429
ACC (n=79)	GATAD2B	0.0728082860710922	0.540438067652474	0.717763811859187
ACC (n=79)	GEN1	-0.127458272605156	0.282554721986555	0.486115650729557
ACC (n=79)	GINS1	0.0504325894611833	0.671763555985517	0.799718519030377
ACC (n=79)	GINS2	0.1157036948155	0.32966488737235	0.540434241594016
ACC (n=79)	GINS3	-0.177107820280544	0.133881485814961	0.297514412922135
ACC (n=79)	GINS4	0.0521970838476621	0.660970329904825	0.793215495389025
ACC (n=79)	GIYD2	-0.038725596079527	0.744966962341312	0.847006317078582
ACC (n=79)	GMNN	-0.085294119105573	0.473075392397962	0.659338525990191
ACC (n=79)	GOLGA2	0.0446110072123	0.707835544635901	0.826940653990611
ACC (n=79)	GORASP1	0.0935909732007848	0.430947778608003	0.625695504331039
ACC (n=79)	GORASP2	0.0178634534932665	0.880762196744153	0.924786547853853
ACC (n=79)	GPS1	0.0687525240634208	0.563285983321824	0.731616185771157
ACC (n=79)	GPS2	0.0688134452866982	0.562939443087867	0.731616185771157
ACC (n=79)	GRB2	-0.0345208451566984	0.77186065475333	0.861720911122338
ACC (n=79)	GSK3B	0.0225825568740013	0.849591708688901	0.911090304224023
ACC (n=79)	GTF2H2	-0.357192997303219	0.00192080794014253	0.0104533765449933
ACC (n=79)	GTF2H3	-0.0807743458110595	0.496924991201272	0.681886780379103
ACC (n=79)	GTF2H4	0.243267813234771	0.0380911307139993	0.12044626312727
ACC (n=79)	GTF2H5	-0.187315358872152	0.112539554537736	0.265710698406224
ACC (n=79)	GTSE1	0.108648218261974	0.36020152213401	0.566132058363867
ACC (n=79)	H2AFB1	0.325848721845318	0.00490481561256082	0.0178356931365848
ACC (n=79)	H2AFJ	-0.242100793757284	0.0390541324189749	0.102344946414758
ACC (n=79)	H2AFV	0.0586450791586815	0.622125615642896	0.758689775174264
ACC (n=79)	H2AFX	0.159042640113622	0.178955063688685	0.31394546384826
ACC (n=79)	H2AFZ	0.0148165954810714	0.900986796045354	0.937307460125206
ACC (n=79)	H3F3A	0.218264838775916	0.063581435524028	0.146242192228012
ACC (n=79)	HAT1	0.0266034119981731	0.823211735673142	0.891162907359287
ACC (n=79)	HAUS1	0.0934940506752388	0.431427271487993	0.583009826335125
ACC (n=79)	HAUS2	-0.0930564774094648	0.433595788181505	0.583967391490242
ACC (n=79)	HAUS3	-0.200066790776966	0.0896829647254473	0.184913329330819
ACC (n=79)	HAUS4	0.0908356194138353	0.444696503611615	0.593918535708333
ACC (n=79)	HAUS5	0.107913340847794	0.363479027397855	0.518330163847208
ACC (n=79)	HAUS6	0.0960373517541265	0.418945679556582	0.571939494275197
ACC (n=79)	HAUS7	0.139181171989854	0.240248513930254	0.383630361565275
ACC (n=79)	HAUS8	0.119068786855068	0.31569671613879	0.468566554565922
ACC (n=79)	HCFC1	-0.0463721580749192	0.696850704036462	0.809360727515488
ACC (n=79)	HDAC1	-0.063732256965967	0.592183002025021	0.740921637689488
ACC (n=79)	HDAC10	0.199234122575057	0.0910540085413053	0.187174257907326
ACC (n=79)	HDAC2	-0.00712255223416164	0.95231053947256	0.964365103263352
ACC (n=79)	HDAC3	-0.127396310794648	0.282790701883909	0.429283797926237
ACC (n=79)	HDAC8	-0.226853276882927	0.0536037245690293	0.212009368804542
ACC (n=79)	HERC2	-0.112021112209866	0.345392722746332	0.634851466535143
ACC (n=79)	HIST1H2AA	NA	NA	NA
ACC (n=79)	HIST1H2AB	-0.091072803113758	0.443503453657071	0.704757512390284
ACC (n=79)	HIST1H2AC	0.148659844121406	0.209400426702112	0.486249070726241
ACC (n=79)	HIST1H2AD	0.0903485924318012	0.447151890143699	0.707030330289404
ACC (n=79)	HIST1H2AG	-0.0938961611531547	0.429439937416293	0.692218379613531
ACC (n=79)	HIST1H2AH	0.0661774653126627	0.578025035253883	0.807383723619748
ACC (n=79)	HIST1H2AJ	0.0413870672623392	0.72809778081668	0.890275323895785
ACC (n=79)	HIST1H2BA	NA	NA	NA
ACC (n=79)	HIST1H2BB	0.119531095172375	0.313807888861423	0.606746780187726
ACC (n=79)	HIST1H2BC	0.0275190778994293	0.817230377986384	0.920410110070748
ACC (n=79)	HIST1H2BD	0.0676549744373363	0.569546391664264	0.804125750820948
ACC (n=79)	HIST1H2BH	0.0329420303967503	0.782030414354818	0.912175148987418
ACC (n=79)	HIST1H2BJ	0.144710079985936	0.221894871929357	0.497148221379275
ACC (n=79)	HIST1H2BK	0.169591885972173	0.151458742290132	0.396171422698093
ACC (n=79)	HIST1H2BL	0.0263793197238537	0.824677108537391	0.923497190016908
ACC (n=79)	HIST1H2BM	-0.0617485326210544	0.603782049411226	0.814705673804525
ACC (n=79)	HIST1H2BN	0.0288287215371311	0.808693613424784	0.916314881757557
ACC (n=79)	HIST1H2BO	-0.0184257580718814	0.877037613841113	0.947007602290611
ACC (n=79)	HIST1H3B	0.0967356276836843	0.415555541305033	0.648879800636342
ACC (n=79)	HIST1H4A	0.0925597191186466	0.436065071769692	0.669581684099334
ACC (n=79)	HIST2H2AA3	0.109326082558936	0.357194446634161	0.602859825542888
ACC (n=79)	HIST2H2AB	0.226078685300493	0.0544475834471435	0.183789311213987
ACC (n=79)	HIST2H2AC	0.0660641384625332	0.578677750102761	0.763931023237968
ACC (n=79)	HIST2H2BE	0.00198421215324242	0.986707443261211	0.995417345030225
ACC (n=79)	HIST2H2BF	-0.00338749654878102	0.977308582134955	0.992791920152991
ACC (n=79)	HIST2H3C	0.218518806539819	0.0632662303861636	0.20422073068008
ACC (n=79)	HIST3H2A	-0.152870080621815	0.19664013365194	0.410736571596741
ACC (n=79)	HIST3H2BB	-0.0747108451197198	0.529878714517389	0.735942659051929
ACC (n=79)	HIST3H3	-0.0615700754223259	0.604830387923295	0.779169581865758
ACC (n=79)	HJURP	0.120827163756569	0.308551494489821	0.547319724150459
ACC (n=79)	HMG20B	0.0202872982677457	0.864726611637832	0.931064992342215
ACC (n=79)	HMGN1	0.173751160307471	0.141530490672706	0.334983409876227
ACC (n=79)	HMMR	-0.0942501451956625	0.427694773797426	0.660532469185214
ACC (n=79)	HSP90AA1	-0.171418745806483	0.147035904194148	0.340952821319763
ACC (n=79)	HSP90AB1	-0.201139829418429	0.0879401826618249	0.246849635541965
ACC (n=79)	HSPA2	-0.10615428221105	0.371398168638692	0.615269314950966
ACC (n=79)	INADL	-0.00801839406805571	0.946320748306058	0.981915173339619
ACC (n=79)	INCENP	0.00472469363463068	0.96835520726981	0.988055751825456
ACC (n=79)	ING3	-0.181143250589245	0.125104915068171	0.256625466806506
ACC (n=79)	ING4	-0.0195599420785572	0.86953320984705	0.921000692118109
ACC (n=79)	ING5	0.198971052819955	0.0914905822897543	0.202189132132054
ACC (n=79)	INO80	-0.11509240991253	0.332243682703591	0.502447913351366
ACC (n=79)	INO80B	0.0281788354406479	0.812927103839922	0.892101074172754
ACC (n=79)	INO80C	-0.0728458695702891	0.540228483532503	0.701595433159095
ACC (n=79)	INO80D	-0.0732318346718554	0.538078457265896	0.699939456606044
ACC (n=79)	IQGAP1	-0.0665809985086495	0.575703611122391	0.724155485688541
ACC (n=79)	ISG15	0.0499081633577614	0.674984349920587	0.795268748065493
ACC (n=79)	ISY1	0.110053502838243	0.353984802205358	0.527643708673438
ACC (n=79)	ITGA6	0.15939393163831	0.177984597375025	0.330943288657823
ACC (n=79)	ITGB1	0.0392476857272923	0.741648065488694	0.845182980613896
ACC (n=79)	ITGB3BP	0.0278726773421839	0.814923343497312	0.893066677805273
ACC (n=79)	ITGB4	0.227081923011466	0.0533566850570726	0.134230654231629
ACC (n=79)	JAK2	0.0914832303589416	0.441443210950432	0.606794791684442
ACC (n=79)	JHDM1D	0.108539223205534	0.360686482720732	0.532629376357223
ACC (n=79)	JMJD6	0.0489793741634852	0.680702853022692	0.799650928661019
ACC (n=79)	KAT2A	0.228973894889341	0.0513480236677858	0.130301053924198
ACC (n=79)	KAT2B	-0.0252974526186257	0.831759927950385	0.899199922108525
ACC (n=79)	KAT5	-0.135513506374712	0.252986127852393	0.421643546420656
ACC (n=79)	KDM1A	0.0501657651032252	0.673401541071535	0.816244292207921
ACC (n=79)	KDM1B	-0.0843613044994277	0.477946527206268	0.663023519834976
ACC (n=79)	KDM2A	0.0872610291756536	0.46289245581055	0.649108911092641
ACC (n=79)	KDM2B	0.172349126855093	0.144820935723226	0.304886180469949
ACC (n=79)	KDM3A	-0.02950501515924	0.804293912643508	0.911522315648917
ACC (n=79)	KDM3B	-0.245904522315197	0.0359879622130669	0.114247499089101
ACC (n=79)	KDM4A	-0.0590516100264544	0.619709293700475	0.779508545535189
ACC (n=79)	KDM4B	-0.126665896587665	0.285582317011015	0.488715098026556
ACC (n=79)	KDM4C	-0.0105187036045985	0.929619885903717	0.967447012960788
ACC (n=79)	KDM4D	-0.0510635890522277	0.667896042700266	0.814507369146666
ACC (n=79)	KDM5A	-0.00934983711850289	0.937424016626901	0.967447012960788
ACC (n=79)	KDM5B	0.0028447275078029	0.980943622947936	0.988356295161648
ACC (n=79)	KDM5C	-0.0936084281217488	0.430861458185113	0.627849119395429
ACC (n=79)	KDM5D	0.10181122151071	0.391394176984955	0.597548361809092
ACC (n=79)	KDM6A	-0.120690968692143	0.309101158059149	0.510482185139011
ACC (n=79)	KDM6B	0.184593134767104	0.117955885963386	0.261398085237421
ACC (n=79)	KIAA0101	0.0801094272188192	0.500485718455207	0.686772855513148
ACC (n=79)	KIAA0174	-0.0764848885125338	0.520125967781449	0.706054137444822
ACC (n=79)	KIAA0892	-0.0898335696318225	0.449756608815497	0.641364148043489
ACC (n=79)	KIAA1310	0.00240429349463811	0.983893592162777	0.99008160217638
ACC (n=79)	KIAA1530	0.0105322024552509	0.929529795845205	0.963330879330486
ACC (n=79)	KIF18A	0.109304182563378	0.357291354715088	0.548304809735847
ACC (n=79)	KIF20A	0.0175863707885906	0.882598487163606	0.934102908165196
ACC (n=79)	KIF23	0.0796529645805205	0.502937779081742	0.687325080744908
ACC (n=79)	KIF2A	-0.0431902975964977	0.716740644343171	0.838322696154109
ACC (n=79)	KIF2B	0.077762299117445	0.513159980071107	0.695385259940424
ACC (n=79)	KIRREL	0.0307376262825174	0.796290705109719	0.893727120502891
ACC (n=79)	KIRREL2	0.200642163390053	0.0887451167110919	0.203542269427926
ACC (n=79)	KIRREL3	0.0380964310854911	0.748972691838844	0.857503885347772
ACC (n=79)	KNTC1	0.145385501859849	0.219722052916042	0.40493810214088
ACC (n=79)	KPNA2	0.0325647015475432	0.784466416238296	0.886958569217239
ACC (n=79)	KPNA6	-0.206519632723358	0.0796018641281974	0.186282368253084
ACC (n=79)	KPNB1	0.119027235353969	0.315866837919961	0.503650385016351
ACC (n=79)	KRT14	0.247997108691962	0.0343885884455624	0.0959513761523034
ACC (n=79)	KRT5	0.127956426223177	0.280662265342898	0.473506316582734
ACC (n=79)	LAMA3	-0.063245424915283	0.595020283122897	0.753386598527289
ACC (n=79)	LAMB3	-0.0638258259594409	0.591638374303975	0.75179525906779
ACC (n=79)	LAMC2	0.21234580260259	0.0712942924159795	0.170849385429284
ACC (n=79)	LBR	0.186231456530354	0.11467270227463	0.246654491685053
ACC (n=79)	LCMT1	-0.370023600251125	0.00127254369649238	0.00622999920123264
ACC (n=79)	LEMD2	0.155611979904928	0.188635613043001	0.336099087827173
ACC (n=79)	LEMD3	-0.0891353161503863	0.453301417803327	0.625747332891603
ACC (n=79)	LIG1	0.0416638326790251	0.726350779991201	0.83168480947364
ACC (n=79)	LIG3	0.0807516026906326	0.497046564998712	0.660526996676029
ACC (n=79)	LIN37	0.0836115568857307	0.481881060964451	0.647907308859766
ACC (n=79)	LIN52	-0.12110105987325	0.307448005966771	0.4780863417118
ACC (n=79)	LIN54	-0.177788387691441	0.132369536341705	0.257028225906224
ACC (n=79)	LIN9	0.137510040305268	0.245996314802794	0.406605479012883
ACC (n=79)	LMNA	0.136847594472554	0.248300675357166	0.409253186190933
ACC (n=79)	LMNB1	0.159028851907557	0.178993232926391	0.325442241684348
ACC (n=79)	LPIN1	-0.112248527654438	0.344408113321224	0.517906937325148
ACC (n=79)	LPIN2	-0.000893722294103576	0.994012594348875	0.99525666518035
ACC (n=79)	LPIN3	0.0714074086432502	0.548278315891018	0.69074433498081
ACC (n=79)	LYN	-0.0448123607900438	0.70657657268956	0.818033658685453
ACC (n=79)	MAD1L1	0.327855542398207	0.00463205814559345	0.0180763244706086
ACC (n=79)	MAD2L1	-0.0480579784554298	0.68639364229592	0.803974983655543
ACC (n=79)	MAD2L2	0.215861551672451	0.0666274899945202	0.150146456325679
ACC (n=79)	MAGI2	-0.200641511381662	0.0887461750794759	0.185376394469477
ACC (n=79)	MAPK1	-0.0766792655399413	0.519062919858839	0.67301513109736
ACC (n=79)	MAPK3	-0.0332093067733803	0.780306165184558	0.861027492617444
ACC (n=79)	MAPK8	-0.130053361854662	0.272788652930089	0.444181754428803
ACC (n=79)	MAPRE1	-0.00507414473632507	0.966016010920331	0.98072691463993
ACC (n=79)	MASTL	0.0571625299111221	0.630971196866664	0.754524600139508
ACC (n=79)	MAX	0.068639590461583	0.563928653473753	0.707939880551863
ACC (n=79)	MBD3	-0.066568876636918	0.575773282350299	0.715872127952749
ACC (n=79)	MBIP	-0.233097223834736	0.0471845880281927	0.121766678782433
ACC (n=79)	MCM10	0.140539935833094	0.235643879086809	0.400066035145686
ACC (n=79)	MCM2	0.226673649730481	0.0537984566806894	0.134917759700788
ACC (n=79)	MCM3	0.0246368107527274	0.836091672827654	0.905390831341267
ACC (n=79)	MCM4	-0.0585396878402053	0.622752688802963	0.749176166981008
ACC (n=79)	MCM5	0.220070273261989	0.0613680094775914	0.149223123349766
ACC (n=79)	MCM6	0.0413973817763023	0.728032648587663	0.830850383552254
ACC (n=79)	MCM7	0.189250360530863	0.108807693494705	0.229673231651092
ACC (n=79)	MCM8	0.0987778353521635	0.40573207352917	0.562540136608902
ACC (n=79)	MCPH1	-0.0444055997013624	0.709120669839335	0.818609719872248
ACC (n=79)	MCRS1	0.000110614461174701	0.999258942464991	0.999258942464991
ACC (n=79)	MDC1	0.112465429956613	0.343470656209879	0.502333683670755
ACC (n=79)	MDM2	-0.175305277908918	0.137949166835487	0.265286859299013
ACC (n=79)	MDM4	0.17916498858831	0.129350893741301	0.254878608357243
ACC (n=79)	MEAF6	-0.13493618984022	0.255032288904138	0.42329010606496
ACC (n=79)	MECOM	0.15895774934363	0.179190156854321	0.371378563428645
ACC (n=79)	MGMT	0.0902961322933661	0.447416821662316	0.657965914209288
ACC (n=79)	MINA	0.0252843284264831	0.831845933391644	0.917358555066026
ACC (n=79)	MIS12	-0.185608846934869	0.115912015908449	0.277364109142915
ACC (n=79)	MLF1IP	0.0769471745787981	0.517599527249579	0.714780714106201
ACC (n=79)	MLH1	0.0325078438693767	0.784833664279434	0.892962570507673
ACC (n=79)	MLH3	-0.164338085722194	0.164730352231114	0.350414265110714
ACC (n=79)	MLL	0.114974926801567	0.332740759719617	0.543250219950395
ACC (n=79)	MLL2	-0.160070139105111	0.17612733243478	0.365978872591751
ACC (n=79)	MLL3	-0.0561554105788742	0.637009892264012	0.80654914339001
ACC (n=79)	MLL4	-0.0226958819883147	0.848845801351002	0.923913797388846
ACC (n=79)	MLL5	0.086753076113409	0.465510675429394	0.670462135799871
ACC (n=79)	MNAT1	-0.103492971442226	0.383576487832023	0.595846971389551
ACC (n=79)	MND1	-0.0336080822465955	0.777735558224379	0.892962570507673
ACC (n=79)	MORF4L1	-0.0802569952823859	0.499694330390944	0.700097135398871
ACC (n=79)	MPP5	-0.160806054727713	0.174122187182487	0.363056412442147
ACC (n=79)	MRE11A	0.00604315916864174	0.959531067521729	0.97290856022482
ACC (n=79)	MSH4	-0.0461581448319036	0.698182308952181	0.852741751391976
ACC (n=79)	MSH5	0.365660643322581	0.00146654487038448	0.00902489151005831
ACC (n=79)	MSL1	0.127499757722769	0.282396800063269	0.493269519761168
ACC (n=79)	MSL2	0.1611360941221	0.173228370503445	0.310723534535328
ACC (n=79)	MSL3	0.0324917613540404	0.784937550972146	0.870943191092534
ACC (n=79)	MTA1	0.0273195386432609	0.818532943361328	0.892245822343055
ACC (n=79)	MTA3	-0.142154157039232	0.23025342675768	0.376692722711952
ACC (n=79)	MUS81	0.202486850123137	0.0857903732483801	0.183508819782631
ACC (n=79)	MYBL2	0.198788161552256	0.0917950659879254	0.193252770500896
ACC (n=79)	MYC	0.0819057312262266	0.490896775751587	0.639736584326792
ACC (n=79)	MYST1	-0.090043692844271	0.448692899152419	0.600256228730491
ACC (n=79)	MYST2	0.0971900186386609	0.413358011526239	0.565275913198275
ACC (n=79)	NBN	-0.192382022487593	0.102971825019927	0.21014658167332
ACC (n=79)	NCAPD2	0.127278916575874	0.283238152987519	0.430832816968297
ACC (n=79)	NCAPD3	0.0949707506655706	0.424154660092957	0.576354322253369
ACC (n=79)	NCAPG	0.0682137308803817	0.566355192755327	0.705900771074576
ACC (n=79)	NCAPG2	0.160406460355728	0.175208879287568	0.31357293832227
ACC (n=79)	NCAPH	0.0692692810094656	0.560349697373337	0.700437121716671
ACC (n=79)	NCAPH2	0.147957275907518	0.211585617767572	0.357985672844686
ACC (n=79)	NCK1	0.0681909091504436	0.566485368787347	0.705900771074576
ACC (n=79)	NCK2	0.0474184180817159	0.690354019681616	0.808321745386293
ACC (n=79)	NCOA1	-0.0747334096622909	0.529754098095326	0.670574807715602
ACC (n=79)	NCOA2	-0.167026883090822	0.157834979769664	0.291611971860812
ACC (n=79)	NCOR1	0.0605881325562855	0.610612997080696	0.764460716219964
ACC (n=79)	NCOR2	-0.15122352507357	0.201562429005693	0.37941163106954
ACC (n=79)	NDC80	0.141008006806913	0.234071908695379	0.419859925910993
ACC (n=79)	NDE1	0.0818566580416398	0.491157445728005	0.667452171113636
ACC (n=79)	NDEL1	0.0451006857034682	0.7047751765856	0.834053463414911
ACC (n=79)	NEDD1	0.0611152926110035	0.60750559300069	0.762719816003208
ACC (n=79)	NEK2	0.0867161499814954	0.465701322910654	0.649004064713046
ACC (n=79)	NEK6	-0.0390266031418862	0.743052905990477	0.853085691448917
ACC (n=79)	NEK9	-0.0841046791582838	0.479291310099485	0.658819670239842
ACC (n=79)	NFKB1	-0.0909340428807089	0.444201209600408	0.635675497619483
ACC (n=79)	NFKB2	0.197966209200074	0.0931733302676929	0.214191563833777
ACC (n=79)	NFRKB	0.165430645301446	0.1619022056982	0.319019124528473
ACC (n=79)	NHP2	-0.187794095010277	0.111607193627604	0.246672650698783
ACC (n=79)	NINL	0.0157194366770279	0.894986712748494	0.943511546347653
ACC (n=79)	NIPBL	-0.0929109015197769	0.43431859520008	0.629916478536928
ACC (n=79)	NME7	-0.010185373300376	0.931844778186049	0.96314705755664
ACC (n=79)	NOP10	-0.0390619044725611	0.742828531957801	0.853085691448917
ACC (n=79)	NPHS1	0.208887097475356	0.0761377083854347	0.182913413538582
ACC (n=79)	NPHS2	0.0243085366069245	0.83824594391335	0.916115785697651
ACC (n=79)	NPLOC4	-0.0859599793729493	0.469614709656497	0.651112249090464
ACC (n=79)	NPM1	-0.0830772063973167	0.484695718954217	0.6838740302705
ACC (n=79)	NSD1	-0.139169767517184	0.240287422630123	0.440894353449767
ACC (n=79)	NSL1	0.00670489009346627	0.955104040067456	0.975355890361141
ACC (n=79)	NUDC	-0.234493896934784	0.0458389641838058	0.135317975450349
ACC (n=79)	NUF2	0.170023124535537	0.150405875266774	0.322586327649918
ACC (n=79)	NUMA1	0.0324789215352427	0.785020493818815	0.877270094025284
ACC (n=79)	NUP107	0.0444037182285374	0.709132444962678	0.844872598509524
ACC (n=79)	NUP133	-0.00671009058028028	0.955069253629042	0.975355890361141
ACC (n=79)	NUP153	-0.0102170643693101	0.931633225927767	0.967952641807627
ACC (n=79)	NUP155	-0.00143546397811913	0.990383388132061	0.995522445907152
ACC (n=79)	NUP160	0.0490275387556365	0.680405860815152	0.822242732102903
ACC (n=79)	NUP188	0.104834525595944	0.377407829233163	0.589699733176817
ACC (n=79)	NUP205	0.0360865116151833	0.761813325919915	0.875647501057374
ACC (n=79)	NUP210	0.00788616771657176	0.947204663352614	0.975355890361141
ACC (n=79)	NUP214	0.185259424688032	0.116612045291108	0.274381283037902
ACC (n=79)	NUP35	-0.0755216585277181	0.525410033758524	0.711214935713739
ACC (n=79)	NUP37	-0.108927749138915	0.3589596149966	0.572047195213705
ACC (n=79)	NUP50	-0.000954170552114048	0.993607635330518	0.995522445907152
ACC (n=79)	NUP54	-0.026828244414964	0.821742128989444	0.905500968583409
ACC (n=79)	NUP62	0.0217391092121776	0.855147389479324	0.919955986063208
ACC (n=79)	NUP85	0.181572818872829	0.124197138788039	0.284159243910694
ACC (n=79)	NUP88	0.0849665470201355	0.474782913020225	0.684530899929679
ACC (n=79)	NUP93	-0.0879707685435007	0.459247636410061	0.674124970877154
ACC (n=79)	NUP98	-0.0516503972039253	0.664307112911911	0.806442625689725
ACC (n=79)	NUPL1	0.0180067369143082	0.879812870199351	0.942236005568248
ACC (n=79)	OBFC1	-0.222540172266531	0.0584415344108562	0.160113792906455
ACC (n=79)	ODF2	0.153085133995541	0.196003660257229	0.393977206547194
ACC (n=79)	OFD1	-0.0177278968282331	0.881660483971611	0.94295238927445
ACC (n=79)	OGT	0.0117037211295187	0.921714679864404	0.955144745973476
ACC (n=79)	OIP5	0.157306782295699	0.183807061408836	0.378009380789381
ACC (n=79)	OPTN	-0.0635888933608942	0.593017900783083	0.765692881296056
ACC (n=79)	ORC1L	0.12219590102831	0.303062616545363	0.525922111141629
ACC (n=79)	ORC2L	-0.0248609433187982	0.834621511877388	0.920807028776821
ACC (n=79)	ORC3L	-0.186631832120003	0.113881155619747	0.268746089958104
ACC (n=79)	ORC4L	-0.0936507805305527	0.430652052167412	0.64396568548398
ACC (n=79)	ORC5L	-0.0762111708232578	0.521624790226713	0.710902610189729
ACC (n=79)	ORC6L	0.0336237558749193	0.777634570489715	0.8874574270924
ACC (n=79)	PADI1	0.0769589045669015	0.517535502620568	0.707740858284538
ACC (n=79)	PADI2	0.46197507158859	3.8841e+09	0.000304635263995417
ACC (n=79)	PADI3	0.0311366017065745	0.793704644406745	0.899603561562406
ACC (n=79)	PADI4	0.110770010323172	0.350840804885864	0.528573717342168
ACC (n=79)	PADI6	-0.00797552264921997	0.946607330835244	0.970967278405297
ACC (n=79)	PAFAH1B1	-0.072320299557414	0.543162928237372	0.704263116029007
ACC (n=79)	PALB2	-0.0334388023347338	0.778826490047695	0.860581756958779
ACC (n=79)	PARP1	0.0814634544258675	0.493248713695023	0.658762889742936
ACC (n=79)	PARP2	-0.165117026805823	0.162710327099781	0.319940249517471
ACC (n=79)	PAX3	0.0974634384895354	0.412038947892849	0.588627068418356
ACC (n=79)	PBRM1	0.173505069564748	0.142103938284557	0.291495258019605
ACC (n=79)	PCBP4	0.124314018596819	0.294694596821197	0.470570214484946
ACC (n=79)	PCM1	-0.0640512070534841	0.590327446404064	0.737909308005079
ACC (n=79)	PCNA	-0.0907309762353862	0.445223434926776	0.617294190539724
ACC (n=79)	PCNT	-0.116876554405649	0.324752639766908	0.503492464754896
ACC (n=79)	PDS5A	-0.0221585475315309	0.852383707415707	0.909209287910088
ACC (n=79)	PDS5B	-0.0630125721522698	0.596379504454544	0.742337374484566
ACC (n=79)	PHF15	-0.242952419097849	0.0383494182909781	0.107271100114624
ACC (n=79)	PHF16	-0.136324493526656	0.250130727250017	0.423054084143792
ACC (n=79)	PHF17	-0.135191612362514	0.25412561973501	0.427555854596031
ACC (n=79)	PHF2	0.163558667718179	0.166770051967186	0.323041262890433
ACC (n=79)	PHF20	0.0858523545606703	0.470173139588459	0.639691346378856
ACC (n=79)	PHF8	-0.028713170687782	0.809445938436461	0.883342293278884
ACC (n=79)	PHLDA1	0.271111927171827	0.0203389806000578	0.0609407658428698
ACC (n=79)	PIAS1	0.105523524486862	0.374263111341722	0.532758877354764
ACC (n=79)	PIAS3	0.161517626999221	0.172199286646022	0.30256185276537
ACC (n=79)	PIAS4	-0.243189154506256	0.0381554112792209	0.0968901282969581
ACC (n=79)	PIF1	0.221132538269028	0.0600951462314251	0.140573441477018
ACC (n=79)	PIK3CA	0.0622654252544091	0.600750107267696	0.72928692839781
ACC (n=79)	PIK3CB	0.0214307045219183	0.857180582151992	0.913724896575347
ACC (n=79)	PIK3R1	-0.294287986438641	0.0114965123301153	0.0389712282376791
ACC (n=79)	PIK3R2	-0.135073303842319	0.254545304263504	0.409910680605561
ACC (n=79)	PKMYT1	0.0852063750083833	0.473532447631992	0.632721772342439
ACC (n=79)	PLEC	-0.024809151740488	0.834961180214578	0.902660735367111
ACC (n=79)	PLK1	0.0755866225402287	0.52505281227189	0.677487499705665
ACC (n=79)	PLK4	0.0587054478533179	0.621766545709359	0.743969816154202
ACC (n=79)	PMF1	0.0764355267161399	0.520396102241818	0.673651912287144
ACC (n=79)	POLA1	0.108738456913287	0.359800319246934	0.518631090806392
ACC (n=79)	POLA2	0.142268440139414	0.229875074978704	0.379175381408171
ACC (n=79)	POLD1	0.192908024237519	0.102015973538374	0.205583232434444
ACC (n=79)	POLD2	0.072169857233903	0.544004329044185	0.69276146159889
ACC (n=79)	POLD3	0.077511887786048	0.514521767959842	0.667127089737235
ACC (n=79)	POLD4	0.0202025678839306	0.865286288082632	0.917121316256519
ACC (n=79)	POLE	0.238399973477639	0.042242728875064	0.144419585897655
ACC (n=79)	POLE2	0.11079930308959	0.350712639497359	0.591920066662209
ACC (n=79)	POLE3	0.0194516267189845	0.87024939992523	0.953331931322696
ACC (n=79)	POLE4	-0.0221842320022828	0.852214529523271	0.944836165922749
ACC (n=79)	POLH	-0.0731735038345702	0.538403120548892	0.752753807016506
ACC (n=79)	POLI	-0.00322054280986608	0.978426661493827	0.994424550440532
ACC (n=79)	POLK	-0.21945969458459	0.0621094700281043	0.191106061624936
ACC (n=79)	POLN	-0.116111774243981	0.327950426468341	0.56644537346638
ACC (n=79)	POLQ	0.155568375237632	0.188761040794838	0.403766932181472
ACC (n=79)	POLR2A	-0.0474732270435609	0.690014296681189	0.850309726953869
ACC (n=79)	POLR2B	-0.210626761321811	0.073669721985662	0.219092109994534
ACC (n=79)	POLR2C	-0.324080570956506	0.00515681673515035	0.027320883365035
ACC (n=79)	POLR2D	-0.00594229597403066	0.960205960159387	0.98862904520915
ACC (n=79)	POLR2E	-0.151718096601276	0.200074782644619	0.419864555327294
ACC (n=79)	POLR2F	0.0752585230446959	0.526858196070958	0.744475162674753
ACC (n=79)	POLR2G	0.121409496842368	0.306208422035111	0.547379655978946
ACC (n=79)	POLR2H	0.23312770468562	0.0471548780162876	0.154754954839088
ACC (n=79)	POLR2I	0.26897320410197	0.0213902559422464	0.0864252765343289
ACC (n=79)	POLR2J	0.199166263038567	0.0911664666797521	0.250629461662549
ACC (n=79)	POLR2K	-0.102230862415098	0.38943464906484	0.626856577971574
ACC (n=79)	POLR2L	-0.188850966787319	0.109570013796951	0.263417672442686
ACC (n=79)	POM121	-0.0300639242017247	0.800662436712726	0.909518915012184
ACC (n=79)	POM121C	0.0185884017263203	0.875960790697754	0.943465119984005
ACC (n=79)	POT1	-0.0354773624174817	0.765717843637553	0.894269014467215
ACC (n=79)	PPIE	0.0517068434298211	0.663962281964243	0.828658074214343
ACC (n=79)	PPME1	-0.0611086510205664	0.607544699614818	0.79542352051513
ACC (n=79)	PPP1CB	-0.043607466901206	0.714121825844056	0.857173618894284
ACC (n=79)	PPP1CC	-0.154887827465599	0.190726425627172	0.386281368358829
ACC (n=79)	PPP1R12A	-0.0896897030229422	0.450485712891772	0.666152625348277
ACC (n=79)	PPP1R12B	-0.0305799542316761	0.79731330220019	0.908755487991808
ACC (n=79)	PPP2CA	-0.384918388833896	0.000772290608378171	0.00676560719422756
ACC (n=79)	PPP2CB	-0.124535266906454	0.29382934190151	0.529485712793807
ACC (n=79)	PPP2R1A	-0.283344842726231	0.015135444553444	0.0627515367162347
ACC (n=79)	PPP2R1B	-0.0745086195868344	0.530996188936836	0.734942822057904
ACC (n=79)	PPP2R2A	-0.0762157253065918	0.521599833022554	0.72570411550964
ACC (n=79)	PPP2R2D	-0.208138407252526	0.0772199562545453	0.208702584471744
ACC (n=79)	PPP2R3B	0.231776538815954	0.048486746751839	0.148051135120119
ACC (n=79)	PPP2R5B	-0.0859747588194793	0.469538051975254	0.684208454608749
ACC (n=79)	PPP2R5C	-0.059872238794718	0.614843921884977	0.797204436803859
ACC (n=79)	PPP2R5D	0.0266172689822686	0.823121142533288	0.918405737833515
ACC (n=79)	PPP2R5E	-0.0788561384364698	0.507233073081489	0.711906067482792
ACC (n=79)	PPP5C	-0.165553739672677	0.16158583194015	0.326436024121514
ACC (n=79)	PPP6C	-0.0472594421788932	0.691339747014494	0.840534646826132
ACC (n=79)	PRDM16	0.157030323064146	0.184588527184444	0.356692806153514
ACC (n=79)	PRDM9	0.145465996411576	0.219464103668447	0.399934585272797
ACC (n=79)	PRIM1	0.0563826604557454	0.635645219010033	0.80780080495746
ACC (n=79)	PRIM2	0.200289526091425	0.0893189876434704	0.211966993607816
ACC (n=79)	PRKACA	-0.323282884637421	0.00527420515802382	0.0224434262043567
ACC (n=79)	PRKAR2B	-0.306401591511096	0.0083778519168612	0.0322225073725431
ACC (n=79)	PRKCA	-0.116023208366351	0.328322035696137	0.543407301359282
ACC (n=79)	PRKCB	0.0628286038174108	0.597454352473831	0.783546691768958
ACC (n=79)	PRMT1	-0.111847531724543	0.346145430892038	0.559712636900425
ACC (n=79)	PRMT3	-0.0747412302147096	0.529710911202125	0.729378190983994
ACC (n=79)	PRMT5	-0.101655775992798	0.392121519452709	0.603263876081092
ACC (n=79)	PRMT6	-0.339355814416049	0.00331290363777228	0.0154989643872388
ACC (n=79)	PRMT7	-0.0251045817177564	0.833024047210298	0.919198948645846
ACC (n=79)	PRPF19	-0.00453178110243841	0.969646663002163	0.9806793051855
ACC (n=79)	PSMA1	-0.180953317402722	0.125507897650873	0.273586697876561
ACC (n=79)	PSMA2	-0.179568166626827	0.128476778316348	0.278721741710912
ACC (n=79)	PSMA3	-0.203451604217698	0.0842763573163898	0.204163910298447
ACC (n=79)	PSMA4	-0.0477274905462222	0.688439092836616	0.780100955055655
ACC (n=79)	PSMA5	-0.13783367155048	0.244875894672545	0.372434820794745
ACC (n=79)	PSMA6	-0.28618196670037	0.014107696542065	0.0386512234029177
ACC (n=79)	PSMA7	-0.163976633107693	0.16567395861572	0.274632539580335
ACC (n=79)	PSMA8	0.0344970110215081	0.772013899610376	0.839145543054757
ACC (n=79)	PSMB1	-0.232407715846866	0.047860785879883	0.104900352613442
ACC (n=79)	PSMB10	0.196944231774272	0.0949096067710519	0.178234003325919
ACC (n=79)	PSMB11	-0.0229767772765737	0.846997517305883	0.891576334006193
ACC (n=79)	PSMB2	-0.106445794210037	0.370078613646644	0.506090411824471
ACC (n=79)	PSMB3	0.152317230285403	0.198283149226494	0.314111919566723
ACC (n=79)	PSMB4	0.0294831535855432	0.804436041402197	0.864761815088183
ACC (n=79)	PSMB5	-0.281675589600654	0.0157697838457255	0.0421934015939145
ACC (n=79)	PSMB6	0.041824973587289	0.725334265670521	0.80936563239514
ACC (n=79)	PSMB7	-0.120499541534278	0.309874800473546	0.444264946915478
ACC (n=79)	PSMB8	0.0565961553846484	0.634364248617907	0.738706548608916
ACC (n=79)	PSMB9	0.235400194245076	0.044982837284837	0.100556546685307
ACC (n=79)	PSMC1	-0.0692390155355437	0.560521469775928	0.675327072019191
ACC (n=79)	PSMC2	-0.238512848027277	0.0421423850527562	0.0957781478471732
ACC (n=79)	PSMC3	-0.0442040764936367	0.710382280867309	0.798182338053156
ACC (n=79)	PSMC3IP	0.204813036749942	0.0821759131273981	0.16152513636835
ACC (n=79)	PSMC4	-0.0823288154164371	0.488652431754503	0.693080819016641
ACC (n=79)	PSMC5	-0.170971817526183	0.148108882465745	0.312630886471229
ACC (n=79)	PSMC6	-0.29228655882919	0.0120987488860905	0.0513904435243708
ACC (n=79)	PSMD1	-0.110790591957599	0.350750750499997	0.565727016935479
ACC (n=79)	PSMD10	-0.281138030220839	0.0159788759815369	0.0639155039261477
ACC (n=79)	PSMD11	-0.0232255937880194	0.845360998185464	0.917623878627369
ACC (n=79)	PSMD12	-0.288236378656785	0.0134016329155765	0.0549810581151857
ACC (n=79)	PSMD13	-0.00943541443791178	0.936852436847947	0.961884851220574
ACC (n=79)	PSMD14	-0.19121948050212	0.105109116783099	0.247315568901409
ACC (n=79)	PSMD2	-0.0181694824011893	0.87873480254963	0.928579592107744
ACC (n=79)	PSMD3	-0.0500749732192834	0.67395924188551	0.815415585641748
ACC (n=79)	PSMD4	0.122503255791012	0.301838859662702	0.508723465063257
ACC (n=79)	PSMD5	-0.0695002081312369	0.559039887623968	0.745828692107001
ACC (n=79)	PSMD6	-0.168336973343651	0.154553858087413	0.320673726072439
ACC (n=79)	PSMD7	-0.254981677900853	0.0294741283737285	0.0972305393512624
ACC (n=79)	PSMD8	-0.0995723093703323	0.401947471693886	0.619572210703485
ACC (n=79)	PSMD9	-0.0499452484739287	0.674756397118547	0.815415585641748
ACC (n=79)	PSME1	-0.291317900134768	0.0123999196064186	0.0519368360478265
ACC (n=79)	PSME2	-0.126053500304311	0.287936875537871	0.491702133689066
ACC (n=79)	PSME3	-0.0776829116106515	0.513591506534314	0.712085277690557
ACC (n=79)	PSME4	0.0734975553442426	0.536600701992255	0.68135213647513
ACC (n=79)	PSMF1	-0.0914196178153097	0.44176217834632	0.607233234840302
ACC (n=79)	PTK2	-0.039109541634458	0.742525785705285	0.834113778972931
ACC (n=79)	PTK2B	0.0903409225978474	0.447190618497614	0.612589888352896
ACC (n=79)	PTK6	0.278756138814556	0.0169342973018094	0.0513160524297255
ACC (n=79)	PTPN11	-0.240418646117835	0.0404777428870635	0.104458691321454
ACC (n=79)	PTPN6	0.134681569742526	0.255938298199214	0.421297610204467
ACC (n=79)	PTTG1	0.0838021153490823	0.480879414994046	0.63904241195222
ACC (n=79)	PVR	-0.052321436889263	0.660212239436714	0.7738888466132
ACC (n=79)	RAB1A	-0.0934305064087897	0.431741800422973	0.600684244066746
ACC (n=79)	RAB1B	-0.0321237798531737	0.787315587048876	0.854616648085618
ACC (n=79)	RAB2A	-0.159834992256099	0.176771573884117	0.322550337205264
ACC (n=79)	RAB8A	-0.0244388341412262	0.837390734507277	0.893216783474429
ACC (n=79)	RAD1	-0.177417150697614	0.133192664243162	0.259255794147274
ACC (n=79)	RAD17	-0.36120724299311	0.00169169418328091	0.00708563008704047
ACC (n=79)	RAD18	0.144060828457762	0.223997658198245	0.380169603749643
ACC (n=79)	RAD21	-0.0464266520300431	0.696511784723347	0.806381226886653
ACC (n=79)	RAD23A	0.0714235939118248	0.548187419270286	0.690629819553117
ACC (n=79)	RAD23B	0.0701131513554277	0.555570370679923	0.693379557790856
ACC (n=79)	RAD50	-0.217104560710967	0.0650376706622301	0.150811989941403
ACC (n=79)	RAD51	0.105132365988335	0.37604647978002	0.580766764139028
ACC (n=79)	RAD51AP1	0.112560098780975	0.343061995735434	0.56010121752724
ACC (n=79)	RAD51C	-0.0706792521231373	0.55237517071546	0.735274769671162
ACC (n=79)	RAD51L1	0.03065109086878	0.796851896505141	0.906248234337547
ACC (n=79)	RAD51L3	0.194380280474115	0.0993773118404088	0.234202429499234
ACC (n=79)	RAD9A	0.116098439214582	0.328006361179295	0.54215927467652
ACC (n=79)	RAE1	0.0557900489343671	0.639206476073809	0.799008095092262
ACC (n=79)	RAN	-0.166926501858868	0.158088498279188	0.32017923702114
ACC (n=79)	RANGAP1	-0.0219312007389165	0.853881479102486	0.928261345079128
ACC (n=79)	RB1	-0.0908435350703561	0.444656658448616	0.643402259348017
ACC (n=79)	RBBP4	-0.0691938281656991	0.560777978194481	0.738347610959393
ACC (n=79)	RBBP5	-0.137394390460694	0.246397549378129	0.439995623889517
ACC (n=79)	RBBP7	-0.348602770018997	0.00250714487409868	0.0130241292160971
ACC (n=79)	RBL1	-0.00987695409840539	0.93390386011248	0.965960003979076
ACC (n=79)	RBL2	-0.153685776189161	0.194233824537138	0.371739377104571
ACC (n=79)	RBX1	0.0141037922749273	0.905727860230277	0.951273121812212
ACC (n=79)	RCC1	-0.0104328274300739	0.9301930360323	0.965180841538055
ACC (n=79)	RCC2	0.173799434290891	0.141418205715213	0.297722538347818
ACC (n=79)	RCHY1	-0.214959159149296	0.0678011650333825	0.177257947799693
ACC (n=79)	RCOR1	-0.024348907300837	0.837980950344448	0.923863219018876
ACC (n=79)	REC8	0.240423183658657	0.0404738456006106	0.138372121711489
ACC (n=79)	RELA	0.00230437957744268	0.984562833878205	0.991030977822736
ACC (n=79)	REST	-0.12169210198362	0.305075504285327	0.535220182956715
ACC (n=79)	REV1	0.0164146277821028	0.890370611784943	0.953430244003468
ACC (n=79)	REV3L	-0.0131357564567483	0.912171789188865	0.958919095073708
ACC (n=79)	RFC1	-0.0801950182543749	0.500026625810366	0.71178167375141
ACC (n=79)	RFC2	0.143046808096473	0.227309678224542	0.441639670077588
ACC (n=79)	RFC3	-0.0102999971112265	0.931079634669418	0.967332314139323
ACC (n=79)	RFC4	0.253971581495862	0.0301459906272499	0.111137292635023
ACC (n=79)	RFC5	0.109751418151942	0.35531553872715	0.582484489716639
ACC (n=79)	RFWD2	0.105354745029832	0.375031981234724	0.602230797975278
ACC (n=79)	RMI1	-0.161201017061244	0.173052941184634	0.377227119748521
ACC (n=79)	RNF111	-0.0680257475393162	0.567427875422509	0.770600350897273
ACC (n=79)	RNF168	-0.0137872640061987	0.907834247807165	0.958426141303729
ACC (n=79)	RNF8	-0.183226101081367	0.120750246453964	0.296319623199911
ACC (n=79)	RPA4	0.0624521365066335	0.599656571015561	0.787726201662478
ACC (n=79)	RPS2	0.138685224961147	0.241944554902574	0.456442037937045
ACC (n=79)	RPS27	0.184579228665425	0.117984059322864	0.292220580366228
ACC (n=79)	RPS27A	0.118824861753106	0.316696245835771	0.546028010061674
ACC (n=79)	RRM2	0.018204387715655	0.878503609424663	0.95313958876496
ACC (n=79)	RSF1	-0.0595598411245357	0.616694137118216	0.764891953014842
ACC (n=79)	RSU1	0.0435056139556277	0.71476091438412	0.831117342307116
ACC (n=79)	RTEL1	-0.0755464346409643	0.525273781515105	0.702707400020207
ACC (n=79)	RUVBL1	0.1503668362185	0.204157955353912	0.374601752942957
ACC (n=79)	RUVBL2	-0.0202030177979772	0.865283316054162	0.92845509521104
ACC (n=79)	SAP130	0.0803244182790389	0.499332966259175	0.685191034317908
ACC (n=79)	SAP18	-0.241950328772768	0.0391797531631869	0.116796938851443
ACC (n=79)	SAP30	-0.0578928041548016	0.6266074700176	0.768843521493987
ACC (n=79)	SAP30L	-0.234401890771049	0.0459266231673418	0.134092330415597
ACC (n=79)	SAPS3	0.0122784126627101	0.917883611057821	0.956380918951752
ACC (n=79)	SDCCAG8	0.0154667163239336	0.896665658689353	0.946348980147074
ACC (n=79)	SDK1	-0.125336149555357	0.290711217407165	0.486545970555924
ACC (n=79)	SDK2	-0.0738593731927907	0.534591738383125	0.710420914794851
ACC (n=79)	SEC13	0.192622197695157	0.102534517013854	0.242685247370068
ACC (n=79)	SEH1L	0.0626875426684455	0.598279095499193	0.750659832434015
ACC (n=79)	SET	0.180105725578716	0.12731831492627	0.2805913276612
ACC (n=79)	SETD1A	-0.157268444408054	0.183915287457074	0.346597626850677
ACC (n=79)	SETD1B	-0.032742761530693	0.783316617542293	0.880131030946397
ACC (n=79)	SETD2	0.214597364417213	0.0682763738025549	0.180864566364384
ACC (n=79)	SETD3	-0.15180605371822	0.19981103599979	0.369165886373747
ACC (n=79)	SETD6	0.0324100890411013	0.785465179671109	0.87904143877577
ACC (n=79)	SETD7	-0.10499911108575	0.376655185474133	0.551875729632429
ACC (n=79)	SETD8	0.113874138411097	0.337421063733914	0.515146662189181
ACC (n=79)	SETDB1	0.138712107636628	0.241852410658077	0.41609016887411
ACC (n=79)	SETDB2	-0.186711486484897	0.113724181484808	0.240051042711996
ACC (n=79)	SFI1	0.0380777863250783	0.749091499957413	0.858557593074398
ACC (n=79)	SFTPA1	0.110008965485675	0.354180803184946	0.529019637088409
ACC (n=79)	SFTPA2	0.100988849632243	0.395251217881344	0.569731485234369
ACC (n=79)	SFTPD	0.374729398350613	0.00108954936822167	0.00473717116618117
ACC (n=79)	SGOL1	0.14276255501561	0.228244212955208	0.402192445736049
ACC (n=79)	SGOL2	0.0968259338364447	0.415118264966138	0.591969005299305
ACC (n=79)	SHFM1	-0.0158305230633384	0.89424885629278	0.94007764130647
ACC (n=79)	SHQ1	-0.0959370364500428	0.419434016318222	0.594941867118045
ACC (n=79)	SIRPA	-0.0644109246180882	0.588237867510254	0.737362178265107
ACC (n=79)	SIRPB1	-0.11156869474865	0.347356708437425	0.522727222392362
ACC (n=79)	SIRPG	0.654266146369942	34453.4	348896
ACC (n=79)	SIRT2	-0.11254706813839	0.343118227546282	0.519876102342852
ACC (n=79)	SKA1	0.202245935217821	0.0861717843312088	0.194189936521034
ACC (n=79)	SKA2	-0.0168074338016873	0.887763958871429	0.935182784892352
ACC (n=79)	SKAP2	-0.00411803494587051	0.972416751088197	0.989737151234807
ACC (n=79)	SKP1	-0.454279598503572	5.41252e+08	0.000618574027494229
ACC (n=79)	SKP2	0.108579378855132	0.360507768287747	0.581167186190676
ACC (n=79)	SMARCA2	-0.0639730470135218	0.590781915585499	0.762299245916772
ACC (n=79)	SMARCA4	0.0175668616722105	0.882727801925765	0.948549256589229
ACC (n=79)	SMARCA5	-0.210838687858611	0.0733734963988432	0.197398539932184
ACC (n=79)	SMARCB1	-0.0600107272794685	0.614024471681999	0.779598518412408
ACC (n=79)	SMARCC1	0.137436792515485	0.246250387971451	0.449603974189998
ACC (n=79)	SMARCC2	0.0569924680637568	0.631989212645253	0.792194363178284
ACC (n=79)	SMARCD1	0.0029149505835506	0.980473300552774	0.992884354990151
ACC (n=79)	SMARCD2	-0.171035974288267	0.147954497096021	0.331550693772596
ACC (n=79)	SMARCD3	-0.277829027254738	0.0173192275621802	0.0689322490037024
ACC (n=79)	SMARCE1	0.05543166050503	0.641364149476746	0.797964727187242
ACC (n=79)	SMC1A	-0.089747102483168	0.45019473865045	0.659341893654195
ACC (n=79)	SMC1B	0.0955701150431853	0.421222984429693	0.632229620157138
ACC (n=79)	SMC2	0.080146392437912	0.500287417818864	0.700928081007165
ACC (n=79)	SMC3	-0.0245522323585638	0.836646596937566	0.92065650281988
ACC (n=79)	SMC4	0.152559885764725	0.197560795785214	0.393155812507888
ACC (n=79)	SMYD2	0.107543534337158	0.365135224072237	0.58421635851558
ACC (n=79)	SMYD3	0.0888375668367557	0.454817675789043	0.661809024236618
ACC (n=79)	SPAST	-0.092541547760642	0.436155548021778	0.64496199337786
ACC (n=79)	SPC24	0.10911332835717	0.358136575560736	0.569113950845809
ACC (n=79)	SPC25	0.111815552903789	0.346284214165668	0.563656242577052
ACC (n=79)	SPO11	-0.0342026023730685	0.773907556700003	0.889353439960479
ACC (n=79)	SPTAN1	0.103826717264415	0.382036259385192	0.597583436365358
ACC (n=79)	SPTBN1	-0.0838393066548596	0.480684053215764	0.686568441600293
ACC (n=79)	SRC	-0.0698125060744763	0.557270863435346	0.744814587572321
ACC (n=79)	SSNA1	0.180791749657731	0.12585147567614	0.287402940154394
ACC (n=79)	STAG1	0.0792008257501882	0.505372723700094	0.705397654621672
ACC (n=79)	STAG2	-0.0514344479451239	0.665626992164657	0.826331328279177
ACC (n=79)	STAG3	-0.00535046324596437	0.964166559647974	0.985180446204404
ACC (n=79)	STIP1	-0.111756872219381	0.346538969714875	0.563656242577052
ACC (n=79)	STRA13	-0.00774118781892493	0.948173907171267	0.980563110923407
ACC (n=79)	SUDS3	-0.0819835007920116	0.490483823617806	0.693112779119488
ACC (n=79)	SUMO1	-0.0506299625919938	0.670552899326759	0.831151882991332
ACC (n=79)	SUMO2	0.0708396207441555	0.551471621385078	0.741190194262654
ACC (n=79)	SUMO3	0.0318268022097098	0.789236186619093	0.897947420726624
ACC (n=79)	SUN1	0.242976317543721	0.0383297961113829	0.125217963209904
ACC (n=79)	SUN2	0.0911038293233345	0.443347522211611	0.654364494882309
ACC (n=79)	SUPT3H	-0.0905768665658765	0.446000088951702	0.654943936227128
ACC (n=79)	SUPT7L	-0.0210928885370801	0.859408736437018	0.944756914400418
ACC (n=79)	SUV39H1	0.0395079165449972	0.739995541988735	0.857652776020712
ACC (n=79)	SUV39H2	0.102887822840763	0.3863787058479	0.575610734968939
ACC (n=79)	SUV420H1	-0.033388289263398	0.779152106495365	0.880822047264685
ACC (n=79)	SUV420H2	0.0754861115869629	0.525605549334648	0.699641330229148
ACC (n=79)	SUZ12	0.113148169046226	0.340530266342721	0.529532719055469
ACC (n=79)	SYCE1	0.0393815919151559	0.74079758528789	0.857652776020712
ACC (n=79)	SYCE2	0.0800986423262071	0.500543581907098	0.688032414992574
ACC (n=79)	SYCP1	0.0448682257484476	0.706227413632936	0.833306682752727
ACC (n=79)	SYCP2	0.11203143595739	0.345347987418737	0.532328304306338
ACC (n=79)	SYCP3	0.181167914639029	0.125052657679931	0.271853603652024
ACC (n=79)	SYNE1	0.0151806698694762	0.898566552500123	0.948355200527834
ACC (n=79)	SYNE2	-0.0329866206848858	0.78174268107078	0.882079188796367
ACC (n=79)	TADA1	0.0240692342724384	0.839817094102479	0.913376863103395
ACC (n=79)	TADA2A	0.0491084287528857	0.679907186571842	0.815480883444488
ACC (n=79)	TADA2B	-0.376451677326837	0.00102876941965178	0.00596388069363348
ACC (n=79)	TADA3	0.10943443504804	0.356715222290113	0.545139592116909
ACC (n=79)	TAF10	0.104994237370014	0.376677459779355	0.565615488870937
ACC (n=79)	TAF12	-0.0690414512342299	0.561643363453467	0.728224782435614
ACC (n=79)	TAF5L	-0.0793132727953503	0.50476658522908	0.689101140244478
ACC (n=79)	TAF6L	-0.0342703297197012	0.773471812574334	0.876455311698962
ACC (n=79)	TAF9	-0.287910812748701	0.0135114434695669	0.0571912951092779
ACC (n=79)	TAOK1	0.00196472614177592	0.986837971543052	0.996361325673795
ACC (n=79)	TBL1X	-0.179320271771443	0.129013696334095	0.288298762757755
ACC (n=79)	TBL1XR1	0.213195535265115	0.0701430075716366	0.188303376031239
ACC (n=79)	TCEA1	0.113064085462858	0.340891539050101	0.525860143385695
ACC (n=79)	TERF1	-0.149923080128054	0.205511729012063	0.388706763282242
ACC (n=79)	TERF2	-0.180008317045227	0.127527642450972	0.287079011250297
ACC (n=79)	TERF2IP	-0.24814280360549	0.0342794823002264	0.115225150588996
ACC (n=79)	TERT	-0.00330232138495192	0.977878989875356	0.992770548096808
ACC (n=79)	TESK1	0.0400466261115246	0.73657835420591	0.847859976064357
ACC (n=79)	TEX12	0.292961323200746	0.0118927221595028	0.0515547788063023
ACC (n=79)	TEX15	0.0458564222733286	0.700061191991626	0.819983826637337
ACC (n=79)	TFDP1	0.117911447349893	0.320457164929875	0.508963980322201
ACC (n=79)	TFDP2	0.0964051710026785	0.417157931779002	0.600227239969787
ACC (n=79)	TFPT	-0.0593316790127619	0.618046964295712	0.770363175251472
ACC (n=79)	TINF2	-0.232554607969239	0.0477160651726083	0.142543275713617
ACC (n=79)	TK1	0.138061846356777	0.244088057100153	0.428896960189171
ACC (n=79)	TMEM188	-0.27909431597728	0.0167957291891917	0.0682060068596617
ACC (n=79)	TMEM48	0.00172634525353029	0.988434807893921	0.996361325673795
ACC (n=79)	TMPO	-0.0682145318654661	0.566350624160515	0.729598227581984
ACC (n=79)	TNPO1	-0.273911166664191	0.0190299291317331	0.0634330971057769
ACC (n=79)	TOP2A	0.137624748206918	0.245598791244438	0.412122116105818
ACC (n=79)	TOP3A	0.0972141789010279	0.413241356325047	0.581007179367377
ACC (n=79)	TP53	-0.001278227432903	0.991436721781209	0.995168604046383
ACC (n=79)	TP53BP1	-0.0920938774676166	0.438387866305695	0.604415712494403
ACC (n=79)	TPR	0.0642767931083863	0.58901663865103	0.738378227206817
ACC (n=79)	TPX2	0.0921135505908248	0.438289630987917	0.604415712494403
ACC (n=79)	TRIM25	-0.198200803865396	0.0927783108370268	0.210375010551319
ACC (n=79)	TRRAP	-0.0105535420387376	0.929387379277361	0.956898202602173
ACC (n=79)	TSGA14	-0.0595082510044029	0.61699991596053	0.757055111608013
ACC (n=79)	TUBA1A	0.0885396078730615	0.456337796310257	0.619813645243134
ACC (n=79)	TUBA1B	0.213431769898619	0.0698256046797109	0.174564011699277
ACC (n=79)	TUBA1C	0.0533329500882909	0.654058509241924	0.783303603882544
ACC (n=79)	TUBA3C	0.0585189436879405	0.622876147057375	0.763094820284686
ACC (n=79)	TUBA3D	0.153247480359974	0.195524158490219	0.353889879620306
ACC (n=79)	TUBA3E	0.181096537393481	0.125203935128094	0.256828584878142
ACC (n=79)	TUBA4A	-0.105201395404479	0.375731388619157	0.55052218112697
ACC (n=79)	TUBA4B	0.043608350164608	0.714116284559284	0.818471386314365
ACC (n=79)	TUBA8	0.0769908218000076	0.517361312266671	0.679620771450471
ACC (n=79)	TUBAL3	0.0911861722829578	0.442933831868309	0.60572147947803
ACC (n=79)	TUBB	0.178934413567966	0.12985282258733	0.249716966514096
ACC (n=79)	TUBB1	-0.052282415124376	0.660450090184012	0.795723000221701
ACC (n=79)	TUBB2A	0.044477397878204	0.708671374630064	0.83128606994729
ACC (n=79)	TUBB2B	0.0047380483840872	0.968265806674609	0.984260032197824
ACC (n=79)	TUBB2C	0.115284637250833	0.331431372226543	0.505038281488065
ACC (n=79)	TUBB3	0.0575349865026019	0.628744010384218	0.770283626810681
ACC (n=79)	TUBB4	-0.335845598511304	0.00367465090438464	0.0128935119452093
ACC (n=79)	TUBB6	0.18933236458518	0.1086516821589	0.215151845859208
ACC (n=79)	TUBB8	0.189544311893626	0.108249258257236	0.214886865026771
ACC (n=79)	TUBG1	0.0969550558657679	0.414493498668924	0.583793660097077
ACC (n=79)	TUBG2	-0.0271412780721676	0.819697019200065	0.907417502520454
ACC (n=79)	TUBGCP2	-0.158827710179393	0.179550717926655	0.319201276314053
ACC (n=79)	TUBGCP3	-0.0937149029842176	0.430335116995052	0.595822243919551
ACC (n=79)	TUBGCP4	-0.108931438441185	0.358943241700759	0.535736181642925
ACC (n=79)	TUBGCP5	-0.211263342905026	0.0727827939382037	0.158654591690907
ACC (n=79)	TUBGCP6	-0.030954918881636	0.794881994424688	0.896232923659539
ACC (n=79)	TYMS	0.0933494350814543	0.432143272859845	0.596275118938333
ACC (n=79)	TYROBP	0.621552252262056	440622	4.8958e+06
ACC (n=79)	UBA52	0.10948167258756	0.356506422971341	0.533093716592659
ACC (n=79)	UBA7	0.0976686972964853	0.41105032213206	0.580989854603619
ACC (n=79)	UBB	-0.252512943557695	0.0311388942821463	0.0969304102167979
ACC (n=79)	UBC	-0.0263827971935652	0.824654364261084	0.912999061919642
ACC (n=79)	UBE2B	-0.331250486122585	0.00420112808214861	0.0197700145042287
ACC (n=79)	UBE2C	0.150019904789322	0.20521580133913	0.386288567226598
ACC (n=79)	UBE2I	-0.134062832266648	0.258149051005667	0.444073472809218
ACC (n=79)	UBE2L6	-0.0218807770393491	0.854213742922809	0.927233370879575
ACC (n=79)	UBE2N	-0.168356353599059	0.154505703846733	0.320136112829839
ACC (n=79)	UBE2S	0.0816050154833151	0.492495278697481	0.686404569613213
ACC (n=79)	UBE2T	0.0526393166434836	0.658275909116637	0.812686307551403
ACC (n=79)	UBE2V2	-0.238840203622227	0.0418524863974355	0.118310915611125
ACC (n=79)	UBXN1	0.104126695096361	0.380655042248585	0.574573648677109
ACC (n=79)	UFD1L	-0.139466620869938	0.239276061679961	0.42163182674883
ACC (n=79)	USO1	-0.233075372745231	0.0472058959997369	0.128015989151829
ACC (n=79)	USP10	-0.159404218038452	0.177956238398826	0.35151849560262
ACC (n=79)	USP22	0.0801509918190824	0.500262747202673	0.688829944513147
ACC (n=79)	USP43	0.0612562088972396	0.606676117438399	0.776303336830768
ACC (n=79)	USP45	-0.0807888688684306	0.496847366027037	0.688393164557735
ACC (n=79)	USP7	-0.238161840244696	0.0424550748072715	0.119172139809885
ACC (n=79)	UTY	0.160396088788567	0.175237150429621	0.347004258276477
ACC (n=79)	VASP	0.187974515242176	0.111257368473941	0.254302556511866
ACC (n=79)	VCP	-0.187128471976525	0.112905152017207	0.266442836618778
ACC (n=79)	VPS24	-0.172980816629719	0.143331387531672	0.311589972894939
ACC (n=79)	VPS4A	-0.190580947499451	0.10629760969539	0.256912651831759
ACC (n=79)	VPS72	0.230570976420119	0.0497010454723849	0.144584859556029
ACC (n=79)	VRK1	-0.011084127657898	0.925847068663056	0.950805718781059
ACC (n=79)	VRK2	0.00456317537796744	0.969436488176227	0.979228775935583
ACC (n=79)	WAPAL	-0.0562747848874944	0.6362928791102	0.791655215067123
ACC (n=79)	WASL	-0.0270466457099133	0.820315144945593	0.898684565148041
ACC (n=79)	WDR48	0.0828759008729581	0.485758339705279	0.674664360701776
ACC (n=79)	WDR5	0.125783928826247	0.288977381774536	0.501479187461234
ACC (n=79)	WDR77	0.0383508408795955	0.747352125791308	0.849648594678159
ACC (n=79)	WEE1	0.077920229201279	0.512302069804524	0.692300094330438
ACC (n=79)	WHSC1	0.0951146842750411	0.423449573206997	0.634381383081643
ACC (n=79)	WHSC1L1	0.0579369131591197	0.626344305468898	0.786617652080249
ACC (n=79)	WRAP53	0.223880765845251	0.0569012524252567	0.158609762857858
ACC (n=79)	WRN	-0.0889562746847754	0.454212833280598	0.661998799829122
ACC (n=79)	XAB2	0.0336416611186007	0.777519208593473	0.868736545914495
ACC (n=79)	XPA	0.0171808062168122	0.885287367385721	0.931174966158731
ACC (n=79)	XPC	0.0318790989824977	0.788897884141009	0.876553204601122
ACC (n=79)	XPO1	0.237291818801412	0.0432384065243177	0.130531038563978
ACC (n=79)	XRCC1	0.0428018100294971	0.719182346166716	0.816720593406762
ACC (n=79)	XRCC2	0.105006631923397	0.376620814608636	0.557710959448483
ACC (n=79)	XRCC3	0.0693183589138404	0.560071207652939	0.705166254120643
ACC (n=79)	YEATS2	0.172550207510638	0.144345526062414	0.296939367899824
ACC (n=79)	YEATS4	-0.0685198420430595	0.564610481991031	0.706990516580074
ACC (n=79)	YWHAB	-0.107885946111058	0.363601558090313	0.545402337135469
ACC (n=79)	YWHAE	-0.0300059015881343	0.801039240288538	0.871220925993576
ACC (n=79)	YWHAG	-0.213201527537379	0.0701349421064275	0.177806895481084
ACC (n=79)	YWHAH	0.228358556566588	0.0519944017940628	0.144540421975773
ACC (n=79)	YWHAQ	-0.0935565938323423	0.431117824792668	0.60625944111469
ACC (n=79)	YWHAZ	0.0373005809668284	0.754049161286645	0.83552914220116
ACC (n=79)	YY1	-0.0894356876007824	0.451774640228741	0.618398747081166
ACC (n=79)	ZNF385A	-0.111994377303771	0.345508588448631	0.531551674536355
ACC (n=79)	ZNF830	0.167632453340775	0.156311968046643	0.314370438529561
ACC (n=79)	ZW10	-0.037648257362634	0.751830152457722	0.83552914220116
ACC (n=79)	ZWILCH	0.145781793201756	0.218454170193909	0.387406410196094
ACC (n=79)	ZWINT	0.0930585029039141	0.433585736089323	0.608541383985015
ACC (n=79)	ZZZ3	-0.0339689776507703	0.775411185532397	0.851061057291655
BLCA (n=408)	AAAS	0.0310551338844028	0.552607581597527	0.713042040771003
BLCA (n=408)	ABL1	0.141466378577767	0.00656289400532804	0.0314390131991762
BLCA (n=408)	ACD	0.0535513550830462	0.305583355336956	0.486017264949433
BLCA (n=408)	ACTB	0.286474881393409	2.21221e+06	5.53052e+07
BLCA (n=408)	ACTG1	0.0846883552346418	0.104804979192738	0.250353944511451
BLCA (n=408)	ACTL6A	0.0741186212544882	0.155911596572277	0.320640815572805
BLCA (n=408)	ACTL6B	-0.0236027695088867	0.651771818075858	0.781735314034013
BLCA (n=408)	ACTN1	0.170719296989748	0.00100904739956821	0.0070194601709093
BLCA (n=408)	ACTN2	0.0559357637584068	0.284519594244643	0.470280321065526
BLCA (n=408)	ACTN3	0.0387574938038554	0.458543831432146	0.634662742466638
BLCA (n=408)	ACTN4	-0.00660265279466888	0.899548827979788	0.948141057159196
BLCA (n=408)	ACTR1A	0.0735425676811425	0.159161108350209	0.324818588469814
BLCA (n=408)	ACTR5	0.0261334737489382	0.617281571878506	0.763704207446178
BLCA (n=408)	ACTR8	-0.0632018976263517	0.226467969949112	0.402609724353977
BLCA (n=408)	AEBP2	0.0394720810992069	0.45029458761416	0.624325251458107
BLCA (n=408)	AHCTF1	0.0513445115026958	0.325973925527256	0.505533647606309
BLCA (n=408)	AKAP9	-0.0848233602851001	0.104250500000676	0.250353944511451
BLCA (n=408)	AKT1	-0.0184771699579609	0.72388013717958	0.835648066008173
BLCA (n=408)	AKT2	0.031319118875809	0.54923434570024	0.712135294262872
BLCA (n=408)	AKT3	0.143418352932891	0.00584874170882794	0.0294276312393859
BLCA (n=408)	ALKBH2	-0.135270731359713	0.00937504337260846	0.0416668594338154
BLCA (n=408)	ALKBH3	0.11436479171419	0.028261636837221	0.0966204308040539
BLCA (n=408)	ALKBH5	0.121165108112089	0.0200711925764013	0.0723286218969415
BLCA (n=408)	ALMS1	0.0566446160152283	0.278450938482396	0.50398359906316
BLCA (n=408)	ANAPC1	0.0304722075129156	0.560091956407827	0.763421277121723
BLCA (n=408)	ANAPC11	-0.0190325371263324	0.715934018558145	0.851096075094382
BLCA (n=408)	ANAPC5	0.0728028071510493	0.163408611053467	0.358155859843215
BLCA (n=408)	ANAPC7	-0.0340286955581062	0.515207077421003	0.734698149619968
BLCA (n=408)	ANG	0.0239567432602943	0.646900510797449	0.812433922508571
BLCA (n=408)	ANKLE2	0.125541095486687	0.0159681313960922	0.0636061340342138
BLCA (n=408)	ANKRD28	-0.0263167266967414	0.614815221727768	0.790759127624138
BLCA (n=408)	APBB1	0.127730870469502	0.0142057382295582	0.0576882770743482
BLCA (n=408)	APITD1	-0.0208795608413528	0.689730893635882	0.839854969419643
BLCA (n=408)	AQR	0.00439138507703635	0.933092065127094	0.971970901174057
BLCA (n=408)	ARHGEF6	0.246506338274421	1.69469e+08	2.76684e+09
BLCA (n=408)	ARID1A	-0.0024993723882351	0.961888998609166	0.990668860266885
BLCA (n=408)	ARID1B	0.0263447741364523	0.614438120483445	0.790759127624138
BLCA (n=408)	ARID2	-0.0956781467911322	0.0667447527438471	0.184760561228643
BLCA (n=408)	ARID4A	0.0404239002625934	0.43943790277273	0.676058311958046
BLCA (n=408)	ARID4B	0.063859535675752	0.221662866077516	0.43678177497523
BLCA (n=408)	ARID5B	0.118564315968356	0.022920975221869	0.0770452948634252
BLCA (n=408)	ARPP19	0.044097410963341	0.398967053954687	0.595473214857743
BLCA (n=408)	ASCC1	0.00303669949748981	0.953704064451347	0.976905571781149
BLCA (n=408)	ASCC2	-0.172029459685626	0.000921009969230557	0.00549856698048094
BLCA (n=408)	ASCC3	0.0853501977677802	0.102108892098955	0.249260368760254
BLCA (n=408)	ASH1L	-0.0337278678029605	0.518930397465697	0.709648406790697
BLCA (n=408)	ASH2L	0.0570743261747839	0.274815101701938	0.474842508340282
BLCA (n=408)	ATF2	0.0758380157738549	0.146510590872396	0.31850128450521
BLCA (n=408)	ATF7IP	0.0748769346051203	0.151710716633013	0.323649528817095
BLCA (n=408)	ATM	0.179949834076796	0.000523082230084614	0.00353760214640023
BLCA (n=408)	ATR	0.0686683216585089	0.188726021205681	0.372419306600755
BLCA (n=408)	ATRIP	0.0229728571157196	0.660477130521778	0.810082777931056
BLCA (n=408)	ATRX	0.00625455478874992	0.90481891867467	0.952440967025968
BLCA (n=408)	ATXN7	0.052344484821414	0.316627747188658	0.515890423117977
BLCA (n=408)	AURKA	0.117196923684847	0.0245550660946451	0.0818502203154838
BLCA (n=408)	AURKB	0.192552552275142	0.000202349932539831	0.00149074509155227
BLCA (n=408)	AZI1	-0.0253096643558471	0.628421852673191	0.787989783916226
BLCA (n=408)	BANF1	0.0775868053860593	0.137398309028596	0.303839236755471
BLCA (n=408)	BAP1	0.0641021234816751	0.219908870102939	0.406298143377254
BLCA (n=408)	BAZ1B	0.0658830640305821	0.207335177825316	0.393986086128866
BLCA (n=408)	BIRC5	0.113617464406715	0.0293162979727545	0.0888372665841044
BLCA (n=408)	BLZF1	0.0828078542240879	0.112773233262948	0.248536051268204
BLCA (n=408)	BRCA2	0.0579961182380835	0.267124992821355	0.44201985905014
BLCA (n=408)	BRD1	-0.0809023648389321	0.121324763798844	0.260979332494264
BLCA (n=408)	BRD8	0.0518384804379511	0.321334978376077	0.497634118798927
BLCA (n=408)	BRD9	0.0796444771758354	0.127241222915429	0.270007900085791
BLCA (n=408)	BRIP1	0.154299629851708	0.00300034646203513	0.0150017323101757
BLCA (n=408)	BRMS1	0.123415477090418	0.0178591087655137	0.0595303625517122
BLCA (n=408)	BRPF1	0.0774778041838909	0.137953243940225	0.283337166151165
BLCA (n=408)	BRPF3	0.138258859661671	0.00790715573602576	0.0324396132760031
BLCA (n=408)	BRWD1	-0.14734369610005	0.00461998569995076	0.0211199346283463
BLCA (n=408)	BTBD12	0.0663284136524332	0.204273781220877	0.370564682486853
BLCA (n=408)	BTRC	-0.123454083725327	0.0178230933767601	0.0595303625517122
BLCA (n=408)	BUB1	0.124722154896599	0.0166748373577466	0.0565248723991409
BLCA (n=408)	BUB1B	0.131189704623052	0.0117692373577059	0.0446227008822971
BLCA (n=408)	BUB3	0.09529928343743	0.0678358266433321	0.171307231831864
BLCA (n=408)	C12ORF32	0.0866617232528472	0.0969288385989504	0.22411292161607
BLCA (n=408)	C12ORF41	0.0255835411365595	0.62470872022377	0.75837173927013
BLCA (n=408)	C13ORF34	0.136783637951936	0.00860405568003235	0.0345096232713624
BLCA (n=408)	C13ORF37	0.0988474820743744	0.0581700497212124	0.154604783312192
BLCA (n=408)	C14ORF106	0.152491822267801	0.00336226178951325	0.0156384269279686
BLCA (n=408)	C17ORF106	-0.207204121964474	6.20468e+09	0.000528057462895475
BLCA (n=408)	C17ORF68	0.11284568357707	0.0304406874258376	0.0986175944489713
BLCA (n=408)	C17ORF70	-0.0446128756213249	0.39347260145736	0.613602497399391
BLCA (n=408)	C17ORF79	0.147154892098327	0.0046732868059751	0.0198863268339366
BLCA (n=408)	C17ORF81	0.0528332872236244	0.31212354642768	0.545553711476579
BLCA (n=408)	C19ORF40	0.03475525370702	0.506271842307986	0.704378215385025
BLCA (n=408)	C1ORF124	0.0507988092137705	0.331148861083388	0.565942295874106
BLCA (n=408)	C1ORF86	-0.00294633698219431	0.955080211529055	0.987689007584188
BLCA (n=408)	C20ORF20	0.0459216601851036	0.379728482893161	0.602627738421983
BLCA (n=408)	C21ORF45	-0.0550571816417206	0.292164186776685	0.526668744834517
BLCA (n=408)	C22ORF41	-0.00587068113371897	0.910635476520945	0.977237176339724
BLCA (n=408)	C3ORF75	-0.07649925668782	0.143012436814202	0.325954271941202
BLCA (n=408)	CABLES1	0.0838410779727622	0.108338249272395	0.265047704641944
BLCA (n=408)	CADM1	0.0779299737968702	0.135662399786888	0.312766339566312
BLCA (n=408)	CADM2	-0.0557293463154515	0.286303415028845	0.520551663688809
BLCA (n=408)	CADM3	0.269424087232128	1.53568e+07	2.62824e+08
BLCA (n=408)	CARM1	0.0065830606829682	0.899845331274324	0.968877880241533
BLCA (n=408)	CASC5	0.107928332069447	0.0385058373503813	0.115807029625207
BLCA (n=408)	CASK	0.00187888933424997	0.971345544997742	0.991505174673464
BLCA (n=408)	CC2D1B	0.0748276109386338	0.151981321011773	0.273840218039231
BLCA (n=408)	CCDC101	-0.167409799548175	0.00126710354725712	0.00566303261343964
BLCA (n=408)	CCDC99	0.157263651430014	0.00248285153504319	0.00993128754124383
BLCA (n=408)	CCNA1	0.0551763913532484	0.29111895446641	0.453103431076124
BLCA (n=408)	CCNA2	0.147497811757856	0.0045768845245064	0.0171098486897435
BLCA (n=408)	CCNB1	0.153604703325989	0.00313505778038261	0.012116165334812
BLCA (n=408)	CCNB2	0.127760536007019	0.0141830856039956	0.0436745727927755
BLCA (n=408)	CCND1	0.0241310205968851	0.64450765295296	0.752709667682289
BLCA (n=408)	CCND2	0.282357627673578	3.57488e+06	4.8473e+07
BLCA (n=408)	CCND3	0.250095146137836	1.18122e+08	1.12497e+09
BLCA (n=408)	CCNE1	0.00939897205208092	0.857392716419792	0.908897098920446
BLCA (n=408)	CCNE2	0.138489905437684	0.00780269318888969	0.0269058385823782
BLCA (n=408)	CCNH	0.172888102699872	0.000867217576527349	0.00401025468914381
BLCA (n=408)	CD151	0.09768830057603	0.0611940194522576	0.136746412183816
BLCA (n=408)	CD2AP	-0.0564833542328719	0.279823771316515	0.438939249123945
BLCA (n=408)	CD47	0.317972482528563	4327.08	756765
BLCA (n=408)	CDC14A	-0.0845082854536086	0.10554816987124	0.20695719582596
BLCA (n=408)	CDC16	0.0420972279812634	0.420719012169003	0.576242226574727
BLCA (n=408)	CDC20	0.146857863811041	0.004758263564927	0.0176231983886185
BLCA (n=408)	CDC25A	0.0941712682267487	0.071171130463796	0.154300553851048
BLCA (n=408)	CDC25B	0.300281062828027	417854	7.95913e+06
BLCA (n=408)	CDC25C	0.105570647089178	0.0429737125572499	0.114233789792613
BLCA (n=408)	CDC26	0.100192984487769	0.0548161691874591	0.135767601702685
BLCA (n=408)	CDC45	0.165605146134232	0.00143215688822945	0.00673664529338801
BLCA (n=408)	CDC6	0.0774993955312637	0.137843184025455	0.272282832642875
BLCA (n=408)	CDC7	0.173404095347455	0.000836302798093006	0.00431640153854455
BLCA (n=408)	CDCA5	0.18010858241918	0.000517058264217587	0.00285273525085565
BLCA (n=408)	CDCA8	0.0875688688342358	0.0934700001741934	0.203195652552594
BLCA (n=408)	CDH1	-0.17450841110527	0.000773530868405036	0.00404460584786947
BLCA (n=408)	CDH11	0.160597596493752	0.00199888344400008	0.00903450144180825
BLCA (n=408)	CDH12	-0.0307823285003686	0.556104127229624	0.716398231535748
BLCA (n=408)	CDH13	0.0262270928494487	0.61602103916836	0.751245169717512
BLCA (n=408)	CDH15	0.118397894532969	0.0231146907674658	0.0703108464409606
BLCA (n=408)	CDH18	0.152361171850626	0.00338989211503212	0.0143487496932577
BLCA (n=408)	CDH2	0.0768172615719015	0.141352997713609	0.277162740614919
BLCA (n=408)	CDH24	0.0450247072306879	0.389115768653555	0.556092425146588
BLCA (n=408)	CDH3	0.106894466429577	0.0404141535076115	0.109227441912464
BLCA (n=408)	CDH4	0.0322954395645009	0.536847367654154	0.701033969311443
BLCA (n=408)	CDH6	0.00810613788331461	0.876840077757197	0.934050682031635
BLCA (n=408)	CDH7	0.00640644689486534	0.902518794221426	0.947058054672732
BLCA (n=408)	CDH9	-0.0378752272866675	0.46884417424587	0.635720914231688
BLCA (n=408)	CDK1	0.101539680796187	0.0516217115440135	0.133648444126896
BLCA (n=408)	CDK11A	-0.0402971107790569	0.440875395778341	0.611265713384181
BLCA (n=408)	CDK11B	0.0210164477722323	0.687803132233735	0.81932465297926
BLCA (n=408)	CDK2	0.0483157106892304	0.355359972120973	0.525486095557815
BLCA (n=408)	CDK4	0.13239504333836	0.0110113737171504	0.0349567419592076
BLCA (n=408)	CDK5RAP2	0.255360581384776	6.88615e+07	8.34685e+08
BLCA (n=408)	CDK6	0.270590529773097	1.35067e+06	1.80089e+08
BLCA (n=408)	CDK7	0.0774670585092801	0.13800804416556	0.269942384675912
BLCA (n=408)	CDKN1A	-0.000621505629077239	0.990519770635729	0.993043370887206
BLCA (n=408)	CDKN1B	0.0991883101730353	0.0573048219579314	0.144270387684335
BLCA (n=408)	CDKN1C	0.0334272395169851	0.522665027238931	0.683222257828668
BLCA (n=408)	CDKN2A	0.178579051333751	0.000577875083141307	0.00296308229814759
BLCA (n=408)	CDKN2B	0.107387921937747	0.0394935935178419	0.106380049879709
BLCA (n=408)	CDKN2C	0.194635556135317	0.000171930596109542	0.00101135644770319
BLCA (n=408)	CDKN2D	0.0845620118658517	0.105325993668038	0.221738934037975
BLCA (n=408)	CDT1	0.237752783108389	3.99454e+08	3.71585e+09
BLCA (n=408)	CENPA	0.178202044011064	0.000593852094173606	0.00300684604644864
BLCA (n=408)	CENPC1	0.0663209452260821	0.204324848766174	0.354576744062775
BLCA (n=408)	CENPE	0.0698106676501628	0.181459226573345	0.325487401925283
BLCA (n=408)	CENPF	0.115843920549152	0.0262699365092579	0.075325982822245
BLCA (n=408)	CENPH	0.150618878885357	0.00377855828354583	0.0152669021557407
BLCA (n=408)	CENPI	0.15141583706308	0.00359602760787193	0.0146776637055997
BLCA (n=408)	CENPJ	0.0626012908926468	0.230920614825975	0.400729917268503
BLCA (n=408)	CENPK	0.14484263749649	0.00537253165830559	0.0204667872697356
BLCA (n=408)	CENPL	0.150427789533373	0.00382355235814708	0.0152942094325883
BLCA (n=408)	CENPM	0.084767012121998	0.104481644711457	0.219961357287277
BLCA (n=408)	CENPN	0.189027344182756	0.000265561219984559	0.00146516535163895
BLCA (n=408)	CENPO	0.149976048885771	0.00393185349144805	0.0154949891288593
BLCA (n=408)	CENPP	0.048785600122876	0.350695040114388	0.521403811095216
BLCA (n=408)	CENPQ	0.150102176495615	0.00390133961414657	0.0154508499570161
BLCA (n=408)	CENPT	-0.0687012944255188	0.188513319900676	0.345895999817754
BLCA (n=408)	CENPW	0.177850437747881	0.000609120747263336	0.00319814993305909
BLCA (n=408)	CEP110	0.23383813576354	5.80036e+08	4.59435e+09
BLCA (n=408)	CEP135	0.0948989140078275	0.0690046686687814	0.161414429634576
BLCA (n=408)	CEP152	0.102922308281285	0.0485049730759875	0.120136156225356
BLCA (n=408)	CEP164	0.0938548137725487	0.0721304995132241	0.166775721417859
BLCA (n=408)	CEP192	0.0505509832131857	0.333516389805659	0.510158913660664
BLCA (n=408)	CEP250	-0.0284503544952042	0.58642370911588	0.727316576914517
BLCA (n=408)	CEP290	-0.0649701715775664	0.21371386921294	0.379935767489672
BLCA (n=408)	CEP57	0.149895884731325	0.00395135952208006	0.0229064320120583
BLCA (n=408)	CEP63	0.0027966849388336	0.957359580926753	0.979191737103349
BLCA (n=408)	CEP70	-0.126089478915174	0.0155096924345149	0.0689319663756218
BLCA (n=408)	CEP72	0.150219584078443	0.0038731280387104	0.0226168060654622
BLCA (n=408)	CEP76	0.0460747514833722	0.378140235027091	0.597850173955875
BLCA (n=408)	CEP78	0.139897302998577	0.00719254852859283	0.0383602588191618
BLCA (n=408)	CETN2	0.030114719698576	0.564705932491879	0.745488522269096
BLCA (n=408)	CHD1L	0.0820810372232371	0.115977491006875	0.276961172553731
BLCA (n=408)	CHD3	-0.0787122520957462	0.131768360463091	0.303788727292428
BLCA (n=408)	CHD4	-0.00471990983522364	0.928099647432711	0.970830028700808
BLCA (n=408)	CHEK1	0.154022274186353	0.00305346823961007	0.0192344456038429
BLCA (n=408)	CHMP2A	0.0120132824365224	0.818341228010402	0.906749283114018
BLCA (n=408)	CHMP2B	-0.037471085864953	0.47360471193201	0.676504831852351
BLCA (n=408)	CHMP4A	0.136930517987318	0.00853229776837879	0.0418763080656628
BLCA (n=408)	CHMP4B	-0.0175981268618652	0.736517857187462	0.852859563727003
BLCA (n=408)	CHMP6	0.0904312166972316	0.083198655858125	0.220067337016245
BLCA (n=408)	CHMP7	0.139342542765327	0.0074277667417408	0.0386707362322961
BLCA (n=408)	CHTF18	-0.0190558461524644	0.715601178202284	0.840793339416318
BLCA (n=408)	CHTF8	0.0687035510762788	0.18849876909912	0.386664141741784
BLCA (n=408)	CKAP5	0.126178684498279	0.0154362192633668	0.0689319663756218
BLCA (n=408)	CKS1B	0.12044769060008	0.0208247612274113	0.0748046512579535
BLCA (n=408)	CLASP1	0.050016360335548	0.338660683052678	0.560800281688144
BLCA (n=408)	CLASP2	-0.0428025703484336	0.412970437422959	0.633359263789181
BLCA (n=408)	CLDN1	-0.0039029584953669	0.940519215801161	0.969607438970269
BLCA (n=408)	CLDN10	-0.0289940392471515	0.579287027652972	0.745167111529199
BLCA (n=408)	CLDN11	0.00784948625858333	0.880709951075734	0.938866196061428
BLCA (n=408)	CLDN15	-0.0562914218424582	0.281463666772398	0.504945781603466
BLCA (n=408)	CLDN16	-0.0543932688163534	0.298031271328833	0.520578639875691
BLCA (n=408)	CLDN19	0.0195360638778033	0.708755988588719	0.833830574810258
BLCA (n=408)	CLDN2	-0.0356292697222771	0.495631704422132	0.694315903434206
BLCA (n=408)	CLDN3	-0.0534141605025318	0.306825882628592	0.53015271296517
BLCA (n=408)	CLDN4	-0.14438223390256	0.00552250899429983	0.0272716493545671
BLCA (n=408)	CLDN5	0.0319366052612219	0.541383740342221	0.7165827305002
BLCA (n=408)	CLDN6	-2.58908e+09	0.999605062053662	0.999605062053662
BLCA (n=408)	CLDN7	-0.100405338083517	0.0543018111890741	0.155704118104872
BLCA (n=408)	CLDN8	-0.119593903728511	0.0217534719637981	0.0770034405798162
BLCA (n=408)	CLIP1	-0.0781156014898925	0.134730463198755	0.309726884713355
BLCA (n=408)	CLOCK	0.00881981059381646	0.866094779787219	0.93393237912485
BLCA (n=408)	CLSPN	0.162282679394009	0.00178860434110446	0.0109227746021646
BLCA (n=408)	COL17A1	0.0225994269935447	0.66565967273373	0.808357554865813
BLCA (n=408)	COPS2	0.00737809105155259	0.88782512512607	0.966340272246063
BLCA (n=408)	COPS3	0.197896519840492	0.000132773550727278	0.00132773550727278
BLCA (n=408)	COPS4	0.0476673009011931	0.361860905361798	0.558053443101648
BLCA (n=408)	COPS6	0.054012093792633	0.301434945170291	0.500306962938243
BLCA (n=408)	COPS7A	-0.0434588947976701	0.405836541765249	0.603683893768347
BLCA (n=408)	COPS7B	0.127396481367527	0.0144632851243298	0.0618750165746729
BLCA (n=408)	COPS8	0.194357559400579	0.000175726802703108	0.00167358859717246
BLCA (n=408)	CRB3	-0.179528866951786	0.000539373358807928	0.0043585725964277
BLCA (n=408)	CREBBP	0.0216317525870625	0.67916295932449	0.819502816681134
BLCA (n=408)	CSNK1D	-0.00498410045116851	0.924086916208032	0.976180243734209
BLCA (n=408)	CSNK1E	-0.197056047282328	0.00014197564617404	0.00138512825535648
BLCA (n=408)	CSNK2A1	-0.0336088357081151	0.520407460162755	0.700885468232667
BLCA (n=408)	CSNK2A2	-0.157972838346999	0.00237175566096268	0.0139515038880158
BLCA (n=408)	CSNK2B	0.177278757012618	0.000634724949595292	0.00490597030797143
BLCA (n=408)	CSRP2BP	-0.00791702300786917	0.87969133193933	0.961411291736973
BLCA (n=408)	CTNNA1	0.057413867002072	0.271965130614603	0.466176448832102
BLCA (n=408)	CTNND1	-0.118135147322389	0.0234234123746873	0.0868827427727588
BLCA (n=408)	CUL1	0.0526488505022629	0.313818123332856	0.513403882753139
BLCA (n=408)	CUL4A	0.036993914850443	0.479259406019833	0.670292875552213
BLCA (n=408)	CUL4B	0.0455953566072073	0.383127329563672	0.580495953884352
BLCA (n=408)	DAXX	0.235819164653772	4.8065e+08	6.00812e+09
BLCA (n=408)	DBF4	0.133856850845678	0.0101504281809394	0.0414303191058752
BLCA (n=408)	DCLRE1A	0.00597315923602425	0.909082220691363	0.972280449937286
BLCA (n=408)	DCLRE1B	0.199192023229361	0.000119678704237748	0.000986863565554178
BLCA (n=408)	DCTN1	0.101785758843278	0.0510550969029856	0.141328987966742
BLCA (n=408)	DCTN2	-0.00753726733656968	0.885421504183507	0.961332142730107
BLCA (n=408)	DCTN3	0.16642109577526	0.00135522748373642	0.00803097768140098
BLCA (n=408)	DDB1	-0.0607285944545739	0.245200557689356	0.439821628142342
BLCA (n=408)	DDB2	0.000987110576118181	0.984943497915848	0.999448013521123
BLCA (n=408)	DHFR	0.126297105729252	0.0153391543766449	0.0562904747766784
BLCA (n=408)	DIDO1	0.0118445178687293	0.820849743202056	0.923680193659093
BLCA (n=408)	DKC1	0.0749696169090939	0.151203222504674	0.317345952578214
BLCA (n=408)	DMC1	0.201277752897845	0.000101114042126775	0.000879252540232827
BLCA (n=408)	DNA2	0.0854039078610179	0.101892532323919	0.239044064103036
BLCA (n=408)	DNMT3A	-0.01615147820357	0.757469768601605	0.879640631651884
BLCA (n=408)	DOT1L	0.0523005393944801	0.317034764662125	0.524031248835279
BLCA (n=408)	DPY30	-0.0378581655985025	0.469044615876887	0.660183699095734
BLCA (n=408)	DR1	0.0826664193930196	0.113391258315122	0.257707405261641
BLCA (n=408)	DSCC1	0.112812479294678	0.0304898785873324	0.0964106832801025
BLCA (n=408)	DSN1	0.13520398842673	0.0094104270919163	0.0386068803770925
BLCA (n=408)	DST	0.00553637618469059	0.915704855386332	0.963899847775086
BLCA (n=408)	DTL	0.217338570273214	2.60542e+09	0.000237476037070267
BLCA (n=408)	DULLARD	0.217308758538733	2.61224e+09	0.000237476037070267
BLCA (n=408)	DYNC1H1	-0.0120604713754143	0.817640142049154	0.908022023927101
BLCA (n=408)	DYNC1I1	-0.0558472949154382	0.285283206200919	0.461483302459169
BLCA (n=408)	DYNC1I2	-0.0543385585281448	0.298518224875254	0.475726254781281
BLCA (n=408)	DYNC1LI1	0.089291346534206	0.0871742344092986	0.19248027265543
BLCA (n=408)	DYNC1LI2	-0.155933584178444	0.0027040816251906	0.0118860730777609
BLCA (n=408)	DYNLL1	0.0295788207218332	0.571656521657722	0.717607672945313
BLCA (n=408)	DYNLL2	-0.0280487427843118	0.5917213957698	0.735057634496646
BLCA (n=408)	DYRK1A	-0.0513614077880348	0.325814536956049	0.505138816986123
BLCA (n=408)	E2F1	0.150766736943711	0.00374407294229341	0.0155194733359312
BLCA (n=408)	E2F2	0.137182652014136	0.00841036002695279	0.0299035023180544
BLCA (n=408)	E2F3	0.108859772812625	0.0368524355094306	0.0981015908126009
BLCA (n=408)	E2F4	0.0588185427535905	0.260389392556934	0.433982320928223
BLCA (n=408)	E2F5	0.0944519235575533	0.0703290306116679	0.163081810114012
BLCA (n=408)	E2F6	0.0465836443959078	0.372890067119753	0.547361566414317
BLCA (n=408)	EED	0.188026150145323	0.000286624378217864	0.00182190116805919
BLCA (n=408)	EHMT1	0.0468931137763144	0.369719418108094	0.545711318240729
BLCA (n=408)	EHMT2	0.114370192569647	0.0282541350011603	0.0816003898950478
BLCA (n=408)	ELL	0.191808597695913	0.000214384536959216	0.00176811989244714
BLCA (n=408)	ELP2	-0.0158199593528626	0.76229691424491	0.870532777328141
BLCA (n=408)	ELP3	-0.0203216385447581	0.697608690406869	0.82679548492666
BLCA (n=408)	ELP4	0.202205820225195	9.37557e+09	0.000833384302267932
BLCA (n=408)	EMD	0.106896041415482	0.0404111867331181	0.123865706461665
BLCA (n=408)	EME1	0.0716900071798026	0.169957489788831	0.345091349825037
BLCA (n=408)	EME2	-0.00107042191319223	0.983672911055872	0.987085922241694
BLCA (n=408)	EML4	0.0357677101079618	0.493957327427622	0.695714545672707
BLCA (n=408)	ENSA	-0.0108094386262127	0.836274172451225	0.911520549229036
BLCA (n=408)	ENY2	0.157707861090842	0.00241272344375248	0.0139868025724781
BLCA (n=408)	EP300	-0.0950491414727881	0.0685641764003224	0.184684650236559
BLCA (n=408)	EP400	0.0274629134626343	0.599488111747255	0.753316893673257
BLCA (n=408)	ERCC1	0.106412851114812	0.0413300323297005	0.1249029847288
BLCA (n=408)	ERCC2	0.0112224974606805	0.830111027335305	0.909710714888005
BLCA (n=408)	ERCC3	0.0846326626118983	0.105034392594175	0.250828400224895
BLCA (n=408)	ERCC4	0.0296131111872767	0.571210564867357	0.742993147253081
BLCA (n=408)	ERCC6	-0.133765926660188	0.0102021842670149	0.0448447660088566
BLCA (n=408)	ERCC6L	0.121039796170558	0.0202010850339408	0.0748866991026001
BLCA (n=408)	ERCC8	0.0776418291525584	0.13711883001941	0.297899787884166
BLCA (n=408)	ESCO1	0.0519775300217798	0.320036922787709	0.518278417469973
BLCA (n=408)	ESCO2	0.148929900858469	0.00419338662291468	0.0175639230279149
BLCA (n=408)	ESPL1	0.0692966556101731	0.184702997632824	0.338904582812521
BLCA (n=408)	EYA1	0.0306306795364363	0.558052448910958	0.703371750288166
BLCA (n=408)	EYA2	-0.0106425229148042	0.838767544015358	0.909233110043748
BLCA (n=408)	EYA3	-0.0083626219089699	0.872975658335635	0.933663805706562
BLCA (n=408)	EYA4	-0.00970572385347117	0.852790597758046	0.918213295028852
BLCA (n=408)	EZH2	0.208051385223193	5.77964e+09	0.000444587757461238
BLCA (n=408)	FAM128A	-0.105584589485083	0.0429460605591884	0.116860028732485
BLCA (n=408)	FAM128B	0.0502025285696527	0.336863592673524	0.502781481602275
BLCA (n=408)	FAM175A	0.096026645022195	0.0657538734772421	0.161359198717158
BLCA (n=408)	FAM48A	-0.0527938156320604	0.312485699438363	0.482603396816005
BLCA (n=408)	FANCA	0.179991548461543	0.000521493031304279	0.00289718350724599
BLCA (n=408)	FANCB	0.165308965609148	0.00146105899940554	0.0072151061699039
BLCA (n=408)	FANCC	0.196453901668546	0.000148932570372556	0.000992883802483704
BLCA (n=408)	FANCD2	0.0781904942083639	0.134355865495535	0.26871173099107
BLCA (n=408)	FANCE	0.110425803126205	0.0342083203301805	0.0984412095832534
BLCA (n=408)	FANCF	0.0519605921834411	0.320194857983166	0.486988377160709
BLCA (n=408)	FANCG	0.190345581065721	0.000240027873321021	0.00149787050034088
BLCA (n=408)	FANCI	0.120648831959929	0.0206110458898145	0.0670051544748608
BLCA (n=408)	FANCL	0.0492554677208861	0.346069177545827	0.512695077845669
BLCA (n=408)	FANCM	0.0919929579815572	0.0779905802775195	0.158759450946604
BLCA (n=408)	FBLIM1	-0.0141627463476486	0.786561887119714	0.851453630527356
BLCA (n=408)	FBXL18	0.0556396110650133	0.287081231547223	0.440593775924087
BLCA (n=408)	FBXL7	0.0928973402575074	0.0750975917819634	0.154184245153196
BLCA (n=408)	FBXO5	0.241969769920234	2.6536e+08	2.10186e+09
BLCA (n=408)	FBXW11	0.0607838673457227	0.244770438795669	0.394791030315595
BLCA (n=408)	FEN1	0.203013277720612	8.77664e+09	0.000477640010006726
BLCA (n=408)	FERMT2	0.150706830641964	0.00375801057537662	0.0131284212240231
BLCA (n=408)	FGFR1	0.164211288078231	0.00157290407868281	0.00631458577909466
BLCA (n=408)	FKBP6	-0.127229891521981	0.0145931164686651	0.0416946184819001
BLCA (n=408)	FKBPL	0.0602258480019162	0.249137049589781	0.39938318523321
BLCA (n=408)	FLNA	0.219521117683548	2.14961e+09	0.000133309431732715
BLCA (n=408)	FLNC	0.0811987452378086	0.119962435457292	0.221913403479117
BLCA (n=408)	FOXM1	0.194400224690996	0.000175139128195607	0.000885684969070164
BLCA (n=408)	FTO	-0.0199404507577543	0.703009803970423	0.806897909865622
BLCA (n=408)	FYB	0.579007691350421	2.51998e-20	1.55076e-18
BLCA (n=408)	FYN	0.34867293543856	585.455	9367.28
BLCA (n=408)	FZR1	0.081756244623385	0.117432218946004	0.217971636094672
BLCA (n=408)	GAR1	0.0233966415217502	0.654615355900011	0.764514284262787
BLCA (n=408)	GATAD2A	0.105135434238296	0.0438444375650871	0.0990834747233608
BLCA (n=408)	GATAD2B	0.0724938655073786	0.165207448984288	0.341843716043989
BLCA (n=408)	GEN1	0.114324249500005	0.0283180049241949	0.095993237031169
BLCA (n=408)	GINS1	0.0893819006771453	0.0868529216082858	0.222620617615223
BLCA (n=408)	GINS2	0.159414863253912	0.00215971587361223	0.0115957899254348
BLCA (n=408)	GINS3	0.115010341594669	0.0273769826678044	0.0931982388691214
BLCA (n=408)	GINS4	0.141938636816658	0.0063832972583172	0.0283702100369653
BLCA (n=408)	GIYD2	0.100587352986043	0.0538641367341955	0.16078846786327
BLCA (n=408)	GMNN	0.0837823068730319	0.108586773548395	0.259858465557515
BLCA (n=408)	GOLGA2	-0.0226954432288439	0.664325606950239	0.793224605313718
BLCA (n=408)	GORASP1	-0.0773079384229706	0.138821473335749	0.305102139199447
BLCA (n=408)	GORASP2	0.0142304333506555	0.785566579534732	0.86575908549767
BLCA (n=408)	GPS1	-0.00084155915026041	0.987163401950966	0.991744858713694
BLCA (n=408)	GPS2	0.123958231372351	0.0173585691966923	0.0670862577649942
BLCA (n=408)	GRB2	0.190643807611296	0.000234578811438169	0.00171266778712467
BLCA (n=408)	GSK3B	-0.0268914409248599	0.607108483052216	0.755935163247883
BLCA (n=408)	GTF2H2	0.123361528819965	0.0179095424308537	0.0675831789843537
BLCA (n=408)	GTF2H3	0.0803012230670837	0.1241249268898	0.281234812462598
BLCA (n=408)	GTF2H4	0.131930141430512	0.0112984105632726	0.0468327898995755
BLCA (n=408)	GTF2H5	-0.106082940222686	0.0419674707546619	0.129907427319863
BLCA (n=408)	GTSE1	0.113768662064843	0.0291002410168332	0.0978159361910361
BLCA (n=408)	H2AFB1	-0.00377635859153464	0.942445196404537	0.962906969506551
BLCA (n=408)	H2AFJ	-0.0984296385476736	0.0592455104439196	0.139812414026949
BLCA (n=408)	H2AFV	0.184601928143748	0.000371033320250356	0.00201922895374343
BLCA (n=408)	H2AFX	0.139933631640027	0.00717738005473762	0.0248247654104617
BLCA (n=408)	H2AFZ	0.0369954337649666	0.479241348154897	0.629545284932541
BLCA (n=408)	H3F3A	-0.0247370859465122	0.636214918223324	0.767446549544854
BLCA (n=408)	HAT1	0.191893164831013	0.000212983564288765	0.00121704893879294
BLCA (n=408)	HAUS1	0.205820065983666	6.96297e+09	0.000456588345437014
BLCA (n=408)	HAUS2	0.149836841248341	0.00396578226342786	0.0151800278025947
BLCA (n=408)	HAUS3	0.0269602352038951	0.606188859138382	0.75302963868122
BLCA (n=408)	HAUS4	0.170228743045515	0.00104396055173397	0.00497124072254273
BLCA (n=408)	HAUS5	0.110494272418188	0.0340964980735904	0.0921526974961902
BLCA (n=408)	HAUS6	0.139458258876396	0.00737814355139245	0.0253326817215191
BLCA (n=408)	HAUS7	0.108546921368801	0.0374009318370622	0.099075316124668
BLCA (n=408)	HAUS8	0.127678042151926	0.0142461566935054	0.0448697848614343
BLCA (n=408)	HCFC1	0.111324663518026	0.0327649105128889	0.0888539946112242
BLCA (n=408)	HDAC1	-0.0320684461791745	0.539714798326575	0.684265988369667
BLCA (n=408)	HDAC10	-0.108374714170154	0.0377057901410604	0.099553241296529
BLCA (n=408)	HDAC2	-0.00222000628116616	0.966146129887854	0.972427409353096
BLCA (n=408)	HDAC3	0.143623829779897	0.00577778004832454	0.0204523187551311
BLCA (n=408)	HDAC8	0.0282082564517531	0.589614620148351	0.812013117221852
BLCA (n=408)	HERC2	-0.0105024726796795	0.840860846993221	0.927815267004374
BLCA (n=408)	HIST1H2AA	0.0252119936644383	0.629748314872602	0.830844415420155
BLCA (n=408)	HIST1H2AB	0.0636501195600859	0.223185027927855	0.497727974214108
BLCA (n=408)	HIST1H2AC	0.132274693608617	0.0110850534979525	0.0664257022587229
BLCA (n=408)	HIST1H2AD	0.0845683294949961	0.105299892518398	0.323611146873551
BLCA (n=408)	HIST1H2AG	0.145708952437779	0.00510022289796202	0.0367309630724787
BLCA (n=408)	HIST1H2AH	0.228465341629565	9.57767e+08	0.000259257581648628
BLCA (n=408)	HIST1H2AJ	0.0785896573206572	0.132372849336185	0.369796038181158
BLCA (n=408)	HIST1H2BA	-0.103818353579865	0.046570371286066	0.192461058976831
BLCA (n=408)	HIST1H2BB	0.0529841094942042	0.310742285841171	0.604361526482236
BLCA (n=408)	HIST1H2BC	0.174498775549205	0.000774059212030748	0.00843939557561301
BLCA (n=408)	HIST1H2BD	0.0429862758840801	0.410966237486805	0.687865347763907
BLCA (n=408)	HIST1H2BH	0.0129391492570937	0.804612734143156	0.916314881757557
BLCA (n=408)	HIST1H2BJ	0.182935815591248	0.000419997816861266	0.00515153572243897
BLCA (n=408)	HIST1H2BK	0.146233187506286	0.00494153719199304	0.0359176545899494
BLCA (n=408)	HIST1H2BL	0.118725384355886	0.0227348296635449	0.11419269618332
BLCA (n=408)	HIST1H2BM	0.146420603193585	0.00488589473759789	0.0358451155982649
BLCA (n=408)	HIST1H2BN	0.0355625114330231	0.496440194332457	0.749433754905729
BLCA (n=408)	HIST1H2BO	0.187820458452588	0.000291140401074388	0.00394043473867921
BLCA (n=408)	HIST1H3B	0.0581571855795701	0.265796553675792	0.501150080110925
BLCA (n=408)	HIST1H4A	0.0836988480555809	0.108940465956298	0.283254099562922
BLCA (n=408)	HIST2H2AA3	0.0825232705890007	0.11401947535227	0.290495478604509
BLCA (n=408)	HIST2H2AB	0.0866791662933237	0.0968613822362296	0.264467937846361
BLCA (n=408)	HIST2H2AC	0.13344176934983	0.010388610951265	0.0531807615570093
BLCA (n=408)	HIST2H2BE	0.031848368047885	0.542502145493512	0.744340603639632
BLCA (n=408)	HIST2H2BF	0.00677827077317869	0.896891687178946	0.947837978524646
BLCA (n=408)	HIST2H3C	0.108522243971687	0.0374444895606788	0.142411019576743
BLCA (n=408)	HIST3H2A	0.0245376730772004	0.638938522957324	0.803419283332873
BLCA (n=408)	HIST3H2BB	0.040315538848228	0.440666298488117	0.672241002709894
BLCA (n=408)	HIST3H3	-0.0723031985388652	0.166325006195931	0.366171749365487
BLCA (n=408)	HJURP	0.171775776765999	0.000937482257141881	0.00707533778975004
BLCA (n=408)	HMG20B	-0.0689058332273937	0.187197810425723	0.396185842170842
BLCA (n=408)	HMGN1	-0.0191889957892228	0.713700906713493	0.839648125545285
BLCA (n=408)	HMMR	0.0981867045474451	0.0598783020656169	0.198766147935658
BLCA (n=408)	HSP90AA1	0.0311848586204372	0.550948676943302	0.748682922249662
BLCA (n=408)	HSP90AB1	0.0769914122878771	0.14045049670284	0.333656085531657
BLCA (n=408)	HSPA2	-0.189447018410809	0.000257169512557803	0.00250897085422247
BLCA (n=408)	INADL	-0.0899437187592059	0.0848806483431603	0.239945295669711
BLCA (n=408)	INCENP	0.0957689454050634	0.0664854143720316	0.206156323634206
BLCA (n=408)	ING3	0.12065589461353	0.0206035764667421	0.0612745768527645
BLCA (n=408)	ING4	0.0155142360546397	0.766756640079198	0.861832543248463
BLCA (n=408)	ING5	0.0292871104100229	0.575456945058406	0.724155485688541
BLCA (n=408)	INO80	0.0887117616522274	0.0892534614032158	0.19834102534048
BLCA (n=408)	INO80B	0.0190907641209202	0.715102669130013	0.82077781248782
BLCA (n=408)	INO80C	-0.0441651545182049	0.398242346412969	0.56597419737449
BLCA (n=408)	INO80D	-0.0204715383825745	0.695488888877772	0.808560650454904
BLCA (n=408)	IQGAP1	0.0804377024913045	0.123484829855061	0.253953377593956
BLCA (n=408)	ISG15	0.293358864705993	974428	1.52851e+07
BLCA (n=408)	ISY1	0.191860266735509	0.000213527546565285	0.00126534842409058
BLCA (n=408)	ITGA6	0.00176978459202873	0.973008821443795	0.991804555626355
BLCA (n=408)	ITGB1	0.12135060835569	0.0198802445830142	0.0593440136806395
BLCA (n=408)	ITGB3BP	0.0554572764749332	0.288666062341825	0.456601781651599
BLCA (n=408)	ITGB4	0.0558482022849266	0.285275367313608	0.453718278033572
BLCA (n=408)	JAK2	0.440437034754007	6.79296e-05	0.00603819
BLCA (n=408)	JHDM1D	0.0996588233841565	0.0561279140862203	0.137798109400154
BLCA (n=408)	JMJD6	0.188080437573158	0.000285443430065528	0.00156407358940016
BLCA (n=408)	KAT2A	-0.0971734730399951	0.0625780374799947	0.150677345817498
BLCA (n=408)	KAT2B	-0.00623485870751317	0.905117237997707	0.950254318107829
BLCA (n=408)	KAT5	-0.0549812212185561	0.292831516781633	0.461151994931706
BLCA (n=408)	KDM1A	-0.133340203693997	0.01044764047234	0.0424854110095057
BLCA (n=408)	KDM1B	0.138157182231504	0.00795352105064819	0.03515368420176
BLCA (n=408)	KDM2A	0.0765988379352386	0.142491200414752	0.30077298240581
BLCA (n=408)	KDM2B	0.108278199883093	0.0378775681467835	0.119299427233964
BLCA (n=408)	KDM3A	-0.0661870575054324	0.205241914823438	0.390936980616072
BLCA (n=408)	KDM3B	0.0182553626616675	0.727062082487104	0.863037371694089
BLCA (n=408)	KDM4A	-0.0872209180845288	0.0947848513747572	0.229049172528983
BLCA (n=408)	KDM4B	-0.136373148250583	0.00880745662451164	0.0376789588214402
BLCA (n=408)	KDM4C	0.0757623607834897	0.146914947959457	0.306130539533919
BLCA (n=408)	KDM4D	0.125200407015003	0.0162588788846675	0.0622349430992056
BLCA (n=408)	KDM5A	0.0823591565637656	0.114743053701112	0.257127291206974
BLCA (n=408)	KDM5B	-0.159986237737882	0.00208059829201408	0.0122388134824358
BLCA (n=408)	KDM5C	0.0833067333974652	0.110614381608017	0.251396321836403
BLCA (n=408)	KDM5D	-0.0301917808650812	0.563709791674768	0.738081560294295
BLCA (n=408)	KDM6A	0.0201272050873377	0.700361764899321	0.842540469051814
BLCA (n=408)	KDM6B	-0.068977019672113	0.186741555825669	0.361726984650206
BLCA (n=408)	KIAA0101	0.113888732991163	0.028929636841882	0.0964321228062734
BLCA (n=408)	KIAA0174	-0.062237160246327	0.233650104021805	0.428715787195972
BLCA (n=408)	KIAA0892	-0.0501093750479193	0.337762043117684	0.536130227170928
BLCA (n=408)	KIAA1310	0.128086196693615	0.013936490047654	0.0541222914472
BLCA (n=408)	KIAA1530	-0.102895943024084	0.0485628997694633	0.125726400773531
BLCA (n=408)	KIF18A	0.228044795906736	9.95608e+08	9.02836e+09
BLCA (n=408)	KIF20A	0.121515783903689	0.0197115494916573	0.0619284113950495
BLCA (n=408)	KIF23	0.127310414767699	0.0145302336789138	0.0473270468398907
BLCA (n=408)	KIF2A	0.185064666651218	0.000358409029003529	0.00208766719083807
BLCA (n=408)	KIF2B	0.0090761982620773	0.862240423939074	0.923581017856887
BLCA (n=408)	KIRREL	0.11122190952141	0.0329272412574441	0.092847839305443
BLCA (n=408)	KIRREL2	0.234391413217883	5.50465e+08	5.35696e+09
BLCA (n=408)	KIRREL3	0.138193211557133	0.00793706386974186	0.0289625264842662
BLCA (n=408)	KNTC1	0.164016146505252	0.00159359073046325	0.00761488265215373
BLCA (n=408)	KPNA2	0.112118417967474	0.031533784012422	0.0898712844354027
BLCA (n=408)	KPNA6	0.0132233238916486	0.800410868998355	0.894576853586397
BLCA (n=408)	KPNB1	0.156447511023213	0.00261655678665011	0.0117304062682404
BLCA (n=408)	KRT14	0.0675558348044097	0.196006117161099	0.373300433161234
BLCA (n=408)	KRT5	0.0624135282875342	0.232325234696786	0.421353493836444
BLCA (n=408)	LAMA3	0.193075915826776	0.000194265681752725	0.00123034931776726
BLCA (n=408)	LAMB3	0.0830112919838282	0.111888915834489	0.242628681619354
BLCA (n=408)	LAMC2	0.115028580811196	0.0273523374474916	0.0808413529003639
BLCA (n=408)	LBR	0.14047897267245	0.00695309256364338	0.026275062363952
BLCA (n=408)	LCMT1	-0.052475263802907	0.315418508246102	0.503650385016351
BLCA (n=408)	LEMD2	0.0440295379201332	0.399693939004188	0.581373002187911
BLCA (n=408)	LEMD3	-0.0224747422710212	0.667393636802932	0.787485117171602
BLCA (n=408)	LIG1	0.117512419441736	0.0241693707340001	0.0680827344619721
BLCA (n=408)	LIG3	-0.0348920911119367	0.504598141825437	0.664938982320929
BLCA (n=408)	LIN37	0.0161208591953081	0.757915211316006	0.851849111901465
BLCA (n=408)	LIN52	0.135158849541641	0.00943442464131084	0.0317123517354986
BLCA (n=408)	LIN54	0.0543979869832679	0.297989301651689	0.468352536977114
BLCA (n=408)	LIN9	0.11533189643774	0.026945276911898	0.0738226764709535
BLCA (n=408)	LMNA	0.0499384959161953	0.339414126070268	0.513291684038212
BLCA (n=408)	LMNB1	0.215404660946111	3.08445e+09	0.000218368224232293
BLCA (n=408)	LPIN1	0.203186320676777	8.65305e+09	0.000536623397796678
BLCA (n=408)	LPIN2	0.197589995683057	0.000136062760808825	0.000806297841830074
BLCA (n=408)	LPIN3	-0.155907081773613	0.00270866656351343	0.011286110681306
BLCA (n=408)	LYN	0.300847209372733	389508	6.23213e+06
BLCA (n=408)	MAD1L1	0.192743292990048	0.000199367839455162	0.00109996049354572
BLCA (n=408)	MAD2L1	0.107145621115242	0.0399433755694454	0.102107791887925
BLCA (n=408)	MAD2L2	0.168128571673913	0.00120638035766714	0.00554657635709028
BLCA (n=408)	MAGI2	-0.112165183432485	0.0314624993421126	0.0850337820057098
BLCA (n=408)	MAPK1	0.0648793366116961	0.214356194241945	0.372793381290338
BLCA (n=408)	MAPK3	0.0134544147691201	0.796998141072661	0.871036219751543
BLCA (n=408)	MAPK8	0.045954678430364	0.379385589596505	0.535288309836338
BLCA (n=408)	MAPRE1	0.0832071929925619	0.111042517216741	0.231942594708597
BLCA (n=408)	MASTL	0.147161125929014	0.00467151812446013	0.0179673774017697
BLCA (n=408)	MAX	0.351234729775038	399.994	10322.4
BLCA (n=408)	MBD3	0.108184502304599	0.0380449666431527	0.104951632119042
BLCA (n=408)	MBIP	0.0755331674165402	0.148145117598967	0.280843824832164
BLCA (n=408)	MCM10	0.108671523516272	0.0371816537016842	0.102924992945839
BLCA (n=408)	MCM2	0.200327491605647	0.000109208512390729	0.000698934479300664
BLCA (n=408)	MCM3	0.177663692892904	0.000617377385471492	0.00308688692735746
BLCA (n=408)	MCM4	0.130125362416547	0.0124763766345862	0.0409061529002826
BLCA (n=408)	MCM5	0.219880683900559	2.08219e+09	0.000160168580992767
BLCA (n=408)	MCM6	0.224190409145619	1.41531e+09	0.000114368189778241
BLCA (n=408)	MCM7	0.185637110454247	0.000343345331181634	0.00185592070908992
BLCA (n=408)	MCM8	0.0849339684951469	0.103797952685491	0.221435632395714
BLCA (n=408)	MCPH1	0.0735134076378173	0.159326946745362	0.296422226503
BLCA (n=408)	MCRS1	0.106590651448623	0.0409898945772427	0.110410490443751
BLCA (n=408)	MDC1	0.201722630610415	9.75215e+09	0.000639485331167402
BLCA (n=408)	MDM2	-0.0974027193574029	0.0619585998831542	0.150202666383404
BLCA (n=408)	MDM4	0.0135209504232279	0.796016262020234	0.884462513355816
BLCA (n=408)	MEAF6	-0.0692419353667577	0.185050821200457	0.3326756336188
BLCA (n=408)	MECOM	-0.170338958015228	0.00103602087548126	0.00684972479657029
BLCA (n=408)	MGMT	-0.136024913023048	0.00898335259265896	0.0430340243959711
BLCA (n=408)	MINA	-0.0607780385006561	0.244815772423094	0.449394054998257
BLCA (n=408)	MIS12	0.186139264193129	0.000330619073319421	0.00278416061742671
BLCA (n=408)	MLF1IP	0.12324488440504	0.0180190126944442	0.0717174634604745
BLCA (n=408)	MLH1	0.104474333701024	0.045195448790915	0.139062919356662
BLCA (n=408)	MLH3	-0.0512760076531416	0.326620663454569	0.536543184319621
BLCA (n=408)	MLL	0.0458080055566833	0.3809102322791	0.592856392652295
BLCA (n=408)	MLL2	-0.0230904507946436	0.65884847753397	0.823560596917463
BLCA (n=408)	MLL3	-0.028283995746062	0.588615501240597	0.773222333320982
BLCA (n=408)	MLL4	-0.0385652097031012	0.460777894113368	0.669006016861514
BLCA (n=408)	MLL5	-0.0015126882716679	0.976928644563001	0.98611887137552
BLCA (n=408)	MNAT1	0.123073575461315	0.0181808433379589	0.0720033399523125
BLCA (n=408)	MND1	0.129757879777828	0.0127290888687142	0.0556462901364555
BLCA (n=408)	MORF4L1	0.067596533624775	0.195736223635755	0.395426714415667
BLCA (n=408)	MPP5	-0.000140548313995289	0.997856077534807	0.999104958733223
BLCA (n=408)	MRE11A	0.0725066490746449	0.165132722433424	0.350414265110714
BLCA (n=408)	MSH4	0.0126465101712163	0.808945637747054	0.903849874577713
BLCA (n=408)	MSH5	0.021029186249773	0.687623840351396	0.847610280864587
BLCA (n=408)	MSL1	-0.0124817029711407	0.811388402987676	0.904234644621805
BLCA (n=408)	MSL2	0.151738740416549	0.0035243736214407	0.0130532356349655
BLCA (n=408)	MSL3	0.176792724308396	0.000657273591943546	0.00292121596419354
BLCA (n=408)	MTA1	-0.0540201647761235	0.301362609866787	0.448122839950613
BLCA (n=408)	MTA3	-0.0331174496131913	0.526527802601841	0.668606733462655
BLCA (n=408)	MUS81	0.0409577121279863	0.433415212978194	0.586772436048224
BLCA (n=408)	MYBL2	0.187132502058813	0.00030673156508424	0.0015530712156164
BLCA (n=408)	MYC	0.183220201757418	0.000411235859315083	0.00199387083304283
BLCA (n=408)	MYST1	0.0029518945723857	0.954995570092772	0.970770592216287
BLCA (n=408)	MYST2	0.0323428119398144	0.536249912976307	0.676656041610481
BLCA (n=408)	NBN	0.0905600460144887	0.0827586830486986	0.178937693078267
BLCA (n=408)	NCAPD2	0.143650489919599	0.00576862982823395	0.0195546773838439
BLCA (n=408)	NCAPD3	0.133250888603958	0.0104997954030483	0.0325575051257311
BLCA (n=408)	NCAPG	0.216957964129878	2.69374e+09	0.000187390578156277
BLCA (n=408)	NCAPG2	0.177555010585057	0.000622230227043065	0.00281234000923419
BLCA (n=408)	NCAPH	0.146055459287388	0.00499483009455491	0.0174491881032486
BLCA (n=408)	NCAPH2	0.169670952897878	0.00108500956678539	0.00449744898149386
BLCA (n=408)	NCK1	0.235146190265131	5.12434e+08	4.40803e+09
BLCA (n=408)	NCK2	-0.0199515449359895	0.702852396005413	0.808363451968206
BLCA (n=408)	NCOA1	-0.051891134876917	0.320843036414118	0.466820772579261
BLCA (n=408)	NCOA2	-7.20331e+09	0.998901207095743	0.998901207095743
BLCA (n=408)	NCOR1	0.00429228535589277	0.934598555130566	0.964746895618649
BLCA (n=408)	NCOR2	0.282126133488151	3.67182e+06	5.24545e+07
BLCA (n=408)	NDC80	0.183069855824343	0.000415846618594636	0.00232641464948048
BLCA (n=408)	NDE1	0.162812534664246	0.00172679457216579	0.00766422731060191
BLCA (n=408)	NDEL1	0.0716916427433836	0.169947722732673	0.333230828887594
BLCA (n=408)	NEDD1	0.1553547659472	0.00280584193197667	0.0114524160488844
BLCA (n=408)	NEK2	0.10284931761112	0.0486654813547223	0.12681558659211
BLCA (n=408)	NEK6	0.31931808234884	36190.4	76190.3
BLCA (n=408)	NEK9	0.0416900344174188	0.425230694882666	0.621909608603534
BLCA (n=408)	NFKB1	0.181801270252467	0.000456709959165832	0.00250252032419634
BLCA (n=408)	NFKB2	0.324291993258439	18551.6	401116
BLCA (n=408)	NFRKB	-0.113903247261345	0.0289090722789624	0.0847152301215015
BLCA (n=408)	NHP2	-0.0818305110610947	0.117098332234942	0.257358971944928
BLCA (n=408)	NINL	-0.0494114321836769	0.344542298882392	0.54045850805081
BLCA (n=408)	NIPBL	0.0573491891356088	0.272506451443835	0.459926500327148
BLCA (n=408)	NME7	0.12207811190277	0.0191465386506245	0.0610248243844606
BLCA (n=408)	NOP10	0.00985361672615471	0.85057357063108	0.923282030535772
BLCA (n=408)	NPHS1	0.14240013845966	0.00621205902977807	0.0224870915105089
BLCA (n=408)	NPHS2	-0.0961158562422694	0.0655021712884509	0.158313404926769
BLCA (n=408)	NPLOC4	0.112511631847399	0.0309386826185875	0.0900034403449819
BLCA (n=408)	NPM1	0.118805127887293	0.0226431557983265	0.0811707812546982
BLCA (n=408)	NSD1	0.0935513219120778	0.0730604535245336	0.194180607374176
BLCA (n=408)	NSL1	0.163469396902817	0.00165288639724949	0.0101716085984584
BLCA (n=408)	NUDC	0.12271251729047	0.0185260803616443	0.0705755442348353
BLCA (n=408)	NUF2	0.0913956365982995	0.0799504082239616	0.208339825990779
BLCA (n=408)	NUMA1	-0.162238661812776	0.00179382921211369	0.0106300990347478
BLCA (n=408)	NUP107	0.0336412169870885	0.520005429099386	0.708437016751272
BLCA (n=408)	NUP133	0.0327811985223146	0.530736894934346	0.716002556403839
BLCA (n=408)	NUP153	0.106756782521302	0.0406742181300796	0.123255206454787
BLCA (n=408)	NUP155	0.126856042625602	0.0148882053377805	0.0592565386578328
BLCA (n=408)	NUP160	0.135999677899891	0.00899621959891594	0.0402065680398478
BLCA (n=408)	NUP188	0.118567682033074	0.0229170716370322	0.0811707812546982
BLCA (n=408)	NUP205	0.112967719635231	0.0302604775124333	0.0984080569510025
BLCA (n=408)	NUP210	0.131693507480998	0.0114470369916832	0.0481980504912975
BLCA (n=408)	NUP214	0.154527372498658	0.00295735634006088	0.0160944562724402
BLCA (n=408)	NUP35	0.0256312677035379	0.624062625091108	0.786767040690851
BLCA (n=408)	NUP37	0.0793053432458447	0.128873994577733	0.29206571009118
BLCA (n=408)	NUP50	0.0392286782308237	0.453095003107033	0.660247727660521
BLCA (n=408)	NUP54	0.0897861692763365	0.0854300538488878	0.220464655093904
BLCA (n=408)	NUP62	0.160744114378513	0.00197974055153852	0.0116455326561089
BLCA (n=408)	NUP85	0.119885562065295	0.0214322604979137	0.0729332403401415
BLCA (n=408)	NUP88	0.104406328860746	0.045336383727698	0.131160128411632
BLCA (n=408)	NUP93	0.0987529517085286	0.058411930733439	0.160113792906455
BLCA (n=408)	NUP98	0.188140859479226	0.000284134374123923	0.00191014705293393
BLCA (n=408)	NUPL1	0.0779064656515199	0.135780774368941	0.301735054153201
BLCA (n=408)	OBFC1	-0.210503561526241	4.69897e+09	0.000361459070830361
BLCA (n=408)	ODF2	0.128050475706557	0.0139633532425922	0.0512416632755678
BLCA (n=408)	OFD1	-0.0774447046034591	0.138122096969624	0.305242203247788
BLCA (n=408)	OGT	0.00599186030894564	0.908798806564539	0.949137134793252
BLCA (n=408)	OIP5	0.136684962666177	0.00865256449398747	0.0362411078282198
BLCA (n=408)	OPTN	0.340484671933806	1933.31	5948.66
BLCA (n=408)	ORC1L	0.174333067368393	0.000783197806025264	0.00467580779716576
BLCA (n=408)	ORC2L	0.0948996765788581	0.069002426849052	0.180989972063087
BLCA (n=408)	ORC3L	0.0376707080802438	0.471249982836908	0.684530899929679
BLCA (n=408)	ORC4L	-0.0230709754184098	0.659118097224022	0.802579113819205
BLCA (n=408)	ORC5L	0.0157278987823849	0.763639024637222	0.879596707365573
BLCA (n=408)	ORC6L	0.00622864363465625	0.905211375042617	0.946795572339939
BLCA (n=408)	PADI1	-0.0951422328070525	0.0682923738061921	0.180309897838131
BLCA (n=408)	PADI2	0.318444337848233	40646.8	903263
BLCA (n=408)	PADI3	-0.25757804100879	5.46666e+07	7.05376e+08
BLCA (n=408)	PADI4	0.064409072528298	0.217703764038529	0.386170756609365
BLCA (n=408)	PADI6	0.107852141637321	0.0386438184242388	0.107717960764429
BLCA (n=408)	PAFAH1B1	0.105838426442632	0.0424452378606766	0.11471685908291
BLCA (n=408)	PALB2	0.0609418690838037	0.243543820756866	0.417205688662725
BLCA (n=408)	PARP1	0.171037455055995	0.00098698266682797	0.00538689195248821
BLCA (n=408)	PARP2	0.135061823493067	0.00948619147164933	0.0366616095522679
BLCA (n=408)	PAX3	0.0730016933993023	0.162258384782482	0.319940249517471
BLCA (n=408)	PBRM1	-0.062536089455584	0.231407692895207	0.401542621476452
BLCA (n=408)	PCBP4	-0.106325911579287	0.0414972152122453	0.113302976688724
BLCA (n=408)	PCM1	0.113797094815063	0.0290597642830443	0.0877275902884356
BLCA (n=408)	PCNA	0.148877636167335	0.00420685561165315	0.0187540465790468
BLCA (n=408)	PCNT	0.0674120439639014	0.196961838335641	0.360570871094994
BLCA (n=408)	PDS5A	0.0669432811805461	0.200101109049741	0.36464894587652
BLCA (n=408)	PDS5B	0.124764021092166	0.0166380563145882	0.056882243810558
BLCA (n=408)	PHF15	0.290737073835755	1.33502e+06	2.81056e+07
BLCA (n=408)	PHF16	-0.0026379992247423	0.959776922267155	0.978154913572232
BLCA (n=408)	PHF17	0.0968161996819322	0.0635535736171373	0.15838896851623
BLCA (n=408)	PHF2	0.0441692639570163	0.398198409848459	0.576055565784389
BLCA (n=408)	PHF20	0.0445022038631136	0.394648412676127	0.575079654172862
BLCA (n=408)	PHF8	-0.0787187491023313	0.131736384644075	0.277339757145422
BLCA (n=408)	PHLDA1	0.0693382505549564	0.184438926175906	0.314378134728925
BLCA (n=408)	PIAS1	0.120828657665789	0.0204215938228571	0.0609599815607673
BLCA (n=408)	PIAS3	-0.0213455740916246	0.683176370130693	0.794545513283356
BLCA (n=408)	PIAS4	0.0119643262325292	0.819068723153189	0.891503372139525
BLCA (n=408)	PIF1	0.125095857803425	0.0163490265253099	0.0503046970009534
BLCA (n=408)	PIK3CA	0.0287197330606518	0.58288263520235	0.717123632694611
BLCA (n=408)	PIK3CB	-0.0205352342728993	0.694588852313469	0.80206796841478
BLCA (n=408)	PIK3R1	0.0427828364218659	0.413186074075255	0.572874972721324
BLCA (n=408)	PIK3R2	-0.0712105987509212	0.172838458392218	0.30256185276537
BLCA (n=408)	PKMYT1	0.182019838326531	0.000449413413475678	0.00237850793205206
BLCA (n=408)	PLEC	0.0304892372021625	0.55987261480304	0.703915531946008
BLCA (n=408)	PLK1	0.130551077947072	0.0121891591848145	0.0408005328361993
BLCA (n=408)	PLK4	0.104487244161768	0.0451687344154053	0.110843520037804
BLCA (n=408)	PMF1	0.0924239762467289	0.0766007378574876	0.164820284229987
BLCA (n=408)	POLA1	0.189054549560777	0.000265009570872936	0.00151434040498821
BLCA (n=408)	POLA2	0.207130032429041	6.24321e+09	0.000426886256059304
BLCA (n=408)	POLD1	0.252559599026682	9.18944e+07	9.18944e+08
BLCA (n=408)	POLD2	0.107353642525992	0.0395569650531818	0.0995143774922813
BLCA (n=408)	POLD3	0.190388642405682	0.00023923383635398	0.00137688538908765
BLCA (n=408)	POLD4	0.0765303308231546	0.142849629836348	0.260130166290753
BLCA (n=408)	POLE	0.136285196248996	0.00885159009017467	0.0426582654948177
BLCA (n=408)	POLE2	0.157040149307456	0.00251883400806518	0.0157452539371929
BLCA (n=408)	POLE3	0.175748792613194	0.000708234754407711	0.00566587803526169
BLCA (n=408)	POLE4	0.0667090895698869	0.201683033956127	0.420172987408598
BLCA (n=408)	POLH	0.110999652177195	0.0332807102379616	0.12269386262843
BLCA (n=408)	POLI	-0.15598900309943	0.00269451692205834	0.0164550651728753
BLCA (n=408)	POLK	0.173355292230664	0.000839182554569367	0.00645525041976436
BLCA (n=408)	POLN	0.126625489345215	0.0150727860664779	0.0648291873827005
BLCA (n=408)	POLQ	0.102422861323005	0.0496121717263226	0.1593965356669
BLCA (n=408)	POLR2A	-0.038735642909366	0.458797402169389	0.695147579044528
BLCA (n=408)	POLR2B	0.00342371693648853	0.94781171135926	0.985122504699296
BLCA (n=408)	POLR2C	-0.00343581668235089	0.94762753647418	0.985122504699296
BLCA (n=408)	POLR2D	0.137600342406371	0.00821176836646672	0.0400974828777702
BLCA (n=408)	POLR2E	0.0319224167838297	0.541563501656898	0.752753807016506
BLCA (n=408)	POLR2F	-0.0280122341308998	0.592204067337307	0.791806524639767
BLCA (n=408)	POLR2G	0.0549129552662925	0.293432117892101	0.538407555765324
BLCA (n=408)	POLR2H	0.00289577683267541	0.955850259635071	0.986449811324537
BLCA (n=408)	POLR2I	-0.0310629536777937	0.552507513916604	0.756958052380597
BLCA (n=408)	POLR2J	-0.162458538577218	0.0017678686318925	0.0120879906454188
BLCA (n=408)	POLR2K	-0.0262661121494277	0.615495997034929	0.800811953189585
BLCA (n=408)	POLR2L	0.162373114619994	0.00177791339894893	0.0121027862239264
BLCA (n=408)	POM121	-0.0130061235919901	0.803621926465737	0.910619746703385
BLCA (n=408)	POM121C	0.0176458938549393	0.735829263825389	0.872093942311572
BLCA (n=408)	POT1	0.0835966069204325	0.109374992528288	0.263417672442686
BLCA (n=408)	PPIE	-0.0518750338894758	0.320993413307987	0.558249414448673
BLCA (n=408)	PPME1	-0.0873970379421236	0.0941174891731478	0.239789781332861
BLCA (n=408)	PPP1CB	-0.0333713101089476	0.523361338048506	0.726890747289592
BLCA (n=408)	PPP1CC	0.0253674988821065	0.627636966528657	0.805422024008719
BLCA (n=408)	PPP1R12A	0.0575439481557127	0.270878638847275	0.502790976978701
BLCA (n=408)	PPP1R12B	0.00417331161884279	0.93640747278763	0.969857286947314
BLCA (n=408)	PPP2CA	0.138553071609582	0.00777434909349815	0.0379236541146251
BLCA (n=408)	PPP2CB	0.0704001011176581	0.177791542361722	0.366928002602014
BLCA (n=408)	PPP2R1A	-0.0192345089266936	0.713051761651684	0.857173618894284
BLCA (n=408)	PPP2R1B	0.0506796637869852	0.332285725595154	0.565069201077672
BLCA (n=408)	PPP2R2A	-0.004354043413522	0.933659696339248	0.969857286947314
BLCA (n=408)	PPP2R2D	-0.176848236731398	0.000654661169822428	0.00601987282595336
BLCA (n=408)	PPP2R3B	-0.0149544840061956	0.774941875989854	0.902545007708558
BLCA (n=408)	PPP2R5B	0.110085670491598	0.0347684536354252	0.120410229040434
BLCA (n=408)	PPP2R5C	0.0499250926703025	0.339543928440562	0.56936307466765
BLCA (n=408)	PPP2R5D	0.12743845343428	0.0144307347286514	0.0610824750419108
BLCA (n=408)	PPP2R5E	0.0405620189976447	0.437875017062409	0.641575116574959
BLCA (n=408)	PPP5C	0.0502850613171708	0.336068857763065	0.552063832054316
BLCA (n=408)	PPP6C	0.153221310948482	0.00321170678011729	0.0151139142593755
BLCA (n=408)	PRDM16	0.117659157613452	0.0239917719552545	0.0767736702568143
BLCA (n=408)	PRDM9	-0.00776184783129932	0.882032045438559	0.940471704360151
BLCA (n=408)	PRIM1	0.201177315112908	0.000101942145224202	0.000755127001660752
BLCA (n=408)	PRIM2	0.198639521077872	0.000125107638950925	0.000909873737824911
BLCA (n=408)	PRKACA	0.115177819929782	0.0271513975496652	0.0841903799989619
BLCA (n=408)	PRKAR2B	0.208588313310463	5.52467e+09	0.00043330729486175
BLCA (n=408)	PRKCA	0.0804815048922538	0.123279938774002	0.270202605532058
BLCA (n=408)	PRKCB	0.45260644115298	5.51614e-06	0.000191866
BLCA (n=408)	PRMT1	-0.018124772145308	0.728937672877862	0.865929499844232
BLCA (n=408)	PRMT3	0.0824891993616644	0.114169400282617	0.255127151469536
BLCA (n=408)	PRMT5	0.151332613544796	0.00361470798513025	0.0167154126480011
BLCA (n=408)	PRMT6	0.0326092650887737	0.532895659284773	0.731246187697802
BLCA (n=408)	PRMT7	-0.131084886047354	0.0118372706618298	0.0424655449751741
BLCA (n=408)	PRPF19	0.0736443504347519	0.158583270896259	0.322815818618339
BLCA (n=408)	PSMA1	0.30826902228115	152916	2.78029e+06
BLCA (n=408)	PSMA2	0.224205370664818	1.41339e+09	0.000127046468424896
BLCA (n=408)	PSMA3	0.292182304837469	1.12275e+06	1.83306e+07
BLCA (n=408)	PSMA4	0.228710918898803	9.36306e+08	4.80157e+09
BLCA (n=408)	PSMA5	0.269673732901597	1.49414e+07	9.4866e+07
BLCA (n=408)	PSMA6	0.289799712241873	1.49292e+06	1.07598e+07
BLCA (n=408)	PSMA7	0.119491661214516	0.0218670580424823	0.0553596406138793
BLCA (n=408)	PSMA8	0.286354147760172	224381	1.60272e+07
BLCA (n=408)	PSMB1	0.130430878944006	0.0122696567069113	0.0343207180612903
BLCA (n=408)	PSMB10	0.420031936812809	0.00367093	0.0489457
BLCA (n=408)	PSMB11	0.0773896105580909	0.138403503471963	0.239659746271798
BLCA (n=408)	PSMB2	0.206167180409966	6.76499e+09	0.000302345899106886
BLCA (n=408)	PSMB3	0.205955926292804	6.88484e+08	0.000305992909453542
BLCA (n=408)	PSMB4	0.161314215807351	0.00190683949684028	0.0067201391959129
BLCA (n=408)	PSMB5	0.0703900021643501	0.17785391568421	0.290967551221611
BLCA (n=408)	PSMB6	0.176570828725484	0.000667812745573122	0.00248488463469069
BLCA (n=408)	PSMB7	0.208711842944404	5.46753e+09	0.000248523991544292
BLCA (n=408)	PSMB8	0.582330265550047	8.63533e-21	2.2321e-19
BLCA (n=408)	PSMB9	0.734115208094822	1.67228e-49	1.48647e-47
BLCA (n=408)	PSMC1	0.11534054334884	0.0269337492154287	0.0658929644414158
BLCA (n=408)	PSMC2	0.151787490945392	0.00351366874682461	0.0117788888828316
BLCA (n=408)	PSMC3	0.228353701027229	9.67677e+08	4.93084e+09
BLCA (n=408)	PSMC3IP	0.128004677291959	0.0139978615378584	0.0385771289757337
BLCA (n=408)	PSMC4	0.0866811479467787	0.0968537210794157	0.235510567974263
BLCA (n=408)	PSMC5	0.0756234837657648	0.147659422415096	0.312506714106023
BLCA (n=408)	PSMC6	0.108141537112575	0.0381219368024523	0.121022021595087
BLCA (n=408)	PSMD1	0.151680986005299	0.00353709385052205	0.0175756216175009
BLCA (n=408)	PSMD10	0.0433988070983185	0.406486598357795	0.62296796683187
BLCA (n=408)	PSMD11	0.107968772701507	0.0384327688276041	0.121526541747365
BLCA (n=408)	PSMD12	0.129213780493407	0.0131115429780954	0.0540682184663728
BLCA (n=408)	PSMD13	0.223250179367959	1.54068e+09	0.000152165764896603
BLCA (n=408)	PSMD14	0.118575509701039	0.0229079962082041	0.0807330262844198
BLCA (n=408)	PSMD2	0.151818849962478	0.00350679836502915	0.0175339918251458
BLCA (n=408)	PSMD3	0.0544896112366106	0.297175052827594	0.503686530216261
BLCA (n=408)	PSMD4	0.0960858397264251	0.0655867719815842	0.183962156384661
BLCA (n=408)	PSMD5	0.127732808685887	0.0142042572360554	0.0576822628875347
BLCA (n=408)	PSMD6	0.0131967546688495	0.800803485395505	0.889998818966239
BLCA (n=408)	PSMD7	0.0149103971079488	0.775587629839096	0.884371270537385
BLCA (n=408)	PSMD8	0.0682343368333003	0.191542022928324	0.369999481921246
BLCA (n=408)	PSMD9	0.163716531604843	0.00162583831780867	0.00935734283630889
BLCA (n=408)	PSME1	0.508492463301102	1.36056e-11	6.40261e-10
BLCA (n=408)	PSME2	0.541668904137132	1.91232e-15	1.09276e-13
BLCA (n=408)	PSME3	0.0608653099545266	0.244137635586959	0.440880606026111
BLCA (n=408)	PSME4	0.017992060522418	0.730845384119967	0.833480032444169
BLCA (n=408)	PSMF1	0.0731267348027224	0.16153834984837	0.300536464834176
BLCA (n=408)	PTK2	-0.162481465752996	0.00176518154671009	0.00735492311129202
BLCA (n=408)	PTK2B	0.231243913868417	7.40068e+07	5.63861e+08
BLCA (n=408)	PTK6	-0.240606399579792	3.03125e+08	2.55263e+09
BLCA (n=408)	PTPN11	-0.00911122585232217	0.861714094640881	0.909460785900666
BLCA (n=408)	PTPN6	0.242372727185791	2.55089e+08	2.19431e+09
BLCA (n=408)	PTTG1	0.19599648080677	0.0001544296773605	0.000943081999148093
BLCA (n=408)	PVR	0.0822117964729902	0.115395825344431	0.234902443449224
BLCA (n=408)	RAB1A	-0.000609968978764889	0.990695738643071	0.991935658215841
BLCA (n=408)	RAB1B	0.024980821617697	0.632892590251849	0.759091562520958
BLCA (n=408)	RAB2A	0.00676944427164952	0.897025206967911	0.933186171097957
BLCA (n=408)	RAB8A	0.247119197215414	1.59401e+08	1.40132e+09
BLCA (n=408)	RAD1	0.113567773187525	0.0293876046874419	0.0810692543101846
BLCA (n=408)	RAD17	0.0634324201508867	0.224775278216976	0.380169603749643
BLCA (n=408)	RAD18	0.129907356659355	0.0126257565704914	0.0404024210255726
BLCA (n=408)	RAD21	0.0848963994313362	0.10395148974022	0.218270844598886
BLCA (n=408)	RAD23A	0.0895634204728517	0.0862117033783986	0.1896846427334
BLCA (n=408)	RAD23B	0.0820479290500837	0.116125131927742	0.235125530225353
BLCA (n=408)	RAD50	-0.0163516405649025	0.754559805730855	0.834113778972931
BLCA (n=408)	RAD51	0.110504048577751	0.0340805573192107	0.104863253289879
BLCA (n=408)	RAD51AP1	0.170510804573592	0.00102375234030272	0.0064488336397022
BLCA (n=408)	RAD51C	0.0153050195176912	0.7698130283285	0.897642410278161
BLCA (n=408)	RAD51L1	0.0203272351033862	0.697529504563065	0.846773298407363
BLCA (n=408)	RAD51L3	0.141307746059603	0.00662422856671211	0.029117488205328
BLCA (n=408)	RAD9A	-0.0129093685135759	0.805053406242378	0.910951520500569
BLCA (n=408)	RAE1	-0.00769169497484567	0.883090592380293	0.937561086368735
BLCA (n=408)	RAN	0.192112519875592	0.000209389445862644	0.00174491204885536
BLCA (n=408)	RANGAP1	-0.0551828611227756	0.291062299174545	0.496481533773211
BLCA (n=408)	RB1	0.0372819037791916	0.475842223816056	0.66988753589546
BLCA (n=408)	RBBP4	0.00167421785383161	0.974465810457599	0.981829531947203
BLCA (n=408)	RBBP5	0.0688176213837198	0.187764322412074	0.362829608525747
BLCA (n=408)	RBBP7	0.125884560415696	0.0156796329773092	0.0574725176108569
BLCA (n=408)	RBL1	0.156252108668831	0.00264952646276931	0.0135007717848118
BLCA (n=408)	RBL2	-0.0430552468170859	0.410215262568357	0.611839629596606
BLCA (n=408)	RBX1	-0.0558362000179214	0.285379068245906	0.492032876286044
BLCA (n=408)	RCC1	-0.01986888983341	0.704025439082507	0.853364168584857
BLCA (n=408)	RCC2	0.0250706340302114	0.631670222058917	0.794424706852795
BLCA (n=408)	RCHY1	0.0715403114485928	0.170853199526499	0.338323167379206
BLCA (n=408)	RCOR1	0.0220299978554174	0.673592967858323	0.829037498902551
BLCA (n=408)	REC8	0.409317814412091	0.000268261	0.214609
BLCA (n=408)	RELA	0.0587139099146322	0.26123977017914	0.482300434057357
BLCA (n=408)	REST	-0.00468872228854759	0.92857347017883	0.967332314139323
BLCA (n=408)	REV1	-0.0382479429267214	0.464477288796414	0.675603329158421
BLCA (n=408)	REV3L	0.143425187848074	0.00584636873955453	0.0278398511407359
BLCA (n=408)	RFC1	0.152298135782574	0.00340329665447508	0.017912087655132
BLCA (n=408)	RFC2	0.12857482068532	0.0135735665949397	0.0562634884764338
BLCA (n=408)	RFC3	0.111280046445592	0.0328353125327578	0.118010191172474
BLCA (n=408)	RFC4	0.224162377999602	1.4189e+08	0.000143686043457843
BLCA (n=408)	RFC5	0.116273048150398	0.0257152041164531	0.0974984042329977
BLCA (n=408)	RFWD2	-0.0708127630924489	0.175256703925244	0.379738265604523
BLCA (n=408)	RMI1	0.13380213371187	0.0101815464327012	0.0437915975600052
BLCA (n=408)	RNF111	-0.0268431305175555	0.6077546545264	0.790575160359544
BLCA (n=408)	RNF168	0.0372626539356793	0.47607022044688	0.687466022305964
BLCA (n=408)	RNF8	0.152012349622406	0.00346467357442858	0.0181159402584501
BLCA (n=408)	RPA4	0.00914125658183377	0.861262897520531	0.945144469158333
BLCA (n=408)	RPS2	-0.0502176275808346	0.336718109459049	0.565912789006805
BLCA (n=408)	RPS27	-0.00305947173124565	0.953357283510961	0.974055972935848
BLCA (n=408)	RPS27A	0.0916411430664941	0.0791401234276165	0.228563533364958
BLCA (n=408)	RRM2	0.174707399495302	0.0007626940615088	0.00517080719666983
BLCA (n=408)	RSF1	0.00884045041211983	0.865784376284294	0.92845509521104
BLCA (n=408)	RSU1	0.129601842424454	0.0128377508849358	0.048444342962022
BLCA (n=408)	RTEL1	0.135416419225846	0.00929821737207682	0.0373117877383583
BLCA (n=408)	RUVBL1	0.145345247660935	0.00521299596548625	0.0236954362067557
BLCA (n=408)	RUVBL2	-0.00822482424580056	0.875051472907419	0.933388237767914
BLCA (n=408)	SAP130	0.0464344593641578	0.374424506568444	0.580503110958827
BLCA (n=408)	SAP18	-0.087767427577776	0.0927262337106111	0.224790869601482
BLCA (n=408)	SAP30	0.157326633180284	0.00247279678870539	0.0130147199405547
BLCA (n=408)	SAP30L	0.147001805445593	0.00471691092819469	0.0220674195471097
BLCA (n=408)	SAPS3	-0.0175186481376054	0.737664063416073	0.849109713284689
BLCA (n=408)	SDCCAG8	0.11192236487582	0.031834131474879	0.10146336725061
BLCA (n=408)	SDK1	0.0136244349336083	0.794489761299388	0.885225360779263
BLCA (n=408)	SDK2	0.0508485875070689	0.330674628322273	0.529009816093611
BLCA (n=408)	SEC13	0.0552964693700252	0.290068643460447	0.486545970555924
BLCA (n=408)	SEH1L	0.0969742445736073	0.0631204990926784	0.167762123834361
BLCA (n=408)	SET	0.140991583908038	0.00674800434530458	0.0288684677873993
BLCA (n=408)	SETD1A	0.0227300547510162	0.663844967935066	0.799813214379598
BLCA (n=408)	SETD1B	0.0274479160369613	0.599687544583649	0.750659832434015
BLCA (n=408)	SETD2	-0.073749162629198	0.157989889183403	0.32242834527225
BLCA (n=408)	SETD3	-0.00656676075778189	0.900092021854303	0.94725269742255
BLCA (n=408)	SETD6	-0.0507130766738416	0.33196665270175	0.509737662497889
BLCA (n=408)	SETD7	0.0210855952632814	0.686830103502092	0.821327200489439
BLCA (n=408)	SETD8	0.0372284727426664	0.476475212044921	0.648157333241008
BLCA (n=408)	SETDB1	0.043698022388982	0.403255682409068	0.578144347539882
BLCA (n=408)	SETDB2	0.149712306944983	0.00399635887018812	0.0150805995101439
BLCA (n=408)	SFI1	0.00498865170969217	0.924017804734922	0.95882253740454
BLCA (n=408)	SFTPA1	0.0424090547103878	0.417282991406102	0.593997140791604
BLCA (n=408)	SFTPA2	-0.06571857057381	0.208474271653433	0.381205104299005
BLCA (n=408)	SFTPD	0.097226556867686	0.0624341498101212	0.154635665164387
BLCA (n=408)	SGOL1	0.0715278946361957	0.170927653816285	0.332705895506151
BLCA (n=408)	SGOL2	0.137862389053875	0.00808932154335789	0.0277744945694691
BLCA (n=408)	SHFM1	-0.106933558506206	0.0403405707672646	0.109398158012921
BLCA (n=408)	SHQ1	-0.043259034676385	0.40800111345743	0.583901414608129
BLCA (n=408)	SIRPA	0.382025997360085	3.11295	48.8306
BLCA (n=408)	SIRPB1	0.359569062610693	11.3076	1559.67
BLCA (n=408)	SIRPG	0.760892681731934	9.75751e-57	4.87875e-55
BLCA (n=408)	SIRT2	-0.0294406288676227	0.573455413360142	0.730381504840946
BLCA (n=408)	SKA1	0.119540771575583	0.0218124350179338	0.0663496122218519
BLCA (n=408)	SKA2	0.176295783987391	0.000681093429764435	0.00309587922620198
BLCA (n=408)	SKAP2	0.0181842254405944	0.728083581018985	0.844154876543751
BLCA (n=408)	SKP1	0.0416760206544094	0.425386465843811	0.637283094897095
BLCA (n=408)	SKP2	0.0620814664429951	0.234824094218789	0.442303005905486
BLCA (n=408)	SMARCA2	0.0883609137203691	0.090531315464951	0.228470196756974
BLCA (n=408)	SMARCA4	-0.06746175253622	0.196631061450163	0.392281419351947
BLCA (n=408)	SMARCA5	0.0526983581098938	0.313362664091436	0.530000277533085
BLCA (n=408)	SMARCB1	-0.0309812690810015	0.553553245198367	0.740539458459354
BLCA (n=408)	SMARCC1	-0.0863266998486844	0.0982317279164763	0.244814275181249
BLCA (n=408)	SMARCC2	-0.0511363315963161	0.327941901234903	0.54459273291786
BLCA (n=408)	SMARCD1	0.124377121885599	0.0169806791771985	0.0689322490037024
BLCA (n=408)	SMARCD2	-0.153568998273036	0.00314212526485578	0.017100001441392
BLCA (n=408)	SMARCD3	-0.0192984502396813	0.712140128702935	0.839045807013767
BLCA (n=408)	SMARCE1	-0.0852698111989043	0.102433392589311	0.25370499712523
BLCA (n=408)	SMC1A	0.162474120363758	0.00176604202542062	0.0109521986072596
BLCA (n=408)	SMC1B	-0.044950533357671	0.389898299785327	0.609216093414574
BLCA (n=408)	SMC2	0.188141588333816	0.000284118617552892	0.00241803078768418
BLCA (n=408)	SMC3	0.108073017795187	0.0382449588270023	0.126954220172622
BLCA (n=408)	SMC4	0.174880804891151	0.000753365140878989	0.00542965867300172
BLCA (n=408)	SMYD2	0.108108237402914	0.0381816823679125	0.126954220172622
BLCA (n=408)	SMYD3	-0.020549398828997	0.694388762317368	0.830965177965856
BLCA (n=408)	SPAST	0.00975063339759195	0.852117246091653	0.927474553569146
BLCA (n=408)	SPC24	0.222907883317215	1.58889e+09	0.000204248630094226
BLCA (n=408)	SPC25	0.18576237521122	0.000340128662730658	0.00276614841016667
BLCA (n=408)	SPO11	-0.00632511495661483	0.903750315596023	0.965408118828922
BLCA (n=408)	SPTAN1	0.0520773085352615	0.319107577803079	0.539112532301191
BLCA (n=408)	SPTBN1	0.038312654598379	0.463721404123282	0.67075491667197
BLCA (n=408)	SRC	-0.163721969746423	0.00162524771921873	0.0095949809793876
BLCA (n=408)	SSNA1	0.00676289486497603	0.897124282684669	0.963857200510263
BLCA (n=408)	STAG1	0.0765929370034944	0.142522047018539	0.312060635916965
BLCA (n=408)	STAG2	0.00142304555630264	0.978295518931875	0.988679163469102
BLCA (n=408)	STAG3	0.176198523482462	0.000685847927630819	0.0048805428421586
BLCA (n=408)	STIP1	0.0917465431214322	0.0787943014349269	0.204557192976015
BLCA (n=408)	STRA13	-0.0365373125198847	0.484704529846929	0.689154664964532
BLCA (n=408)	SUDS3	-0.075759367767792	0.146930962343535	0.316497235102155
BLCA (n=408)	SUMO1	0.123167087563055	0.0180923487361558	0.0717393131478418
BLCA (n=408)	SUMO2	0.127523235193535	0.0143651805246521	0.0605658042291185
BLCA (n=408)	SUMO3	0.0997917969741492	0.0557989600819852	0.165939444721426
BLCA (n=408)	SUN1	-0.164125293653347	0.00158198967728149	0.00949112399625483
BLCA (n=408)	SUN2	-0.0732818421811066	0.160648525900509	0.332563312058976
BLCA (n=408)	SUPT3H	0.0605776310645949	0.246378004353425	0.453494848659769
BLCA (n=408)	SUPT7L	0.0751774233258598	0.15007003435355	0.319801650748074
BLCA (n=408)	SUV39H1	0.205002632204926	7.45099e+09	0.000618170339479586
BLCA (n=408)	SUV39H2	0.0521885461294808	0.318073577877571	0.510961570887664
BLCA (n=408)	SUV420H1	-0.0113314766637277	0.828486694158423	0.907145628749905
BLCA (n=408)	SUV420H2	-0.0159668876992283	0.760156386232833	0.867578398278244
BLCA (n=408)	SUZ12	0.0791697561515546	0.129531301583813	0.280067679100136
BLCA (n=408)	SYCE1	0.123943049872227	0.017372401582158	0.0626032489447134
BLCA (n=408)	SYCE2	0.132636980627993	0.0108645663513767	0.0442438793022322
BLCA (n=408)	SYCP1	-0.0271437920319194	0.603738162152385	0.760615007436076
BLCA (n=408)	SYCP2	0.00857494360687124	0.869778906260253	0.928480697424157
BLCA (n=408)	SYCP3	0.0326921859697424	0.531853968017998	0.70211744952871
BLCA (n=408)	SYNE1	0.250771312444678	1.10287e+08	1.60418e+09
BLCA (n=408)	SYNE2	0.155328139990947	0.00281060568147611	0.0145958662628914
BLCA (n=408)	TADA1	-0.0262741715110657	0.615387575000066	0.764456614906914
BLCA (n=408)	TADA2A	0.103594034225804	0.047048513329075	0.128900036518014
BLCA (n=408)	TADA2B	0.0392762631620831	0.452546756907226	0.647651888239322
BLCA (n=408)	TADA3	0.040466486467504	0.438955677798236	0.633871014871098
BLCA (n=408)	TAF10	0.215414592253016	3.08179e+09	0.000283383064021074
BLCA (n=408)	TAF12	0.108219925344701	0.0379816069279478	0.109694171633062
BLCA (n=408)	TAF5L	0.101612099324837	0.0514544203781473	0.137211787675059
BLCA (n=408)	TAF6L	0.0344616440391993	0.509872862766709	0.691353034259945
BLCA (n=408)	TAF9	0.120507530600689	0.0207609803284491	0.0790894488702823
BLCA (n=408)	TAOK1	-0.0117544529361602	0.822189216543941	0.898567449774799
BLCA (n=408)	TBL1X	-0.0313123077767891	0.549321251565193	0.720783548592938
BLCA (n=408)	TBL1XR1	0.00182540179458476	0.972160935052095	0.990737258651817
BLCA (n=408)	TCEA1	0.060857476306195	0.244198452691815	0.428896960189171
BLCA (n=408)	TERF1	0.0703796107682426	0.17791811213008	0.35231309332689
BLCA (n=408)	TERF2	0.0310791412635828	0.552300394109339	0.720783548592938
BLCA (n=408)	TERF2IP	0.0275664833571366	0.598111676917804	0.755907332597541
BLCA (n=408)	TERT	0.118020151633565	0.0235596469082249	0.0868558411363129
BLCA (n=408)	TESK1	0.188218952760182	0.000282450761533216	0.00248308361787442
BLCA (n=408)	TEX12	-0.0702712390638784	0.178588639908824	0.352767683770517
BLCA (n=408)	TEX15	0.0278943717525527	0.593763522385848	0.7527905196651
BLCA (n=408)	TFDP1	0.130955020306723	0.0119220425989574	0.0515547788063023
BLCA (n=408)	TFDP2	-0.00924465227361509	0.859709773236235	0.924461003139929
BLCA (n=408)	TFPT	0.00637141843954327	0.903049163685326	0.949328949997715
BLCA (n=408)	TINF2	0.231299393714652	7.36243e+08	9.65565e+09
BLCA (n=408)	TK1	0.208760440370176	5.4452e+09	0.000544520166304788
BLCA (n=408)	TMEM188	0.0690236369631286	0.186443215687404	0.365574932720401
BLCA (n=408)	TMEM48	-0.000848388060768102	0.987059247234213	0.996361325673795
BLCA (n=408)	TMPO	0.191355869971761	0.000222032311169087	0.00197362054372522
BLCA (n=408)	TNPO1	0.072390395572218	0.165813217308631	0.313594737226726
BLCA (n=408)	TOP2A	0.0822796014426796	0.115095104464468	0.241837591567731
BLCA (n=408)	TOP3A	0.196713338086633	0.00014589685546724	0.00116717484373792
BLCA (n=408)	TP53	-0.147312533597468	0.00462874520899105	0.0200161954983397
BLCA (n=408)	TP53BP1	0.0227391156168803	0.663719165355108	0.785466467875867
BLCA (n=408)	TPR	0.043221327630198	0.408410263890115	0.576240231238258
BLCA (n=408)	TPX2	0.164160074158533	0.0015783092209773	0.00858943793729144
BLCA (n=408)	TRIM25	0.072868504552172	0.163027985694954	0.309791896807514
BLCA (n=408)	TRRAP	0.0216377295777678	0.679079233100438	0.798916744824045
BLCA (n=408)	TSGA14	0.0360098533892403	0.491035970582286	0.65362525202301
BLCA (n=408)	TUBA1A	0.0889121599257147	0.0885300905312754	0.204902842683641
BLCA (n=408)	TUBA1B	0.158102876673797	0.00235188351213398	0.0117594175606699
BLCA (n=408)	TUBA1C	0.120793503080734	0.0204585108853091	0.0673531222561616
BLCA (n=408)	TUBA3C	-0.0637047092438549	0.222787521549566	0.387456559216636
BLCA (n=408)	TUBA3D	0.0454987628002321	0.384137020303108	0.552715137126774
BLCA (n=408)	TUBA3E	-0.0111791393419118	0.830757480886078	0.902787285807108
BLCA (n=408)	TUBA4A	0.0576001943229242	0.270409766144066	0.434893291110595
BLCA (n=408)	TUBA4B	0.0503143171844991	0.335787432134449	0.506865801358876
BLCA (n=408)	TUBA8	0.13306829876726	0.0106071357795053	0.0389252689156158
BLCA (n=408)	TUBAL3	-0.00704619335237694	0.892840183933135	0.943556337049548
BLCA (n=408)	TUBB	0.134034752584127	0.0100498354838308	0.0304540469206993
[truncated: 39,521 more rows]

## Sheet: LAG3
cancer	infiltrates	rho	p	adj.p
ACC (n=79)	AAAS	-0.157005479891341	0.184658868906265	0.351168284112032
ACC (n=79)	ABL1	-0.0512774983706826	0.666586902946032	0.812708107480564
ACC (n=79)	ACD	0.222256624749705	0.0587716213826607	0.155172597709995
ACC (n=79)	ACTB	0.261989542053727	0.0251513241182281	0.0836765907811919
ACC (n=79)	ACTG1	-0.00553469531878362	0.962933564283518	0.981366867868734
ACC (n=79)	ACTL6A	0.0549961548252405	0.643990100688507	0.795828555028181
ACC (n=79)	ACTL6B	-0.000158041080758927	0.998941209717674	0.998941209717674
ACC (n=79)	ACTN1	0.298295922403834	0.01036835434916	0.0425368383555282
ACC (n=79)	ACTN2	0.127526644830582	0.282294479854393	0.472459380509444
ACC (n=79)	ACTN3	-0.0294198105619618	0.804847889425802	0.89801717090745
ACC (n=79)	ACTN4	-0.238449823777999	0.0421983883245542	0.123786105385023
ACC (n=79)	ACTR1A	0.0330993802225428	0.78101519412655	0.888779737270612
ACC (n=79)	ACTR5	0.0424005170874259	0.721707479970828	0.851572247753189
ACC (n=79)	ACTR8	-0.0839206205822866	0.480257067673426	0.668183746328245
ACC (n=79)	AEBP2	-0.139156802529551	0.2403316606252	0.42725628555591
ACC (n=79)	AHCTF1	0.0369629211167303	0.756206144845354	0.876760747646787
ACC (n=79)	AKAP9	-0.224338949389429	0.0563824619578883	0.150353231887702
ACC (n=79)	AKT1	-0.0954173697653963	0.421969001586867	0.598537590903357
ACC (n=79)	AKT2	-0.0351340052287723	0.767921267568603	0.882235002149651
ACC (n=79)	AKT3	0.0126831742952138	0.915186461026005	0.955808314387473
ACC (n=79)	ALKBH2	0.245389470680499	0.0363909979219173	0.113721868505992
ACC (n=79)	ALKBH3	-0.234604735791855	0.0457335455490954	0.133528600143344
ACC (n=79)	ALKBH5	0.012092360364524	0.919123692354273	0.9493023881808
ACC (n=79)	ALMS1	0.0264501559509136	0.82421383497023	0.887444236845469
ACC (n=79)	ANAPC1	-0.162794258116244	0.168788461697145	0.341850049006875
ACC (n=79)	ANAPC11	0.111667520076799	0.34692710618012	0.546341899496253
ACC (n=79)	ANAPC5	0.0211764561958664	0.858857441227596	0.909934626073717
ACC (n=79)	ANAPC7	-0.0120831438377046	0.919185127651811	0.9493023881808
ACC (n=79)	ANG	0.362621060552562	0.00161705708455119	0.0101066067784449
ACC (n=79)	ANKLE2	-0.093397546734581	0.43190499414246	0.613090779807797
ACC (n=79)	ANKRD28	-0.0913615440330919	0.442053485889666	0.619339384784121
ACC (n=79)	APBB1	-0.258385155293098	0.0273023750498244	0.0949647827819978
ACC (n=79)	APITD1	-0.0978216243139083	0.410314648467769	0.596821306862209
ACC (n=79)	AQR	-0.173317053331011	0.14254323448197	0.304092233561536
ACC (n=79)	ARHGEF6	-0.062412472204588	0.599888804336105	0.737168599287804
ACC (n=79)	ARID1A	-0.230188220640383	0.0500917547979248	0.143119299422642
ACC (n=79)	ARID1B	-0.187658733638273	0.111870209276012	0.256436009801746
ACC (n=79)	ARID2	-0.12917284316156	0.276076639804301	0.47085425541949
ACC (n=79)	ARID4A	-0.220032472706343	0.0614137035922517	0.165982982681761
ACC (n=79)	ARID4B	-0.109155537595291	0.35794954091474	0.558670401935542
ACC (n=79)	ARID5B	0.11499243429512	0.332666654839706	0.51814569593985
ACC (n=79)	ARPP19	-0.172313227110109	0.144905935909658	0.290438794707012
ACC (n=79)	ASCC1	-0.0693347691933868	0.559978103124823	0.720229071543181
ACC (n=79)	ASCC2	-0.100384128394263	0.398101738318147	0.580111822685825
ACC (n=79)	ASCC3	-0.270411145421135	0.0206784775622997	0.0719251393471293
ACC (n=79)	ASH1L	-0.215497622851344	0.0670988395395359	0.171383450874272
ACC (n=79)	ASH2L	-0.210028664494957	0.0745108909327332	0.182443769402925
ACC (n=79)	ATF2	-0.22728840397809	0.0531343941846335	0.14759553940176
ACC (n=79)	ATF7IP	-0.0126244635436198	0.91557762462534	0.954970143025126
ACC (n=79)	ATM	-0.056765067000288	0.633351536966676	0.768863777804766
ACC (n=79)	ATR	0.0255983561183614	0.829788590210631	0.905635569124836
ACC (n=79)	ATRIP	-0.0665729083539795	0.575750109367843	0.734609389943022
ACC (n=79)	ATRX	-0.221259042600928	0.0599450000314664	0.159322259219844
ACC (n=79)	ATXN7	0.0992163987152491	0.403640338535286	0.581823911402214
ACC (n=79)	AURKA	0.117094408298971	0.323845371430457	0.509992710914106
ACC (n=79)	AURKB	0.233911616617226	0.0463960655264809	0.132560187218517
ACC (n=79)	AZI1	0.349682178050975	0.00242558083603022	0.013200439923974
ACC (n=79)	BANF1	-0.0112363959692723	0.924831326938131	0.958186017037306
ACC (n=79)	BAP1	-0.172204436316002	0.14516374939215	0.290438794707012
ACC (n=79)	BAZ1B	0.0520757517113558	0.661710332327107	0.792467463864798
ACC (n=79)	BIRC5	0.171397474855197	0.147086838947121	0.291983799398752
ACC (n=79)	BLZF1	-0.0463041636428735	0.697273671166831	0.798024230233856
ACC (n=79)	BRCA2	0.0605135885398625	0.611052961498526	0.740670256361849
ACC (n=79)	BRD1	-0.013777486725705	0.907899322447337	0.932374143719987
ACC (n=79)	BRD8	-0.119117625642992	0.315496833764277	0.496845407502799
ACC (n=79)	BRD9	-0.0725013017575038	0.542151452052617	0.680539389153414
ACC (n=79)	BRIP1	0.137869836356921	0.244750909198868	0.415712796940752
ACC (n=79)	BRMS1	0.0844676591697602	0.477389793710379	0.641868630198829
ACC (n=79)	BRPF1	0.028468111325569	0.811042033279474	0.867424634523502
ACC (n=79)	BRPF3	-0.0361734581660362	0.761256498004948	0.842330841499251
ACC (n=79)	BRWD1	-0.152138601659511	0.198816109792528	0.365638822606947
ACC (n=79)	BTBD12	0.0315421180648376	0.791078459851461	0.861826189754817
ACC (n=79)	BTRC	-0.282211359288236	0.0155637354895606	0.0553377261851044
ACC (n=79)	BUB1	0.129451833275202	0.275031999226956	0.450022358778825
ACC (n=79)	BUB1B	0.145828059584106	0.218306482974037	0.38723988110694
ACC (n=79)	BUB3	0.0390823398969121	0.742698654879317	0.829740668801843
ACC (n=79)	C12ORF32	0.00468670359484678	0.968609525821853	0.977159672960255
ACC (n=79)	C12ORF41	0.0560508665739902	0.637638101620163	0.759092978119241
ACC (n=79)	C13ORF34	0.183290869593132	0.12061671888826	0.251940927181743
ACC (n=79)	C13ORF37	-0.00382037181591632	0.974409850490297	0.980538214329859
ACC (n=79)	C14ORF106	-0.0869881718338683	0.464297885801653	0.63235670850068
ACC (n=79)	C17ORF106	-0.104191088930549	0.380358939296217	0.565845302652977
ACC (n=79)	C17ORF68	-0.140615442824199	0.235389802961072	0.420338933859058
ACC (n=79)	C17ORF70	0.15864905631497	0.180046933803333	0.352170041669112
ACC (n=79)	C17ORF79	0.0425507064807297	0.720762064678581	0.818092084926294
ACC (n=79)	C17ORF81	0.107559873177563	0.365061952523071	0.555051205297228
ACC (n=79)	C19ORF40	-0.0830797506899304	0.484682296425821	0.649490514473462
ACC (n=79)	C1ORF124	-0.0157126443551261	0.895031831506232	0.93753435722712
ACC (n=79)	C1ORF86	0.0857182388602119	0.470869524166058	0.637386834742549
ACC (n=79)	C20ORF20	0.109040698326655	0.358458549535974	0.547498284797077
ACC (n=79)	C21ORF45	0.12696690850311	0.284429660426758	0.470426073882881
ACC (n=79)	C22ORF41	-0.164746210490479	0.163669671162763	0.330645800328813
ACC (n=79)	C3ORF75	-0.163206223866834	0.167698456365362	0.334560511452095
ACC (n=79)	CABLES1	-0.152534947698682	0.197634946113911	0.37644751640745
ACC (n=79)	CADM1	0.102401809643747	0.388638082366532	0.574695870412616
ACC (n=79)	CADM2	-0.0769374994865241	0.517652338863539	0.674614770707129
ACC (n=79)	CADM3	0.248176758547045	0.0342540961963992	0.101870918056206
ACC (n=79)	CARM1	0.222528995434	0.058454517136071	0.15798518144884
ACC (n=79)	CASC5	0.071445510962722	0.548064344521438	0.693752334837263
ACC (n=79)	CASK	-0.019688156792952	0.868685578998512	0.920461540660675
ACC (n=79)	CC2D1B	-0.151185911460802	0.201675891020154	0.321395842263194
ACC (n=79)	CCDC101	0.0574089942690551	0.629497040084376	0.731463396573425
ACC (n=79)	CCDC99	0.0669159108444275	0.573780224192987	0.683071695467842
ACC (n=79)	CCNA1	-0.0283082603452665	0.812083572722287	0.875561803474164
ACC (n=79)	CCNA2	0.166915141384704	0.158117208803584	0.266864487432209
ACC (n=79)	CCNB1	0.154832611676411	0.190886530001664	0.307262020123403
ACC (n=79)	CCNB2	0.0730229030689193	0.539241792958575	0.658146681146394
ACC (n=79)	CCND1	-0.0953438187564738	0.422328499383567	0.552966938636422
ACC (n=79)	CCND2	-0.149049918321899	0.20819411220246	0.329812454974194
ACC (n=79)	CCND3	-0.373467166095093	0.00113613781098256	0.00463729718768391
ACC (n=79)	CCNE1	-0.127587629098226	0.282062492423893	0.417870359146508
ACC (n=79)	CCNE2	0.0898866865940077	0.449487582023781	0.579050025151409
ACC (n=79)	CCNH	-0.041238075973359	0.72903881824982	0.812299518941303
ACC (n=79)	CD151	-0.153249041481733	0.195519551692931	0.313458199106904
ACC (n=79)	CD2AP	-0.286422919843005	0.0140232561820882	0.0365426871194481
ACC (n=79)	CD47	0.0293148753520063	0.805530280973932	0.874003080503615
ACC (n=79)	CDC14A	0.0827253119649522	0.486554051229609	0.613881941758301
ACC (n=79)	CDC16	-0.185585000844281	0.115959685942139	0.211038095000565
ACC (n=79)	CDC20	0.190317386591619	0.106791201571612	0.198681305249511
ACC (n=79)	CDC25A	-0.00348548001220055	0.976652412829486	0.98527355644841
ACC (n=79)	CDC25B	0.0634009840794786	0.594113016393685	0.710449048004406
ACC (n=79)	CDC25C	0.182713188527925	0.121811674877702	0.227154638466577
ACC (n=79)	CDC26	0.105683544721552	0.373535025687656	0.518411396369902
ACC (n=79)	CDC45	0.189650120792691	0.108048791629613	0.206791945702609
ACC (n=79)	CDC6	0.145799745693564	0.218396855588841	0.354396520225299
ACC (n=79)	CDC7	0.17078524000607	0.148558542803025	0.26587658667208
ACC (n=79)	CDCA5	0.124933158575908	0.292277472860137	0.442844655848692
ACC (n=79)	CDCA8	0.140743718559787	0.234958598577569	0.370013541067038
ACC (n=79)	CDH1	0.296121871192552	0.0109677221225683	0.0340162351965887
ACC (n=79)	CDH11	0.11554778541499	0.330321405553298	0.478726674714925
ACC (n=79)	CDH12	0.201930665226674	0.0866729363367053	0.174216957460714
ACC (n=79)	CDH13	-0.0420615339951125	0.723842845734485	0.806510134523103
ACC (n=79)	CDH15	-0.0864982016219948	0.46682744199108	0.604307368273242
ACC (n=79)	CDH18	0.0758912174813975	0.523379542088001	0.652186345280998
ACC (n=79)	CDH2	0.103890993106713	0.381740054920874	0.526538006787412
ACC (n=79)	CDH24	0.0425390836705059	0.72083521329452	0.805661884282957
ACC (n=79)	CDH3	0.143336027413906	0.226361559426181	0.362230389752853
ACC (n=79)	CDH4	-0.307926956393365	0.00804321926753945	0.0262635731184962
ACC (n=79)	CDH6	0.0183460839610212	0.877565197704013	0.924969905353373
ACC (n=79)	CDH7	-0.0653048719749044	0.583059522225586	0.701087856471391
ACC (n=79)	CDH9	0.0515242820551041	0.665077803723926	0.789409856052138
ACC (n=79)	CDK1	0.218979310992383	0.0626979118908178	0.143720141870069
ACC (n=79)	CDK11A	-0.0980294258193822	0.409316222711592	0.562633983108717
ACC (n=79)	CDK11B	-0.0455299411673631	0.702096276618612	0.809332883710215
ACC (n=79)	CDK2	0.237263311972064	0.0432642737730561	0.106825367340879
ACC (n=79)	CDK4	-0.0956757719450591	0.420707393201663	0.572346200314453
ACC (n=79)	CDK5RAP2	-0.0515673412620222	0.66481462952578	0.789409856052138
ACC (n=79)	CDK6	-0.014865612607507	0.90066089376787	0.93941162322594
ACC (n=79)	CDK7	-0.0181711079303282	0.878724035736183	0.929866704482733
ACC (n=79)	CDKN1A	-0.211526974642957	0.072417998103305	0.161377154547755
ACC (n=79)	CDKN1B	-0.27875753788062	0.0169337220179586	0.0535347565260132
ACC (n=79)	CDKN1C	-0.267392308060855	0.0221967889125865	0.0655255761257166
ACC (n=79)	CDKN2A	0.117306722097849	0.322962731720405	0.477578900880451
ACC (n=79)	CDKN2B	0.286562390788499	0.0139745793117327	0.0456312793852497
ACC (n=79)	CDKN2C	-0.10329833164029	0.38447646082824	0.540564444046735
ACC (n=79)	CDKN2D	0.0436203345634544	0.71404110010298	0.81811654188178
ACC (n=79)	CDT1	0.0819963964006751	0.490415366314371	0.635870815318472
ACC (n=79)	CENPA	0.211362734991696	0.0726450894020731	0.161433532004607
ACC (n=79)	CENPC1	-0.128566204020413	0.278357247356887	0.426601145374539
ACC (n=79)	CENPE	0.175609097865492	0.137257100995219	0.257620649926584
ACC (n=79)	CENPF	0.193325237773664	0.101262739002653	0.205609622340413
ACC (n=79)	CENPH	0.212262157896387	0.0714084355623972	0.156084012158245
ACC (n=79)	CENPI	0.138293734348294	0.243289185335866	0.389241797129024
ACC (n=79)	CENPJ	-0.00782441059118243	0.947617523131381	0.957189417304425
ACC (n=79)	CENPK	0.206463312811506	0.0796857751576355	0.170450855952162
ACC (n=79)	CENPL	0.136154885713796	0.250726068997846	0.396271301647494
ACC (n=79)	CENPM	0.164136325204091	0.165256577655308	0.293138053490568
ACC (n=79)	CENPN	0.101322491694377	0.393683686223215	0.547733824310561
ACC (n=79)	CENPO	0.0441137018750321	0.710948312563976	0.8242878986249
ACC (n=79)	CENPP	0.250575014966625	0.0325004121824978	0.0838720314387041
ACC (n=79)	CENPQ	-0.12199581467609	0.303861008267856	0.453523892937098
ACC (n=79)	CENPT	0.233348671807241	0.0469399591287873	0.111601465691767
ACC (n=79)	CENPW	0.155777647375281	0.188159623094593	0.325113819601889
ACC (n=79)	CEP110	0.0383317302662805	0.74747382070949	0.844603187242361
ACC (n=79)	CEP135	0.0977248411856157	0.410780146257264	0.56271252911954
ACC (n=79)	CEP152	0.137520968361789	0.245958424292197	0.390410197289202
ACC (n=79)	CEP164	0.103772879679018	0.382284467026694	0.537482554694824
ACC (n=79)	CEP192	-0.03741268822445	0.753333430133652	0.846899691403538
ACC (n=79)	CEP250	0.0316591376632741	0.790321053375778	0.866105263973455
ACC (n=79)	CEP290	-0.0270907078792683	0.820027323221865	0.886516025104719
ACC (n=79)	CEP57	-0.0413167024195604	0.728542159263832	0.844204727085349
ACC (n=79)	CEP63	-0.131984399577018	0.265669990743233	0.472722301908325
ACC (n=79)	CEP70	0.0887584843049673	0.455220864942017	0.653665714136996
ACC (n=79)	CEP72	0.0751110063378899	0.527670923552456	0.70122381867436
ACC (n=79)	CEP76	-0.215671015349091	0.0668739329121595	0.191753212651353
ACC (n=79)	CEP78	0.2399088065879	0.0409176305388413	0.13099836729836
ACC (n=79)	CETN2	-0.160387606394218	0.175260274481504	0.36994253188708
ACC (n=79)	CHD1L	0.116877279012197	0.324749619409266	0.540124107125599
ACC (n=79)	CHD3	0.0871111169933007	0.463664333970877	0.655228199581646
ACC (n=79)	CHD4	-0.143329760849004	0.226382073167242	0.433333893579359
ACC (n=79)	CHEK1	0.0388042486671992	0.744466673664962	0.852036250260329
ACC (n=79)	CHMP2A	-0.0435178694048679	0.714684005725474	0.836421834549505
ACC (n=79)	CHMP2B	-0.148782909536592	0.209019310006515	0.416008687950106
ACC (n=79)	CHMP4A	-0.222314994529086	0.0587035476596648	0.17505586909005
ACC (n=79)	CHMP4B	-0.18290404927453	0.121415874083828	0.296019504358765
ACC (n=79)	CHMP6	-0.173562041452697	0.14197102568826	0.324505201573165
ACC (n=79)	CHMP7	-0.141618576271175	0.232032322465077	0.437796834839768
ACC (n=79)	CHTF18	0.29567071896749	0.0110958082157791	0.0498688009697935
ACC (n=79)	CHTF8	-0.206078064968286	0.0802616443594283	0.215467501636049
ACC (n=79)	CKAP5	-0.311033492742235	0.00739773227261574	0.0354382384316922
ACC (n=79)	CKS1B	-0.0739873988483446	0.533881777270283	0.721439456672411
ACC (n=79)	CLASP1	-0.232400763899297	0.0478676439982619	0.132048673098654
ACC (n=79)	CLASP2	-0.235472866936343	0.0449147628972472	0.127871211095366
ACC (n=79)	CLDN1	0.0712354661976488	0.5492443959155	0.732325861220667
ACC (n=79)	CLDN10	0.148925928441573	0.208577018305074	0.374287910029177
ACC (n=79)	CLDN11	0.115912878938609	0.328785335251977	0.519818711860832
ACC (n=79)	CLDN15	0.378605161678281	0.000957098406303723	0.00724620496054269
ACC (n=79)	CLDN16	-0.149622085221445	0.206433605307634	0.374287910029177
ACC (n=79)	CLDN19	0.239822360483906	0.0409926075430078	0.120031569813128
ACC (n=79)	CLDN2	0.28544078334635	0.0143701976107928	0.0569116737061103
ACC (n=79)	CLDN3	0.0146906228397184	0.901824430576036	0.950074484261292
ACC (n=79)	CLDN4	-0.0125618553821196	0.915994776974602	0.95416122601521
ACC (n=79)	CLDN5	-0.0920240732614183	0.438736524950406	0.619028606631966
ACC (n=79)	CLDN6	0.0933014517481484	0.432380990261733	0.613306369165578
ACC (n=79)	CLDN7	-0.108101897680688	0.362636339794948	0.559065269366295
ACC (n=79)	CLDN8	0.123341076370549	0.298519380950062	0.483432195870546
ACC (n=79)	CLIP1	0.032231516762376	0.786619148241719	0.900633845235659
ACC (n=79)	CLOCK	-0.126355458121327	0.286774302919208	0.473029778011064
ACC (n=79)	CLSPN	0.132028307611348	0.265509595773947	0.445299112409135
ACC (n=79)	COL17A1	0.209789452167717	0.0748494638910287	0.178744988396486
ACC (n=79)	COPS2	-0.19500718190123	0.0982700518514981	0.225908165175858
ACC (n=79)	COPS3	-0.0288761496366031	0.808384870027419	0.895717307509606
ACC (n=79)	COPS4	-0.22568634568036	0.0548791277375321	0.145951193712039
ACC (n=79)	COPS6	0.0931311204210655	0.433225438137349	0.62672757777555
ACC (n=79)	COPS7A	-0.0445670271370408	0.708110636134369	0.825175200463626
ACC (n=79)	COPS7B	0.02079910896897	0.861347328752618	0.925153998871135
ACC (n=79)	COPS8	-0.238674438532614	0.0419990770546396	0.122179133249861
ACC (n=79)	CRB3	-0.334062075984271	0.00387158660995814	0.0197278298596593
ACC (n=79)	CREBBP	-0.0527760428523037	0.65744374459016	0.799323701629374
ACC (n=79)	CSNK1D	-0.0550359421522285	0.643750015394727	0.78866770645602
ACC (n=79)	CSNK1E	0.161233822189572	0.172964347367329	0.335039898048096
ACC (n=79)	CSNK2A1	-0.25911518467061	0.0268545831087636	0.0876884346408607
ACC (n=79)	CSNK2A2	0.0919937271232121	0.438888146720149	0.633773497068807
ACC (n=79)	CSNK2B	-0.094343292535825	0.427236224165277	0.621434507876767
ACC (n=79)	CSRP2BP	-0.436709947670225	0.000112144825189801	0.00109409585551026
ACC (n=79)	CTNNA1	-0.230473240103208	0.0498005741322056	0.136140872386915
ACC (n=79)	CTNND1	-0.228264681047725	0.0520935958043091	0.140793502173808
ACC (n=79)	CUL1	-0.0262173542644294	0.825736597606512	0.904617395117835
ACC (n=79)	CUL4A	-0.18247700207405	0.122302836529244	0.260912717929053
ACC (n=79)	CUL4B	-0.127362700416756	0.28291876077951	0.461908180864506
ACC (n=79)	DAXX	-0.0614063901831935	0.605792651045779	0.732534359287696
ACC (n=79)	DBF4	0.18487642393289	0.117383074059229	0.258695480020338
ACC (n=79)	DCLRE1A	-0.154006206757049	0.19329436163577	0.34827812907346
ACC (n=79)	DCLRE1B	0.0442291467186634	0.710225289442145	0.817525513026929
ACC (n=79)	DCTN1	-0.16695734031213	0.158010581914212	0.315642429743514
ACC (n=79)	DCTN2	-0.19148712034706	0.104614042951992	0.237759188527255
ACC (n=79)	DCTN3	-0.0302990405339999	0.799136037596665	0.8822209928327
ACC (n=79)	DDB1	-0.262559548057552	0.0248246628094873	0.0830951056384511
ACC (n=79)	DDB2	-0.237951044456817	0.0426437801369074	0.120975262799737
ACC (n=79)	DHFR	0.187868510742171	0.111462802738804	0.249776588770429
ACC (n=79)	DIDO1	-0.216355894448343	0.0659915104868667	0.171406520745108
ACC (n=79)	DKC1	0.102424320433506	0.388533260722641	0.549163619395959
ACC (n=79)	DMC1	0.0695437577060142	0.558793039275941	0.693768095771802
ACC (n=79)	DNA2	0.242877451954005	0.0384110254264682	0.11423353286682
ACC (n=79)	DNMT3A	-0.00350659811310289	0.976510992511023	0.988871891150403
ACC (n=79)	DOT1L	0.0940887108238137	0.428490153597883	0.593065956536862
ACC (n=79)	DPY30	-0.265134171537492	0.0233936286895431	0.0796817713204148
ACC (n=79)	DR1	-0.01142755229858	0.923556343474655	0.955815103207922
ACC (n=79)	DSCC1	0.0908894474566006	0.444425587872596	0.603634075208958
ACC (n=79)	DSN1	0.0727550026232357	0.540735270611147	0.678661456082678
ACC (n=79)	DST	-0.218504234484091	0.0632842818525075	0.148033407842123
ACC (n=79)	DTL	0.102028680599693	0.390378013930266	0.550709032630059
ACC (n=79)	DULLARD	-0.0483192611743478	0.684778104232689	0.800910063430045
ACC (n=79)	DYNC1H1	-0.145404767688989	0.219660295123927	0.366100491873212
ACC (n=79)	DYNC1I1	-0.0132980942004338	0.911090748700783	0.95147352570712
ACC (n=79)	DYNC1I2	-0.291262004748739	0.0124174948980788	0.0422723230572896
ACC (n=79)	DYNC1LI1	-0.0957584933821926	0.42030397712849	0.577737425606172
ACC (n=79)	DYNC1LI2	0.0260398266415256	0.826898242629097	0.901651844310812
ACC (n=79)	DYNLL1	-0.0465060835384814	0.696017875177954	0.804860128793495
ACC (n=79)	DYNLL2	-0.168390641974066	0.154420534637431	0.288366008219682
ACC (n=79)	DYRK1A	-0.0692973371542434	0.560190486368384	0.701333942245238
ACC (n=79)	E2F1	0.0354176113142708	0.766101151265627	0.861839701713634
ACC (n=79)	E2F2	0.0670587022051722	0.572961086761506	0.708091285102872
ACC (n=79)	E2F3	0.00502808319270366	0.966324327077507	0.986045231711742
ACC (n=79)	E2F4	0.0361874960841919	0.761166606929049	0.858345246885062
ACC (n=79)	E2F5	-0.208726570591274	0.0763687277565929	0.172098541423308
ACC (n=79)	E2F6	-0.139604377437529	0.23880773318426	0.387517619771619
ACC (n=79)	EED	0.0293497993502895	0.80530315479881	0.888610377709032
ACC (n=79)	EHMT1	-0.00761415524918983	0.949023228266157	0.974606652904911
ACC (n=79)	EHMT2	-0.129812747527714	0.273684527679974	0.428468927874714
ACC (n=79)	ELL	0.0361629389963618	0.761323859025827	0.866371390072065
ACC (n=79)	ELP2	0.00160258685406438	0.989263843599221	0.991743201603229
ACC (n=79)	ELP3	-0.230050034939412	0.0502334295463413	0.143524084418118
ACC (n=79)	ELP4	-0.1152067140081	0.331760507132735	0.540546651132765
ACC (n=79)	EMD	0.249732547271194	0.033107674537727	0.105522468646142
ACC (n=79)	EME1	0.234759868212893	0.0455863351343586	0.134077456277525
ACC (n=79)	EME2	0.0107053279356083	0.92837445143959	0.958322014389254
ACC (n=79)	EML4	0.0820938890541247	0.489897982004559	0.68290911109584
ACC (n=79)	ENSA	-0.0585050212891563	0.622959011652167	0.783968916151782
ACC (n=79)	ENY2	-0.0400424601618577	0.736604760553608	0.857398961093225
ACC (n=79)	EP300	-0.176012786611933	0.136341604353447	0.290862089287353
ACC (n=79)	EP400	0.14931819030886	0.207367341142247	0.391259134230655
ACC (n=79)	ERCC1	0.182905006581615	0.121413891335755	0.269061255037684
ACC (n=79)	ERCC2	-0.115613841227708	0.330043150383377	0.538845959809595
ACC (n=79)	ERCC3	-0.204444310265531	0.0827406454284803	0.207533670284836
ACC (n=79)	ERCC4	-0.123608808110186	0.297463666398129	0.507400710273994
ACC (n=79)	ERCC6	-0.0394203012091821	0.740551788116644	0.857398961093225
ACC (n=79)	ERCC6L	0.18473175793611	0.117675321754516	0.264438925291046
ACC (n=79)	ERCC8	-0.236588035999712	0.0438807744461644	0.130017109470117
ACC (n=79)	ESCO1	-0.0507265765687483	0.669960588767165	0.812073440929897
ACC (n=79)	ESCO2	0.0567024804344896	0.633726697207414	0.755108695599006
ACC (n=79)	ESPL1	0.101836325240287	0.391276789773784	0.558549858752037
ACC (n=79)	EYA1	0.235053886243672	0.0453084035617522	0.110172409876601
ACC (n=79)	EYA2	0.345167188870587	0.00278334465421339	0.0112458369867208
ACC (n=79)	EYA3	-0.0184988952424225	0.876553363165067	0.934990254042738
ACC (n=79)	EYA4	-0.0176915569123687	0.881901321424031	0.936946955032171
ACC (n=79)	EZH2	0.205330546905347	0.0813884717477499	0.172707632355968
ACC (n=79)	FAM128A	-0.089991979640648	0.44895455788567	0.611863111258154
ACC (n=79)	FAM128B	-0.0372985777956909	0.754061952100254	0.84845226677947
ACC (n=79)	FAM175A	-0.129245236587705	0.275805318361894	0.431789148120383
ACC (n=79)	FAM48A	-0.179319745367947	0.129014838289161	0.246843593739247
ACC (n=79)	FANCA	0.125705250690085	0.289281534660651	0.449369374230137
ACC (n=79)	FANCB	0.133440643380522	0.260385166553664	0.413309788180419
ACC (n=79)	FANCC	0.199680419580117	0.0903171140311952	0.185265874935785
ACC (n=79)	FANCD2	0.11703180839708	0.324105907636088	0.487377304715922
ACC (n=79)	FANCE	-0.00982773471236013	0.934232501157781	0.963373495827824
ACC (n=79)	FANCF	-0.255878690777818	0.0288880935164498	0.0762721941028378
ACC (n=79)	FANCG	0.245769646233967	0.0360931431032434	0.0905157193811746
ACC (n=79)	FANCI	0.10316115814773	0.385111480529719	0.554081134888794
ACC (n=79)	FANCL	-0.0801082354595324	0.500492112349759	0.649989756298388
ACC (n=79)	FANCM	-0.136393597866135	0.249888440830705	0.370891934442605
ACC (n=79)	FBLIM1	-0.0127140304956389	0.914980887952362	0.944496400466955
ACC (n=79)	FBXL18	0.0903567383491686	0.447110759880312	0.585415070219721
ACC (n=79)	FBXL7	0.0896351043057804	0.45076258608138	0.587546788795092
ACC (n=79)	FBXO5	0.0536915388501871	0.651882454103323	0.764671500414455
ACC (n=79)	FBXW11	-0.233136877176564	0.0471459405058367	0.103420267636776
ACC (n=79)	FEN1	0.0638297249523726	0.59161568471217	0.719289586276194
ACC (n=79)	FERMT2	-0.100729218874221	0.396473576957027	0.528631435942703
ACC (n=79)	FGFR1	0.10078599102982	0.396206099233351	0.528631435942703
ACC (n=79)	FKBP6	0.0460784408043925	0.698678465545417	0.798489674909048
ACC (n=79)	FKBPL	-0.160691860634957	0.174432232619375	0.281910678980808
ACC (n=79)	FLNA	0.0579318810093989	0.626374326088894	0.745683721534398
ACC (n=79)	FLNC	0.0138073643874559	0.907700467613245	0.94228207310057
ACC (n=79)	FOXM1	0.196233416509635	0.0961321237999358	0.183108807237973
ACC (n=79)	FTO	-0.202125524222503	0.0863629181244717	0.170173237683688
ACC (n=79)	FYB	0.305077400737983	0.00867816925794571	0.0261982468164399
ACC (n=79)	FYN	0.139127105764278	0.24043301049135	0.360803027075711
ACC (n=79)	FZR1	-0.0391013801509044	0.742577651238798	0.83085611327418
ACC (n=79)	GAR1	-0.0573816169836269	0.629660718399583	0.748482280415551
ACC (n=79)	GATAD2A	0.15850774811466	0.180440126869837	0.287914639145714
ACC (n=79)	GATAD2B	-0.0519772331743289	0.662311433094101	0.773502403613549
ACC (n=79)	GEN1	0.0275176785074606	0.81723951131313	0.891373838233027
ACC (n=79)	GINS1	0.0883942420248463	0.457080434050111	0.604403879735684
ACC (n=79)	GINS2	0.148019152858079	0.21139251718646	0.359738551129158
ACC (n=79)	GINS3	-0.159523730102923	0.177626992216435	0.313690052479356
ACC (n=79)	GINS4	-0.00203060405480106	0.986396685578425	0.991511511370039
ACC (n=79)	GIYD2	0.124427218502921	0.294251687588329	0.44753108378453
ACC (n=79)	GMNN	0.0376233985834238	0.751988744668181	0.839796393108735
ACC (n=79)	GOLGA2	0.0379135585516783	0.750138243453224	0.83931551715046
ACC (n=79)	GORASP1	-0.0752331732035702	0.526997813788547	0.662890331809493
ACC (n=79)	GORASP2	-0.160007966694675	0.176297501886491	0.312722841483798
ACC (n=79)	GPS1	0.0282985484371951	0.812146863011922	0.890023959465119
ACC (n=79)	GPS2	0.0536222728721329	0.65230256153155	0.765164295051671
ACC (n=79)	GRB2	-0.113128202590517	0.340616032280324	0.50182840851613
ACC (n=79)	GSK3B	-0.235332368085911	0.0450464485949209	0.121762133004011
ACC (n=79)	GTF2H2	-0.206367277298177	0.0798290207365927	0.184575770489232
ACC (n=79)	GTF2H3	-0.170533153632596	0.149167701961409	0.281448494266809
ACC (n=79)	GTF2H4	0.0356032347006347	0.764910547660037	0.845933647885181
ACC (n=79)	GTF2H5	-0.469501603175165	2.7859e+09	0.000244914569393902
ACC (n=79)	GTSE1	0.218850892482808	0.0628559789480347	0.154247801099472
ACC (n=79)	H2AFB1	0.243176151826063	0.0381660458663042	0.0874866380889494
ACC (n=79)	H2AFJ	-0.0313943632509469	0.792035075028393	0.862078993228183
ACC (n=79)	H2AFV	0.0646749118757078	0.58670651229643	0.716588106621594
ACC (n=79)	H2AFX	0.216889805073805	0.0653101350564241	0.134313902429664
ACC (n=79)	H2AFZ	0.18151749039679	0.124313777559965	0.220512244008807
ACC (n=79)	H3F3A	-0.00183426106071105	0.987711908866381	0.992675285292845
ACC (n=79)	HAT1	-0.119619321232906	0.313448257160192	0.460157672225769
ACC (n=79)	HAUS1	0.0806395366297355	0.497645842760237	0.644884732518239
ACC (n=79)	HAUS2	-0.0534170777148663	0.653547731003498	0.764383311115202
ACC (n=79)	HAUS3	-0.0241410800923386	0.839345321240204	0.895301675989551
ACC (n=79)	HAUS4	-0.0734052331255821	0.537113907969685	0.67881694530134
ACC (n=79)	HAUS5	0.361230863047247	0.00169042220395854	0.00659676957642358
ACC (n=79)	HAUS6	0.0587287427813811	0.621628012211443	0.740033347870765
ACC (n=79)	HAUS7	0.314759120613317	0.00668392904586915	0.0217363546207127
ACC (n=79)	HAUS8	0.202091585604165	0.0864168509123446	0.168004058410623
ACC (n=79)	HCFC1	-0.134769187931431	0.255626281612439	0.391764416264274
ACC (n=79)	HDAC1	-0.255525745856536	0.0291174967056263	0.0716738380446187
ACC (n=79)	HDAC10	0.0265943461360588	0.823271007026968	0.884371748507596
ACC (n=79)	HDAC2	-0.181205569343004	0.124972908239417	0.22070270770758
ACC (n=79)	HDAC3	-0.0644256186349557	0.588152581965599	0.717259246299511
ACC (n=79)	HDAC8	-0.0689485265791958	0.562171414934097	0.750517960413718
ACC (n=79)	HERC2	-0.172158366488397	0.145273029689837	0.339402762817029
ACC (n=79)	HIST1H2AA	NA	NA	NA
ACC (n=79)	HIST1H2AB	0.0418198864901267	0.7253663490337	0.862746339380992
ACC (n=79)	HIST1H2AC	0.147268624435408	0.21374313181809	0.439236540516232
ACC (n=79)	HIST1H2AD	0.108420757469155	0.361214036469587	0.59389525380069
ACC (n=79)	HIST1H2AG	0.0549329011414886	0.644371861875043	0.799102545927186
ACC (n=79)	HIST1H2AH	0.0871803678045707	0.463307683456345	0.672267156216693
ACC (n=79)	HIST1H2AJ	0.089668782064619	0.45059179311532	0.663629563969093
ACC (n=79)	HIST1H2BA	NA	NA	NA
ACC (n=79)	HIST1H2BB	0.124801767678081	0.29278933060092	0.532036167874358
ACC (n=79)	HIST1H2BC	0.18689149983146	0.113370045142014	0.292748307356845
ACC (n=79)	HIST1H2BD	0.138742978088281	0.241746627550512	0.472067419470527
ACC (n=79)	HIST1H2BH	0.205952951552314	0.0804493742708873	0.226052966532651
ACC (n=79)	HIST1H2BJ	0.393393918955738	0.000575108313469893	0.00470270860493611
ACC (n=79)	HIST1H2BK	0.178039271021866	0.131815450872826	0.315566465340402
ACC (n=79)	HIST1H2BL	0.0996699946599996	0.401483567842387	0.614625804036485
ACC (n=79)	HIST1H2BM	0.104191298684531	0.380357975008302	0.60507643320568
ACC (n=79)	HIST1H2BN	0.111648924378033	0.347007918002505	0.589861902505403
ACC (n=79)	HIST1H2BO	0.133088078772856	0.261658071243111	0.494943580544198
ACC (n=79)	HIST1H3B	0.0916850923395105	0.440431885490075	0.641795097253296
ACC (n=79)	HIST1H4A	0.0527614363129782	0.657532625401805	0.809159196415706
ACC (n=79)	HIST2H2AA3	0.210375446236431	0.0740222434352978	0.19041091558919
ACC (n=79)	HIST2H2AB	0.0497278372627293	0.676093184347826	0.817601378597491
ACC (n=79)	HIST2H2AC	0.190231980593128	0.106951529070062	0.243764168820655
ACC (n=79)	HIST2H2BE	0.103654356647834	0.382831235151904	0.580047325987733
ACC (n=79)	HIST2H2BF	-0.0489530432720493	0.680865234892825	0.817601378597491
ACC (n=79)	HIST2H3C	0.187918912067663	0.11136508963697	0.250868438570537
ACC (n=79)	HIST3H2A	-0.206141441758917	0.0801666818807073	0.195676657734129
ACC (n=79)	HIST3H2BB	0.0206402068254596	0.862396233595721	0.93358184963001
ACC (n=79)	HIST3H3	0.181773596010353	0.123774579260683	0.269428629154023
ACC (n=79)	HJURP	0.186055585924565	0.115021736630814	0.256315847645267
ACC (n=79)	HMG20B	0.226234216579811	0.054277279282712	0.153135108856701
ACC (n=79)	HMGN1	0.143144078635086	0.226990497221356	0.408072803993449
ACC (n=79)	HMMR	0.0193218481451007	0.871107643665364	0.938652996868786
ACC (n=79)	HSP90AA1	-0.346098083782522	0.00270594097577457	0.0153528566001394
ACC (n=79)	HSP90AB1	-0.427693199345806	0.00016053157681741	0.001395926754934
ACC (n=79)	HSPA2	0.197061926248281	0.0947083679455205	0.22222225390453
ACC (n=79)	INADL	-0.0895155638694173	0.451369111516576	0.655345352474157
ACC (n=79)	INCENP	0.0190437435412575	0.872947287087971	0.938652996868786
ACC (n=79)	ING3	-0.0848370454845366	0.475458872264371	0.629746850681286
ACC (n=79)	ING4	0.0261069484745189	0.826458989823101	0.906950880464308
ACC (n=79)	ING5	0.185331711324274	0.116466960925592	0.235575425837038
ACC (n=79)	INO80	-0.182760098426894	0.121714303275288	0.241018422327302
ACC (n=79)	INO80B	-0.00838523265791027	0.943868824437644	0.976837075744004
ACC (n=79)	INO80C	-0.0614955040680569	0.605268690409371	0.748822037045125
ACC (n=79)	INO80D	-0.147409274345561	0.213301224552519	0.354762951438701
ACC (n=79)	IQGAP1	-0.096346757412122	0.417441550667982	0.587001683988803
ACC (n=79)	ISG15	0.415872955116459	0.000253088239468367	0.00154557703492133
ACC (n=79)	ISY1	-0.113435793976196	0.339296275817636	0.506412351966622
ACC (n=79)	ITGA6	-0.0868987972486819	0.464758740081559	0.619648847706822
ACC (n=79)	ITGB1	0.0060004668704644	0.959816725448292	0.982929656499738
ACC (n=79)	ITGB3BP	-0.00645206528844254	0.956795303469552	0.982838032375623
ACC (n=79)	ITGB4	-0.0215590543704664	0.856334307847678	0.927810676021148
ACC (n=79)	JAK2	0.137496815406205	0.246042174439845	0.392881715672407
ACC (n=79)	JHDM1D	0.132468845236189	0.263903935325739	0.416976109675162
ACC (n=79)	JMJD6	-0.0246390111542461	0.836077236920586	0.912499030745524
ACC (n=79)	KAT2A	0.125291327103546	0.290885149669399	0.448695189347617
ACC (n=79)	KAT2B	-0.196254586703742	0.0960955362838358	0.204458587837949
ACC (n=79)	KAT5	-0.344028845278524	0.00288068338731361	0.0128030372769494
ACC (n=79)	KDM1A	-0.084382313274015	0.477836525301316	0.660223178309245
ACC (n=79)	KDM1B	-0.152565265377426	0.197544802769296	0.374492517098191
ACC (n=79)	KDM2A	0.00368646523967263	0.975306516852133	0.985395038080302
ACC (n=79)	KDM2B	0.329683420062487	0.00439540803850597	0.0225768547853304
ACC (n=79)	KDM3A	-0.0333374020337844	0.779480173194788	0.878287519092719
ACC (n=79)	KDM3B	-0.181931877905287	0.123442230862327	0.273556190276624
ACC (n=79)	KDM4A	-0.233347467157323	0.0469411286152776	0.136061242363124
ACC (n=79)	KDM4B	0.0892615215903748	0.452659573057012	0.640390099566437
ACC (n=79)	KDM4C	0.0129905739917099	0.913138723968654	0.958675825688876
ACC (n=79)	KDM4D	-0.150349009812312	0.204212215926981	0.381290326364266
ACC (n=79)	KDM5A	0.0208200409477611	0.861209175639047	0.936096930042442
ACC (n=79)	KDM5B	-0.0516681640138082	0.664198567665553	0.795004028161607
ACC (n=79)	KDM5C	-0.0549451083392652	0.644298179419604	0.779785996271835
ACC (n=79)	KDM5D	0.173718058849091	0.141607523176913	0.30129260250407
ACC (n=79)	KDM6A	-0.17044790016412	0.149374136035932	0.311196116741525
ACC (n=79)	KDM6B	0.0591145747064584	0.619335405135318	0.766978829888939
ACC (n=79)	KIAA0101	0.124457994009781	0.294131350003506	0.48700358622431
ACC (n=79)	KIAA0174	-0.172303948544979	0.144927910943324	0.306671581839406
ACC (n=79)	KIAA0892	0.145804966170346	0.218380190830709	0.396154541189494
ACC (n=79)	KIAA1310	-0.185498551401941	0.116132630970673	0.263473954592008
ACC (n=79)	KIAA1530	0.165123716425112	0.162693058495048	0.297091672034436
ACC (n=79)	KIF18A	0.152809540406093	0.196819575792764	0.33560261000561
ACC (n=79)	KIF20A	0.216795785876802	0.0654297084970482	0.147494088645888
ACC (n=79)	KIF23	0.158100260418577	0.181577464692429	0.320073633247307
ACC (n=79)	KIF2A	-0.0943141100624681	0.427379854705132	0.588015731128785
ACC (n=79)	KIF2B	0.110238919674121	0.353169536741792	0.51806854838226
ACC (n=79)	KIRREL	0.0442865464047439	0.709865894099498	0.826967859111532
ACC (n=79)	KIRREL2	0.227849060719318	0.0525346257343942	0.122580793380253
ACC (n=79)	KIRREL3	0.0988479305485139	0.405397328543378	0.569554697495802
ACC (n=79)	KNTC1	0.221983145062695	0.0590914217567579	0.135893240812371
ACC (n=79)	KPNA2	0.122484162819904	0.301914785907433	0.461825394633137
ACC (n=79)	KPNA6	-0.156724641639271	0.185455393555804	0.323836770366591
ACC (n=79)	KPNB1	-0.022538836757638	0.849879510313909	0.91402136014892
ACC (n=79)	KRT14	0.219644458693408	0.0618843389561795	0.141096292820089
ACC (n=79)	KRT5	0.0897379939383262	0.45024090550511	0.605889110612273
ACC (n=79)	LAMA3	0.0869166549159903	0.464666638269958	0.614293211133149
ACC (n=79)	LAMB3	-0.143745111743635	0.22502521975288	0.371780797852585
ACC (n=79)	LAMC2	0.004604635319537	0.969158930059711	0.982704988802604
ACC (n=79)	LBR	0.00788264614414915	0.947228205456106	0.969589500847315
ACC (n=79)	LCMT1	-0.248363006047652	0.0341151294276799	0.0886771116719498
ACC (n=79)	LEMD2	-0.223716519529371	0.0570881683916721	0.130115483513782
ACC (n=79)	LEMD3	-0.0811222683372398	0.495067099527758	0.636717038806865
ACC (n=79)	LIG1	0.173081114229581	0.143095944070454	0.255528471554382
ACC (n=79)	LIG3	-0.121949623915064	0.304045514394234	0.451129854264056
ACC (n=79)	LIN37	0.355747814219924	0.00200988365507461	0.00816196408152125
ACC (n=79)	LIN52	-0.138462004750817	0.242710608141194	0.386789813770827
ACC (n=79)	LIN54	-0.115206035616283	0.331763373455254	0.477357371878064
ACC (n=79)	LIN9	0.088037296487842	0.458906795059643	0.605817551233852
ACC (n=79)	LMNA	-0.127388833310681	0.282819188518571	0.426896888329919
ACC (n=79)	LMNB1	0.274059748704138	0.018962508269683	0.0528571659085241
ACC (n=79)	LPIN1	-0.182385095496675	0.1224943697474	0.226555962849586
ACC (n=79)	LPIN2	-0.0495412919288363	0.677240985163322	0.780681250908729
ACC (n=79)	LPIN3	0.00181366203481071	0.987849895467423	0.991568276504314
ACC (n=79)	LYN	-0.116130131936622	0.327873433755142	0.473463442245692
ACC (n=79)	MAD1L1	0.188771055861642	0.109723034124163	0.207024592687101
ACC (n=79)	MAD2L1	0.0771076295141739	0.51672408001747	0.659297071792625
ACC (n=79)	MAD2L2	0.238753839056205	0.0419288080019548	0.103209373543273
ACC (n=79)	MAGI2	-0.100980295040419	0.395291457922199	0.541495147838629
ACC (n=79)	MAPK1	-0.212050782231892	0.0716975360666128	0.153363713511471
ACC (n=79)	MAPK3	-0.191228584330747	0.105092246892445	0.201448787158342
ACC (n=79)	MAPK8	-0.199486302402308	0.0906370476010703	0.183105146668829
ACC (n=79)	MAPRE1	-0.157763311349836	0.182521847487112	0.314016081698258
ACC (n=79)	MASTL	0.0374399463649561	0.753159436145276	0.823125066825438
ACC (n=79)	MAX	0.106396930007445	0.370299602712529	0.521548736214829
ACC (n=79)	MBD3	0.0953577363379036	0.422260460471124	0.576464792452046
ACC (n=79)	MBIP	-0.255351777909165	0.0292311337601952	0.0750768788993993
ACC (n=79)	MCM10	0.194649734103941	0.0989002035415235	0.19730713923496
ACC (n=79)	MCM2	0.044567809139687	0.708105744451024	0.78897575983401
ACC (n=79)	MCM3	-0.0328381006553662	0.782701167955397	0.849607780684285
ACC (n=79)	MCM4	-0.0651800890675737	0.583781098105432	0.714036106578694
ACC (n=79)	MCM5	0.145770506406722	0.218490209503237	0.358180671316782
ACC (n=79)	MCM6	0.0390245255584815	0.743066111704291	0.816556166708012
ACC (n=79)	MCM7	0.15264967048086	0.197293996775077	0.33298564856553
ACC (n=79)	MCM8	-0.0163918061845833	0.89052209137723	0.928836601175729
ACC (n=79)	MCPH1	-0.183264699523182	0.120670657804792	0.227680486424137
ACC (n=79)	MCRS1	-0.0455962136338689	0.701683004669357	0.784003357172465
ACC (n=79)	MDC1	-0.15190499657083	0.199514644843949	0.33489232465852
ACC (n=79)	MDM2	-0.0582233238888159	0.624636646474895	0.735948920736253
ACC (n=79)	MDM4	0.0011076050051752	0.992579744439155	0.996192423913143
ACC (n=79)	MEAF6	-0.215036948975605	0.0676993385392692	0.147511172129844
ACC (n=79)	MECOM	-0.0183766066211654	0.87736307727974	0.942134848085626
ACC (n=79)	MGMT	-0.00172026848464672	0.988475514819463	0.997395980928771
ACC (n=79)	MINA	0.00942234501630661	0.93693972681502	0.968587382835962
ACC (n=79)	MIS12	-0.124189883386848	0.295180794233918	0.478631331392356
ACC (n=79)	MLF1IP	0.128480526282682	0.278680353729951	0.464647055831232
ACC (n=79)	MLH1	-0.167614843666029	0.156356101879756	0.325596283977388
ACC (n=79)	MLH3	-0.136380595511812	0.249934016068266	0.433724973654258
ACC (n=79)	MLL	0.0965269459771793	0.416567028321067	0.607019349101737
ACC (n=79)	MLL2	-0.0994561802253146	0.402499373997862	0.600745334325167
ACC (n=79)	MLL3	-0.0925580064949647	0.436073598570955	0.619642768839723
ACC (n=79)	MLL4	0.145644041696344	0.218894303609112	0.398046375398765
ACC (n=79)	MLL5	0.0871391262946215	0.463520064472117	0.646020995779954
ACC (n=79)	MNAT1	-0.175001796575843	0.138643085915866	0.303875256801898
ACC (n=79)	MND1	0.00637913443953943	0.957283207745434	0.978067134350379
ACC (n=79)	MORF4L1	-0.198282286699813	0.0926414152271283	0.236029083381219
ACC (n=79)	MPP5	-0.36555412884442	0.00147159783218339	0.00967662687018422
ACC (n=79)	MRE11A	-0.098994928000918	0.404695855701313	0.602197381559222
ACC (n=79)	MSH4	0.0457425445136924	0.700770798200427	0.8456727245115
ACC (n=79)	MSH5	0.157783182381977	0.18246605532105	0.360665064155517
ACC (n=79)	MSL1	0.0237562989081809	0.84187262723117	0.933953800249143
ACC (n=79)	MSL2	-0.0419272673884275	0.724689218149476	0.820016088429393
ACC (n=79)	MSL3	0.0857203081503663	0.470858775320065	0.612939239209429
ACC (n=79)	MTA1	0.148934633430955	0.208550119225272	0.345424628116393
ACC (n=79)	MTA3	-0.402262138814509	0.000418886814909402	0.00224905672434578
ACC (n=79)	MUS81	0.0549820019317286	0.644075511062482	0.752798506073334
ACC (n=79)	MYBL2	0.139046991151774	0.240706574637334	0.384361795828078
ACC (n=79)	MYC	0.0956601414242533	0.420783645141541	0.568772749955845
ACC (n=79)	MYST1	-0.000165816201151168	0.998889120622916	0.998889120622916
ACC (n=79)	MYST2	-0.109433276883557	0.356720342554375	0.499783317063922
ACC (n=79)	NBN	-0.182026723739921	0.123243407677304	0.228865631888915
ACC (n=79)	NCAPD2	0.0751592818068637	0.527404886181726	0.661147367275687
ACC (n=79)	NCAPD3	0.015556307717963	0.896070406669342	0.934337433967418
ACC (n=79)	NCAPG	0.225540233323177	0.0550405519846531	0.126894644345021
ACC (n=79)	NCAPG2	0.144461847472068	0.222697203654322	0.362846767664883
ACC (n=79)	NCAPH	0.0834557333965216	0.482700951692736	0.620837236903841
ACC (n=79)	NCAPH2	0.0721741109969927	0.54398052968843	0.666350813079701
ACC (n=79)	NCK1	-0.0740599575167694	0.533479613148111	0.661147367275687
ACC (n=79)	NCK2	-0.0607361177234003	0.609739985270743	0.723332405597336
ACC (n=79)	NCOA1	-0.163343050707626	0.167337578245292	0.293574698675951
ACC (n=79)	NCOA2	-0.173040213790873	0.143191920654962	0.256846494448363
ACC (n=79)	NCOR1	-0.155243159586212	0.189698414518854	0.346481122408865
ACC (n=79)	NCOR2	-0.207868466037702	0.0776131576765327	0.179972539539786
ACC (n=79)	NDC80	0.205915833739955	0.0805051358137872	0.183964177386469
ACC (n=79)	NDE1	0.0404939193976186	0.733744911727603	0.83143899345904
ACC (n=79)	NDEL1	0.10324536746206	0.384721574519153	0.565767021351696
ACC (n=79)	NEDD1	-0.0883808694142098	0.457148784726118	0.639368929686879
ACC (n=79)	NEK2	0.0946951554266192	0.425506590382637	0.605703331505534
ACC (n=79)	NEK6	0.0813877726100443	0.493651765187179	0.663733465797887
ACC (n=79)	NEK9	-0.165674377690869	0.161276214914003	0.311644859737205
ACC (n=79)	NFKB1	-0.155461054626723	0.189070002237361	0.346123573889906
ACC (n=79)	NFKB2	0.140662808684116	0.235230516804107	0.403829213397609
ACC (n=79)	NFRKB	0.0353018825701849	0.766843718811217	0.853233623155735
ACC (n=79)	NHP2	-0.0426583155929391	0.720084941304622	0.821780246852636
ACC (n=79)	NINL	-0.117753552663107	0.321110169489362	0.505685306282459
ACC (n=79)	NIPBL	-0.0985290138384807	0.40692164394741	0.58974151296726
ACC (n=79)	NME7	-0.0688354191619777	0.562814473066463	0.711203048535855
ACC (n=79)	NOP10	-0.143878081013091	0.22459204440125	0.391445829021787
ACC (n=79)	NPHS1	0.172905889523763	0.143507464770551	0.287734265204112
ACC (n=79)	NPHS2	0.0869276082130488	0.46461015101034	0.643059032540264
ACC (n=79)	NPLOC4	-0.165253410545865	0.162358533013292	0.312509063693825
ACC (n=79)	NPM1	0.0877794428233023	0.46022862489498	0.620881787379399
ACC (n=79)	NSD1	-0.0352720659267544	0.767035069758739	0.848724835141066
ACC (n=79)	NSL1	-0.218063658393643	0.0638320252595881	0.164198135715982
ACC (n=79)	NUDC	-0.412963884324467	0.000282374373873811	0.00215142380094332
ACC (n=79)	NUF2	0.20211967223211	0.0863722157839418	0.20322874302104
ACC (n=79)	NUMA1	-0.112769216629582	0.342160367093709	0.503853561503229
ACC (n=79)	NUP107	0.0021453864404242	0.985627820761283	0.990580724383199
ACC (n=79)	NUP133	-0.191741315393948	0.104145518645652	0.229521804177746
ACC (n=79)	NUP153	-0.196085759588133	0.0963876162775589	0.215994658325062
ACC (n=79)	NUP155	-0.0923259079280475	0.437230039550585	0.599529105716739
ACC (n=79)	NUP160	-0.0644062761569443	0.588264848808592	0.727375392653592
ACC (n=79)	NUP188	0.0789570373497529	0.506688136404775	0.655753288094866
ACC (n=79)	NUP205	0.177055932825958	0.133997293212321	0.270701602449134
ACC (n=79)	NUP210	0.0415474810961722	0.72708504626048	0.820406258121839
ACC (n=79)	NUP214	0.0318643733070677	0.788993139092832	0.863601038715328
ACC (n=79)	NUP35	-0.162118787616897	0.170586908867064	0.322622995493266
ACC (n=79)	NUP37	-0.117494767783572	0.322182263625765	0.486312850755871
ACC (n=79)	NUP50	-0.0971609055487621	0.413498606267978	0.581231311253415
ACC (n=79)	NUP54	-0.0188319019566731	0.874349056893534	0.916748683505671
ACC (n=79)	NUP62	0.247420581836401	0.0348231825613523	0.0994948073181493
ACC (n=79)	NUP85	0.18090121591703	0.125618614583143	0.25061070241026
ACC (n=79)	NUP88	-0.110278950350416	0.352993677181643	0.522953595824657
ACC (n=79)	NUP93	-0.0891505152625891	0.453224092853772	0.61594859221941
ACC (n=79)	NUP98	-0.175604523486713	0.137267501419631	0.265893465219625
ACC (n=79)	NUPL1	-0.137474110707269	0.246120920609785	0.397761299868313
ACC (n=79)	OBFC1	-0.290926984248032	0.0125232892091633	0.0418019600062304
ACC (n=79)	ODF2	0.216175363054906	0.0662231969754351	0.159094767508553
ACC (n=79)	OFD1	0.0167676980825566	0.888027590778376	0.932687866620985
ACC (n=79)	OGT	0.108210833570642	0.362150035768902	0.532573582013091
ACC (n=79)	OIP5	-0.0322188489979634	0.786701027240921	0.865774898503555
ACC (n=79)	OPTN	-0.187969006003135	0.111268038041434	0.23424850113986
ACC (n=79)	ORC1L	0.152376759421654	0.198105764075785	0.345282377474136
ACC (n=79)	ORC2L	-0.148703847106884	0.209264098965793	0.356194211005606
ACC (n=79)	ORC3L	-0.377827658360364	0.000982435483102155	0.00507063475149499
ACC (n=79)	ORC4L	-0.178719867590204	0.130321186189966	0.257424565313512
ACC (n=79)	ORC5L	0.00998447957259944	0.933185943945449	0.960809208695443
ACC (n=79)	ORC6L	0.0808754763713861	0.496384583663967	0.652065134533946
ACC (n=79)	PADI1	0.0922388675509706	0.437664167004862	0.599539954801181
ACC (n=79)	PADI2	0.292408823623577	0.012061189590993	0.0409151800171788
ACC (n=79)	PADI3	-0.0217610966003285	0.855002470919978	0.911346679513002
ACC (n=79)	PADI4	0.0787973928783755	0.507550485867634	0.659156475152772
ACC (n=79)	PADI6	0.0910566622175901	0.443584586656236	0.612897529058703
ACC (n=79)	PAFAH1B1	-0.0558637591419391	0.638763074096212	0.766132622604152
ACC (n=79)	PALB2	-0.113862768722889	0.33746962009762	0.515769742403058
ACC (n=79)	PARP1	-0.0908671732466615	0.444537682458905	0.613155424081248
ACC (n=79)	PARP2	-0.130608830001441	0.270727994112665	0.449525814192762
ACC (n=79)	PAX3	0.129026309523416	0.27662637451911	0.453864631869869
ACC (n=79)	PBRM1	-0.116403561944558	0.326728019043563	0.509400140624843
ACC (n=79)	PCBP4	0.379375224286119	0.000932589021105635	0.00569520012888937
ACC (n=79)	PCM1	-0.163948455169251	0.165747686679834	0.324995464078106
ACC (n=79)	PCNA	0.00875424611983028	0.941402888947997	0.97051844221443
ACC (n=79)	PCNT	0.00218636360703015	0.985353340121397	0.992799335134908
ACC (n=79)	PDS5A	0.00782215892317837	0.947632576281161	0.971930847467857
ACC (n=79)	PDS5B	-0.1660745767793	0.160252245616731	0.318118601720557
ACC (n=79)	PHF15	-0.153069841196875	0.196048872070843	0.366373268610262
ACC (n=79)	PHF16	-0.21270609655311	0.0708043003636991	0.170100421294172
ACC (n=79)	PHF17	-0.0618689565101461	0.603075076749944	0.736580246412145
ACC (n=79)	PHF2	0.0779711645869751	0.512025534004926	0.659323787286438
ACC (n=79)	PHF20	-0.117665067971911	0.321476487025487	0.503289999257123
ACC (n=79)	PHF8	0.0162845292124461	0.891234200417275	0.936908489269146
ACC (n=79)	PHLDA1	0.299399308494927	0.0100752223961069	0.0308819077275307
ACC (n=79)	PIAS1	-0.0688530072494882	0.562714455378682	0.691291793703673
ACC (n=79)	PIAS3	0.270093304877163	0.020834043538248	0.0559303182234845
ACC (n=79)	PIAS4	-0.105869508391667	0.372689977260548	0.533310425501305
ACC (n=79)	PIF1	0.237518858622037	0.0430328456022023	0.104639138242437
ACC (n=79)	PIK3CA	-0.0820781292995435	0.489981598052999	0.631268747023898
ACC (n=79)	PIK3CB	-0.079191233206874	0.505424449041191	0.640791694505471
ACC (n=79)	PIK3R1	-0.165031021405177	0.162932462257615	0.290950825460027
ACC (n=79)	PIK3R2	-0.0672578426960469	0.571819604374512	0.698334982746729
ACC (n=79)	PKMYT1	0.180314477715581	0.126870595140128	0.23881523791083
ACC (n=79)	PLEC	-0.00246405082174417	0.983493331913746	0.986140177304388
ACC (n=79)	PLK1	0.181353266379692	0.12466047313977	0.237448520266228
ACC (n=79)	PLK4	0.123230087879083	0.298957745603162	0.452110012254309
ACC (n=79)	PMF1	-0.166804462261528	0.158397122596634	0.285400220894835
ACC (n=79)	POLA1	0.0349605514192878	0.769035071087699	0.871427842592293
ACC (n=79)	POLA2	0.0277224356028247	0.815903394396921	0.901550712040797
ACC (n=79)	POLD1	0.321652595207727	0.00552149122085393	0.0194589998972826
ACC (n=79)	POLD2	0.106881000924964	0.368113924306096	0.529660322742584
ACC (n=79)	POLD3	-0.0113102732904832	0.924338553929737	0.950712469766805
ACC (n=79)	POLD4	-0.11784108917885	0.320748039991673	0.476063881249236
ACC (n=79)	POLE	0.317982551495297	0.00611597759903035	0.0279587547384245
ACC (n=79)	POLE2	0.0962111237041832	0.418100529654875	0.60966635263397
ACC (n=79)	POLE3	0.0140758993724885	0.905913452113616	0.952917620848942
ACC (n=79)	POLE4	-0.161358764191012	0.172627231780613	0.346989410614297
ACC (n=79)	POLH	-0.114220803951775	0.335942674177143	0.529043581381328
ACC (n=79)	POLI	0.0303077460674587	0.799079534769598	0.898447765209436
ACC (n=79)	POLK	-0.158887683509864	0.179384363665843	0.356577421053624
ACC (n=79)	POLN	0.0269319135534929	0.821064706309679	0.910427383285119
ACC (n=79)	POLQ	0.204503200507436	0.082650244610092	0.206376679318209
ACC (n=79)	POLR2A	-0.0953713426788124	0.422193949199024	0.60966635263397
ACC (n=79)	POLR2B	-0.183580268153745	0.120021472547203	0.271234966208369
ACC (n=79)	POLR2C	-0.260728804010281	0.0258867856904645	0.0838438402930025
ACC (n=79)	POLR2D	-0.150031212929498	0.205181259762833	0.38970346782296
ACC (n=79)	POLR2E	-0.176470502957146	0.135309170911818	0.295313576969552
ACC (n=79)	POLR2F	0.096967059834932	0.414435444256363	0.60966635263397
ACC (n=79)	POLR2G	-0.115898141567843	0.328847252371297	0.521979765668726
ACC (n=79)	POLR2H	0.227840761181124	0.0525434636901878	0.151583710781405
ACC (n=79)	POLR2I	0.22592133297576	0.0546203253218792	0.155502705542717
ACC (n=79)	POLR2J	0.202122238651342	0.086368138152152	0.213672725608477
ACC (n=79)	POLR2K	-0.013993328370162	0.906462886832556	0.952917620848942
ACC (n=79)	POLR2L	-0.103316831131807	0.384390868796956	0.590862068474865
ACC (n=79)	POM121	-0.00193433530203259	0.987041547194677	0.995653477041456
ACC (n=79)	POM121C	-0.00584003692756702	0.960890221169221	0.980500225682878
ACC (n=79)	POT1	-0.106763849253539	0.368642165539674	0.581704347615668
ACC (n=79)	PPIE	-0.196522197679709	0.0956339757325479	0.246797356729156
ACC (n=79)	PPME1	-0.0736606225658487	0.535694824867787	0.7037042034388
ACC (n=79)	PPP1CB	-0.270833571072747	0.0204732575045616	0.0802872843316143
ACC (n=79)	PPP1CC	0.00629775656365857	0.95782764075375	0.978623387743295
ACC (n=79)	PPP1R12A	-0.0954872303667282	0.421627704165026	0.613276660603675
ACC (n=79)	PPP1R12B	-0.154062361647474	0.193130059382757	0.387228189238611
ACC (n=79)	PPP2CA	-0.148021180622854	0.211386191213033	0.404617285431215
ACC (n=79)	PPP2CB	-0.206244118688549	0.0800130225214394	0.219213760332711
ACC (n=79)	PPP2R1A	-0.159945132023811	0.176469605824631	0.361988935024885
ACC (n=79)	PPP2R1B	-0.157818585758216	0.182366683450564	0.370287682133125
ACC (n=79)	PPP2R2A	-0.151752810456616	0.199970660593737	0.395981506126212
ACC (n=79)	PPP2R2D	-0.259644531656438	0.0265337826330343	0.096540923816277
ACC (n=79)	PPP2R3B	0.136739514283771	0.248678036986234	0.441114034565382
ACC (n=79)	PPP2R5B	0.10166294972745	0.392087935303795	0.594383300729541
ACC (n=79)	PPP2R5C	-0.0576904756466422	0.627815204613133	0.777190884811757
ACC (n=79)	PPP2R5D	-0.142968682671347	0.227566263599167	0.418894060194028
ACC (n=79)	PPP2R5E	-0.0883675178685456	0.45721703333875	0.621401000453258
ACC (n=79)	PPP5C	0.0529821089129168	0.656190338036768	0.770855022656996
ACC (n=79)	PPP6C	-0.0913337845154853	0.442192770146171	0.612031515773247
ACC (n=79)	PRDM16	0.127502768094431	0.282385342722878	0.446459039878068
ACC (n=79)	PRDM9	0.0466045769258461	0.695405613018848	0.797026490566015
ACC (n=79)	PRIM1	-0.0180313907695031	0.879649542705369	0.91749626357796
ACC (n=79)	PRIM2	-0.0684430304164659	0.565048039483966	0.706310049354958
ACC (n=79)	PRKACA	-0.14489719084877	0.221291437221917	0.381536960727443
ACC (n=79)	PRKAR2B	-0.143982548890001	0.224252127646784	0.383336970336382
ACC (n=79)	PRKCA	-0.251256211917899	0.0320162486211011	0.0854210071870538
ACC (n=79)	PRKCB	0.209191026097701	0.0757018432333101	0.167760317414538
ACC (n=79)	PRMT1	0.13937384429214	0.239591829555901	0.400990509716989
ACC (n=79)	PRMT3	-0.278110802311764	0.0172014500167742	0.0541777953284227
ACC (n=79)	PRMT5	-0.0916106369738733	0.440804754302614	0.611167770263589
ACC (n=79)	PRMT6	-0.196147407801948	0.0962808810846559	0.203231411260487
ACC (n=79)	PRMT7	-0.0854449996455202	0.472290017985385	0.635011788887912
ACC (n=79)	PRPF19	-0.10338354540423	0.384082295071889	0.547710937713924
ACC (n=79)	PSMA1	-0.224518375374333	0.0561803550114882	0.132189070615266
ACC (n=79)	PSMA2	-0.0323484643539009	0.78586335830837	0.862401490599035
ACC (n=79)	PSMA3	-0.1354994976819	0.253035645441838	0.416519580974219
ACC (n=79)	PSMA4	-0.0658623229504447	0.579840960832175	0.678176562376813
ACC (n=79)	PSMA5	-0.26677513533389	0.0225186050821536	0.04691376058782
ACC (n=79)	PSMA6	-0.210528707309222	0.0738071028735013	0.128360178910437
ACC (n=79)	PSMA7	-0.145522271032147	0.219283894937616	0.321295084157679
ACC (n=79)	PSMA8	0.0743318751740036	0.531973815006911	0.633302160722513
ACC (n=79)	PSMB1	-0.307141636468449	0.00821400973979672	0.0191580402094384
ACC (n=79)	PSMB10	0.11951896784126	0.313857343687489	0.421993067142842
ACC (n=79)	PSMB11	0.0800972174770764	0.500551226812985	0.606728759773315
ACC (n=79)	PSMB2	-0.141107944545465	0.23373722195772	0.340210248758009
ACC (n=79)	PSMB3	0.0871343461209142	0.463544684320209	0.574939143342895
ACC (n=79)	PSMB4	-0.0847237884802303	0.476050463178344	0.588624993110781
ACC (n=79)	PSMB5	-0.193770659717037	0.100463369364261	0.168139530316755
ACC (n=79)	PSMB6	-0.0558154284528756	0.639053791936614	0.723116030479903
ACC (n=79)	PSMB7	-0.080770698733442	0.496944485682247	0.604749157411205
ACC (n=79)	PSMB8	-0.103131062683429	0.385250885883195	0.49649624782159
ACC (n=79)	PSMB9	0.0341340566061224	0.77434863738031	0.838266454538901
ACC (n=79)	PSMC1	-0.126216027470623	0.287310741064293	0.396290677330059
ACC (n=79)	PSMC2	-0.145815541062412	0.218346436497526	0.32050853063857
ACC (n=79)	PSMC3	0.0332881326087981	0.779797846645063	0.842199886027353
ACC (n=79)	PSMC3IP	0.196643536960567	0.0954252696956152	0.160908212971237
ACC (n=79)	PSMC4	0.0679013379040164	0.568138312947207	0.72605535200921
ACC (n=79)	PSMC5	-0.050419322106792	0.671844965854465	0.803402051843904
ACC (n=79)	PSMC6	-0.260695116469279	0.0259066845864562	0.0748207497081767
ACC (n=79)	PSMD1	-0.193011385230822	0.101828960852158	0.221367306200343
ACC (n=79)	PSMD10	-0.161440070952374	0.172408110229361	0.324532913372915
ACC (n=79)	PSMD11	-0.0552344471643913	0.642552737412589	0.783036440838071
ACC (n=79)	PSMD12	-0.23095710912598	0.0493094269721531	0.126389077388742
ACC (n=79)	PSMD13	-0.0780166718910312	0.511778532548403	0.681824291235469
ACC (n=79)	PSMD14	-0.284312329652656	0.0147779493722795	0.0471010338558711
ACC (n=79)	PSMD2	-0.126860684501676	0.284836068735579	0.450333705510797
ACC (n=79)	PSMD3	-0.0750552655118658	0.527978184429853	0.695852631868011
ACC (n=79)	PSMD4	-0.141801769664317	0.231422786636992	0.392573769565422
ACC (n=79)	PSMD5	-0.127595649028791	0.282031993594667	0.448559830766865
ACC (n=79)	PSMD6	-0.337147583451488	0.00353656668360209	0.0152110394993638
ACC (n=79)	PSMD7	-0.188056839463137	0.111098027901568	0.233397341240559
ACC (n=79)	PSMD8	0.0704699074808061	0.553555729811537	0.714904776593485
ACC (n=79)	PSMD9	-0.0231430684287486	0.845903713009726	0.921440173478252
ACC (n=79)	PSME1	-0.279064467027791	0.0168079204787038	0.0525247514959494
ACC (n=79)	PSME2	0.154926673042223	0.190613846510378	0.344412138512763
ACC (n=79)	PSME3	-0.189287901815582	0.108736250321812	0.22952242811992
ACC (n=79)	PSME4	-0.0511312963983158	0.667481561872228	0.764198352803429
ACC (n=79)	PSMF1	-0.15089677976015	0.202549583005976	0.329348915456871
ACC (n=79)	PTK2	-0.183166336961958	0.120873557305337	0.226460997293372
ACC (n=79)	PTK2B	-0.0177415781899148	0.881569815531089	0.923109754482816
ACC (n=79)	PTK6	0.168965779488848	0.152997144332901	0.26782869905103
ACC (n=79)	PTPN11	-0.171643518732911	0.146498476448814	0.261604422230024
ACC (n=79)	PTPN6	-0.0989779841404551	0.404776675673968	0.53701714848951
ACC (n=79)	PTTG1	0.273446167777249	0.019242254834026	0.0530820823007613
ACC (n=79)	PVR	0.178695820668528	0.130373761561181	0.239720294443204
ACC (n=79)	RAB1A	-0.219389986195167	0.0621945803057162	0.135944437826702
ACC (n=79)	RAB1B	-0.169539810862004	0.151586254309884	0.26672727741551
ACC (n=79)	RAB2A	-0.234120583598948	0.0461954964207233	0.105892255405669
ACC (n=79)	RAB8A	0.241899606931822	0.0392221756007594	0.0939453307802619
ACC (n=79)	RAD1	-0.190331235939386	0.106765220604718	0.203847676572254
ACC (n=79)	RAD17	-0.188753288329544	0.109757079377351	0.20856452138214
ACC (n=79)	RAD18	-0.0854871544831744	0.472070716241703	0.605218866976542
ACC (n=79)	RAD21	-0.108093244257277	0.362674986955803	0.502697829068451
ACC (n=79)	RAD23A	0.10383993428609	0.381975339687785	0.519229963136321
ACC (n=79)	RAD23B	-0.000655209811579061	0.995610466896188	0.995610466896188
ACC (n=79)	RAD50	-0.139236909146566	0.240058417689301	0.372906279905711
ACC (n=79)	RAD51	0.0478860004855823	0.687457766223661	0.807586215828089
ACC (n=79)	RAD51AP1	0.178713148618606	0.130335874699653	0.262641561107614
ACC (n=79)	RAD51C	-0.115790387999324	0.329300189531791	0.494979757369485
ACC (n=79)	RAD51L1	-0.249695601988037	0.0331345212727483	0.0909679966974922
ACC (n=79)	RAD51L3	-0.0623829673068994	0.6000615804761	0.738537329816738
ACC (n=79)	RAD9A	0.124444151490024	0.294185472666696	0.462374023837636
ACC (n=79)	RAE1	-0.0927406130487406	0.435164967932442	0.596116394428002
ACC (n=79)	RAN	0.0147342725178866	0.901534177001755	0.935444022829318
ACC (n=79)	RANGAP1	-0.181601321224467	0.124137085182158	0.253340990167669
ACC (n=79)	RB1	-0.123675169003745	0.29720237159227	0.463717344780751
ACC (n=79)	RBBP4	-0.170830065737845	0.148450417740462	0.288253238330995
ACC (n=79)	RBBP5	-0.233115411523699	0.0471668584395431	0.121179353913642
ACC (n=79)	RBBP7	-0.198851517113335	0.0916894993826395	0.200414206300851
ACC (n=79)	RBL1	-0.0457637763891282	0.700638476662427	0.814912061499193
ACC (n=79)	RBL2	-0.154331926998367	0.19234274238707	0.345009403384879
ACC (n=79)	RBX1	0.0225314861830671	0.849927899741536	0.903456233917792
ACC (n=79)	RCC1	0.249897688210118	0.0329878955137574	0.0909679966974922
ACC (n=79)	RCC2	0.114027985966458	0.336764461268646	0.498910312990587
ACC (n=79)	RCHY1	-0.151183318501822	0.201683714397893	0.355525446290514
ACC (n=79)	RCOR1	0.0293611952901283	0.805229045450295	0.880031743661525
ACC (n=79)	REC8	0.556997162083037	3.09179e+07	4.0548e+08
ACC (n=79)	RELA	-0.0296883140595276	0.803102480090926	0.91261645464878
ACC (n=79)	REST	-0.13593453159133	0.25150098058125	0.456237606496598
ACC (n=79)	REV1	-0.0273448643449745	0.818367593351084	0.922585247846583
ACC (n=79)	REV3L	-0.13081625554461	0.269961177838849	0.482073531855087
ACC (n=79)	RFC1	-0.103267844761785	0.384617540075921	0.599832120147569
ACC (n=79)	RFC2	0.084575926579414	0.476823404522729	0.67996207418571
ACC (n=79)	RFC3	0.0248531359506786	0.834672713555504	0.930930167627889
ACC (n=79)	RFC4	0.165420844278404	0.16192741567153	0.347471645690306
ACC (n=79)	RFC5	0.0579598030760476	0.6262077572634	0.787682713538868
ACC (n=79)	RFWD2	-0.200890306170585	0.0883430428049801	0.227982045948336
ACC (n=79)	RMI1	-0.112901200222881	0.341592073330136	0.552067997301229
ACC (n=79)	RNF111	-0.165648077593406	0.161343676609619	0.347471645690306
ACC (n=79)	RNF168	-0.0975186544259485	0.411772865619188	0.618045576914353
ACC (n=79)	RNF8	-0.14299989920957	0.227463715682083	0.430191424457841
ACC (n=79)	RPA4	0.0455870628761123	0.701740063224277	0.839151047203918
ACC (n=79)	RPS2	0.197746219824128	0.0935449556889905	0.238081632642545
ACC (n=79)	RPS27	0.00227007654674911	0.984792604334993	0.993485603364431
ACC (n=79)	RPS27A	0.0114609032843717	0.923333917103597	0.968108956334047
ACC (n=79)	RRM2	0.0810728920569156	0.495330545443226	0.68795909089337
ACC (n=79)	RSF1	-0.262401682478337	0.0249147709683202	0.083396722906511
ACC (n=79)	RSU1	0.0754847467887688	0.525613056734781	0.696698389943017
ACC (n=79)	RTEL1	-0.0129114086216195	0.913666029115447	0.951564492126653
ACC (n=79)	RUVBL1	0.000580126096468272	0.99611348093989	0.998610005954777
ACC (n=79)	RUVBL2	0.234371677811672	0.0459554387216258	0.131301253490359
ACC (n=79)	SAP130	-0.0863274709854196	0.467710623129445	0.657589628301505
ACC (n=79)	SAP18	-0.324542324710992	0.00508992560827288	0.0223732993770237
ACC (n=79)	SAP30	0.0363327878737245	0.760236424052262	0.873834970175014
ACC (n=79)	SAP30L	-0.0454979059362368	0.70229607771884	0.840111420514347
ACC (n=79)	SAPS3	-0.130429639088863	0.271391607012729	0.459013288816455
ACC (n=79)	SDCCAG8	-0.182527020027926	0.122198695455801	0.270052365648178
ACC (n=79)	SDK1	0.0376618227227206	0.751743613496382	0.867813695233919
ACC (n=79)	SDK2	0.0604680780255994	0.611321635582396	0.766547505432472
ACC (n=79)	SEC13	0.161625458364307	0.171909253053414	0.340414362482009
ACC (n=79)	SEH1L	-0.0242129874826516	0.838873200640281	0.912415999733988
ACC (n=79)	SET	0.0308815451854694	0.795357604080592	0.898709157153212
ACC (n=79)	SETD1A	-0.0232649840443251	0.845101979768417	0.912415999733988
ACC (n=79)	SETD1B	-0.0189016716433886	0.873887343409792	0.931089477591888
ACC (n=79)	SETD2	-0.00769960820992237	0.948451896028596	0.969044082787837
ACC (n=79)	SETD3	-0.133216411956583	0.261194248823965	0.448307469043502
ACC (n=79)	SETD6	-0.116856839506991	0.324834823705933	0.485734315821956
ACC (n=79)	SETD7	-0.128136696278512	0.27997951057458	0.442445662045176
ACC (n=79)	SETD8	0.230263200852158	0.0500150187047836	0.116313996987869
ACC (n=79)	SETDB1	-0.113986401083241	0.336941861081276	0.496415264944789
ACC (n=79)	SETDB2	-0.402209970889347	0.000419679403626997	0.00189685606159095
ACC (n=79)	SFI1	-0.038345743354128	0.747384585839469	0.839757961617381
ACC (n=79)	SFTPA1	-0.0035714497874623	0.976076708732373	0.983452603256799
ACC (n=79)	SFTPA2	0.0991387350615923	0.404010295400627	0.565049364196681
ACC (n=79)	SFTPD	0.282244828115129	0.0155509412125995	0.0459068375279689
ACC (n=79)	SGOL1	0.108142201089473	0.362456373498132	0.521879972632734
ACC (n=79)	SGOL2	0.0751931236830608	0.527218429657686	0.680281844719595
ACC (n=79)	SHFM1	0.228814660209723	0.0515146560044838	0.118085171356983
ACC (n=79)	SHQ1	-0.104513316744329	0.378879316972657	0.539329988573177
ACC (n=79)	SIRPA	-0.054160655788917	0.649040048114243	0.772717860328267
ACC (n=79)	SIRPB1	-0.0767522739156297	0.518663920933331	0.674684775197828
ACC (n=79)	SIRPG	0.358935974618016	0.00181810632475905	0.00716495103353321
ACC (n=79)	SIRT2	0.0171057392065819	0.885785202032194	0.93363394153591
ACC (n=79)	SKA1	0.117840367287028	0.320751025314881	0.482332368894557
ACC (n=79)	SKA2	0.131925240706613	0.265886199882277	0.425801741042298
ACC (n=79)	SKAP2	-0.0655356130328599	0.581726300905929	0.718180618402382
ACC (n=79)	SKP1	-0.209884882677953	0.0747142476713436	0.186203732514252
ACC (n=79)	SKP2	-0.0515197199444497	0.665105689322224	0.817334180426696
ACC (n=79)	SMARCA2	-0.255015590957272	0.0294517917190791	0.0920796376363297
ACC (n=79)	SMARCA4	0.214293187894996	0.068677972827963	0.172233160697086
ACC (n=79)	SMARCA5	-0.296012762166262	0.0109985806795302	0.0433441603134194
ACC (n=79)	SMARCB1	-0.315401424348692	0.00656719271277906	0.0293505819565544
ACC (n=79)	SMARCC1	-0.139280059226601	0.239911321998388	0.436202403633433
ACC (n=79)	SMARCC2	0.0828756844645324	0.485759482712348	0.684189431720422
ACC (n=79)	SMARCD1	0.0650294113352512	0.584652956820681	0.766757976158271
ACC (n=79)	SMARCD2	-0.0794106574653769	0.504241942718004	0.69311607246461
ACC (n=79)	SMARCD3	0.0101816518112461	0.931869621123286	0.96090212993002
ACC (n=79)	SMARCE1	-0.127004868152143	0.284284521681966	0.482461857240516
ACC (n=79)	SMC1A	-0.119395043128644	0.314362991895783	0.514494328217134
ACC (n=79)	SMC1B	-0.0065670206724365	0.95602628907621	0.976782926259218
ACC (n=79)	SMC2	0.0209305139095421	0.860480112198527	0.934035399944127
ACC (n=79)	SMC3	-0.0832274549001969	0.483903414327271	0.683962423077414
ACC (n=79)	SMC4	0.206653368077462	0.079402893487112	0.194257843393546
ACC (n=79)	SMYD2	0.188333302098604	0.110564217519112	0.248812627782697
ACC (n=79)	SMYD3	-0.0326181974480238	0.784120925054123	0.903885792569594
ACC (n=79)	SPAST	-0.0869356993941037	0.464568426373402	0.661307368503063
ACC (n=79)	SPC24	0.164703277622755	0.163781012300543	0.340818451184158
ACC (n=79)	SPC25	0.15410212433363	0.193013779426	0.374447506566929
ACC (n=79)	SPO11	0.0513480582110374	0.666155289506585	0.821866510428403
ACC (n=79)	SPTAN1	0.0386333447827114	0.745553883057687	0.859922496088244
ACC (n=79)	SPTBN1	-0.201043706775948	0.088095202504249	0.217104794602513
ACC (n=79)	SRC	-0.0243452310849747	0.838005080311981	0.912167667145069
ACC (n=79)	SSNA1	0.0681540380706645	0.566695712528448	0.745307727533288
ACC (n=79)	STAG1	-0.073787842200483	0.534988613531393	0.719031913970523
ACC (n=79)	STAG2	-0.188665052904247	0.109926272727801	0.256535749970262
ACC (n=79)	STAG3	0.0694691566209414	0.559215925897502	0.738479476944394
ACC (n=79)	STIP1	-0.301541908992317	0.00952657743527343	0.0395452198745465
ACC (n=79)	STRA13	-0.00807588367790911	0.945936458246969	0.972656428917061
ACC (n=79)	SUDS3	-0.1518996021551	0.199530796137519	0.382079745042348
ACC (n=79)	SUMO1	-0.146784900747621	0.215267874530144	0.40274294835804
ACC (n=79)	SUMO2	-0.0337330492585429	0.776930477740382	0.880815918576223
ACC (n=79)	SUMO3	0.0487479867579833	0.682130307554579	0.83188859277399
ACC (n=79)	SUN1	0.0360844141488001	0.761826760122557	0.872539611400901
ACC (n=79)	SUN2	-0.0182747934524119	0.878037312388422	0.933969815287816
ACC (n=79)	SUPT3H	-0.343813534800053	0.00289943265511106	0.014442798913272
ACC (n=79)	SUPT7L	-0.17159653721319	0.146610686603555	0.313267338399552
ACC (n=79)	SUV39H1	0.0531196599490823	0.655354203953622	0.799089554451322
ACC (n=79)	SUV39H2	0.0982461629407157	0.408276372553272	0.588506482959672
ACC (n=79)	SUV420H1	-0.207658391963213	0.077920258459107	0.186498288649056
ACC (n=79)	SUV420H2	0.257964210003365	0.0275634324987949	0.0858005680896339
ACC (n=79)	SUZ12	-0.174840206270252	0.139013638891887	0.275274532459181
ACC (n=79)	SYCE1	0.207281085859609	0.078474261381123	0.186498288649056
ACC (n=79)	SYCE2	0.0847273285590225	0.476031965820616	0.655279454300544
ACC (n=79)	SYCP1	0.106114011623791	0.371580681339763	0.555634663685627
ACC (n=79)	SYCP2	0.151150658181005	0.20178227442636	0.35634838750792
ACC (n=79)	SYCP3	0.115134870389082	0.332064145837563	0.511852247919172
ACC (n=79)	SYNE1	-0.0774268086765592	0.514984863568919	0.68036149384871
ACC (n=79)	SYNE2	-0.132390134873174	0.264190334876393	0.437582335198995
ACC (n=79)	TADA1	-0.228865828986589	0.0514610618234081	0.138615654743187
ACC (n=79)	TADA2A	-0.0766239809414933	0.519365159536268	0.682815051365613
ACC (n=79)	TADA2B	-0.175218757537682	0.138146730695034	0.274236686243244
ACC (n=79)	TADA3	-0.222427094807508	0.0585729904750082	0.152633199934875
ACC (n=79)	TAF10	-0.118628242771694	0.31750340707068	0.495986357123205
ACC (n=79)	TAF12	0.111242958805774	0.348775054615146	0.530456356829119
ACC (n=79)	TAF5L	-0.116556130462152	0.326090007512544	0.504588019361771
ACC (n=79)	TAF6L	-0.113128249914634	0.340615828983506	0.522016596143304
ACC (n=79)	TAF9	-0.0644346046529336	0.588100428974242	0.737430004983376
ACC (n=79)	TAOK1	-0.0646546219562847	0.586824147276064	0.736984800346705
ACC (n=79)	TBL1X	0.0760250742464592	0.522645057635372	0.689960472125903
ACC (n=79)	TBL1XR1	-0.0586128459877076	0.622317372962021	0.761244492919903
ACC (n=79)	TCEA1	-0.138158007229339	0.243756557057559	0.427482214260512
ACC (n=79)	TERF1	-0.0153767674457512	0.897263343131678	0.941424994987468
ACC (n=79)	TERF2	-0.115790301787182	0.329300552078868	0.510844843559284
ACC (n=79)	TERF2IP	-0.274712463511476	0.0186687470757605	0.0669730836798584
ACC (n=79)	TERT	-0.041050411460129	0.73022468660821	0.821402461698668
ACC (n=79)	TESK1	0.0499738565672513	0.67458057037847	0.797140998970127
ACC (n=79)	TEX12	0.208696932745848	0.0764114416439454	0.190433499424163
ACC (n=79)	TEX15	-0.0296701249687704	0.803220688193618	0.879037688857585
ACC (n=79)	TFDP1	0.0934214905027052	0.431786437536244	0.609222486823624
ACC (n=79)	TFDP2	-0.136417896346338	0.249803286178347	0.431827817769092
ACC (n=79)	TFPT	0.0841769431736464	0.478912423734853	0.650475278417457
ACC (n=79)	TINF2	-0.273478854916785	0.0192272634523525	0.067464082288956
ACC (n=79)	TK1	0.259098731509813	0.0268646065132509	0.0873645740268322
ACC (n=79)	TMEM188	-0.105369528608692	0.374964596924241	0.555167286831647
ACC (n=79)	TMEM48	-0.0620342932191107	0.602105028618027	0.748054341018829
ACC (n=79)	TMPO	-0.04933173028826	0.678531279027374	0.798272092973381
ACC (n=79)	TNPO1	-0.162783883998826	0.168815977195422	0.318520711689476
ACC (n=79)	TOP2A	0.209869710383401	0.0747357323469931	0.171806281257455
ACC (n=79)	TOP3A	0.145267366378321	0.220101010091883	0.381127290202395
ACC (n=79)	TP53	0.193489993882588	0.100966486194431	0.216550104438457
ACC (n=79)	TP53BP1	-0.142011384967562	0.230726704195919	0.394199114317528
ACC (n=79)	TPR	-0.114728135865885	0.333786474378801	0.501934547938047
ACC (n=79)	TPX2	0.12990510414289	0.273340425589766	0.444586027292003
ACC (n=79)	TRIM25	-0.0704142373126934	0.55386987457027	0.713519967240283
ACC (n=79)	TRRAP	-0.0775883441415511	0.51410578782681	0.682064063451821
ACC (n=79)	TSGA14	0.0124922722631891	0.916458429376611	0.955307819707364
ACC (n=79)	TUBA1A	0.14975576059855	0.206023827108756	0.366264581526677
ACC (n=79)	TUBA1B	0.257591778913419	0.0277961566447795	0.0844853663953452
ACC (n=79)	TUBA1C	0.0162611806910513	0.89138920027861	0.939540659055189
ACC (n=79)	TUBA3C	0.185887976792559	0.115355135755182	0.23602073811802
ACC (n=79)	TUBA3D	0.245612181760742	0.0362162635571358	0.101659687177925
ACC (n=79)	TUBA3E	0.0842640709190298	0.478455818499695	0.650960297278496
ACC (n=79)	TUBA4A	-0.0231522278607195	0.845843473935442	0.918147597216219
ACC (n=79)	TUBA4B	-0.111577217417017	0.347319646614564	0.513596519947599
ACC (n=79)	TUBA8	0.125572923730232	0.289793558251468	0.459989775002331
ACC (n=79)	TUBAL3	0.149235292307563	0.207622570148913	0.36828837276969
ACC (n=79)	TUBB	0.0565992588992464	0.634345635408033	0.758559803178515
ACC (n=79)	TUBB1	-0.00240777794294074	0.983870252887411	0.990058116113118
ACC (n=79)	TUBB2A	0.147590261077488	0.212733533285707	0.358288056060137
ACC (n=79)	TUBB2B	0.0789451958410458	0.506752074635765	0.652684692495944
ACC (n=79)	TUBB2C	0.247199492955696	0.0349910555774089	0.0885849508288833
ACC (n=79)	TUBB3	0.186405636089676	0.114327828431666	0.225276509224957
ACC (n=79)	TUBB4	-0.245923821668751	0.0359729328678979	0.0904979443217557
ACC (n=79)	TUBB6	0.242195820022605	0.0389749691656373	0.0959383856384918
ACC (n=79)	TUBB8	0.184581964894457	0.117978515393812	0.229641879112043
ACC (n=79)	TUBG1	0.00468386745363826	0.968628512064116	0.982132838594794
ACC (n=79)	TUBG2	-0.235901272237153	0.0445151903950047	0.10630981718363
ACC (n=79)	TUBGCP2	-0.237129034403733	0.0433862901131379	0.104861124140514
ACC (n=79)	TUBGCP3	-0.121109696068781	0.30741325359674	0.464897169900552
ACC (n=79)	TUBGCP4	-0.0744482850818566	0.531329816772781	0.675777191443919
ACC (n=79)	TUBGCP5	-0.15180627462208	0.199810373914418	0.346742514385106
ACC (n=79)	TUBGCP6	0.113477599835628	0.339117151076574	0.502007530275507
ACC (n=79)	TYMS	0.110128767510369	0.353653728237567	0.519124738697346
ACC (n=79)	TYROBP	0.310649439498241	0.00747498680210474	0.0238498486355635
ACC (n=79)	UBA52	0.215778721024535	0.0667345344759625	0.147888165043684
ACC (n=79)	UBA7	0.134201739595085	0.257651609842813	0.416406642170202
ACC (n=79)	UBB	-0.410624754640601	0.000308141793769882	0.00164342290010604
ACC (n=79)	UBC	-0.0174356351072667	0.883597707011272	0.927661634657504
ACC (n=79)	UBE2B	-0.220601240886222	0.060729071180867	0.144593026621112
ACC (n=79)	UBE2C	0.196345482324849	0.0959385693045548	0.205766368481619
ACC (n=79)	UBE2I	-0.232091728808258	0.0481733256263679	0.123521347759918
ACC (n=79)	UBE2L6	0.0643175311367718	0.588780063330446	0.722336977348478
ACC (n=79)	UBE2N	0.0302527351541378	0.799436597627402	0.87250924706947
ACC (n=79)	UBE2S	0.342359750373858	0.003028906506785	0.0124903361104536
ACC (n=79)	UBE2T	0.0849320868847077	0.474962734169539	0.641841532661539
ACC (n=79)	UBE2V2	-0.207337540651081	0.0783911691400426	0.175666485467883
ACC (n=79)	UBXN1	-0.125467649043542	0.290201332525275	0.46525263731507
ACC (n=79)	UFD1L	0.0482025775437703	0.685499397327277	0.802329860287106
ACC (n=79)	USO1	-0.157067215477266	0.18448410468818	0.3354256448876
ACC (n=79)	USP10	-0.189354107086312	0.108610346477992	0.227276459144533
ACC (n=79)	USP22	-0.208867526884528	0.0761658431514458	0.171641336679314
ACC (n=79)	USP43	0.0857608524292709	0.470648196403874	0.639250521431408
ACC (n=79)	USP45	-0.257507603753831	0.0278489849817464	0.0795685285192755
ACC (n=79)	USP7	-0.131139128601051	0.268770475633028	0.43702516363094
ACC (n=79)	UTY	0.147988092719937	0.211489431560371	0.372668601868496
ACC (n=79)	VASP	0.251500900351967	0.0318438188210437	0.0872433392357363
ACC (n=79)	VCP	-0.203576816220467	0.0840814198321175	0.196681683817819
ACC (n=79)	VPS24	-0.274764767437564	0.0186453766876956	0.0637448775647713
ACC (n=79)	VPS4A	-0.178747127458976	0.130261605613958	0.267890191494001
ACC (n=79)	VPS72	-0.036065982655692	0.761944816245385	0.857883965255
ACC (n=79)	VRK1	-0.0484316381303445	0.684083699155882	0.80837069324181
ACC (n=79)	VRK2	-0.00162756580864777	0.989096513042932	0.991575451672112
ACC (n=79)	WAPAL	-0.0485551477083393	0.683320804323974	0.80837069324181
ACC (n=79)	WASL	-0.173156500655886	0.142919169581856	0.285838339163712
ACC (n=79)	WDR48	-0.120690878726227	0.309101521357771	0.484865131541601
ACC (n=79)	WDR5	0.125097922169623	0.29163643740071	0.464759262789976
ACC (n=79)	WDR77	0.018288648451144	0.877945555634278	0.929042916015109
ACC (n=79)	WEE1	-0.0965690080228285	0.416363037912223	0.586931589111138
ACC (n=79)	WHSC1	0.157972584616088	0.181934889145939	0.339027619707579
ACC (n=79)	WHSC1L1	-0.0887774135746097	0.455124339279551	0.624527395237806
ACC (n=79)	WRAP53	0.240327905253465	0.0405557454660103	0.115116711880375
ACC (n=79)	WRN	-0.145283289952637	0.220049903413901	0.392193316902674
ACC (n=79)	XAB2	0.217878741406836	0.0640630608753022	0.160659713793861
ACC (n=79)	XPA	-0.05869269656352	0.621842382397724	0.754418550810004
ACC (n=79)	XPC	-0.103472428818271	0.383671412920771	0.550066541821894
ACC (n=79)	XPO1	0.134749204311948	0.255697422370577	0.42794547677084
ACC (n=79)	XRCC1	0.0714988320581231	0.54776497682213	0.675326683753311
ACC (n=79)	XRCC2	0.242637879322213	0.0386084556463342	0.108586281505315
ACC (n=79)	XRCC3	0.0562968006163876	0.636160679616231	0.747203408358379
ACC (n=79)	YEATS2	0.195573413948461	0.0972782589059101	0.220252661673759
ACC (n=79)	YEATS4	-0.073377300521882	0.53726922887262	0.665806961769856
ACC (n=79)	YWHAB	-0.228779697529137	0.0515513022031648	0.134970682131922
ACC (n=79)	YWHAE	-0.064070962351102	0.590212602244583	0.712111543979859
ACC (n=79)	YWHAG	-0.081523891778172	0.492926972126263	0.628696976785071
ACC (n=79)	YWHAH	0.173578564813308	0.141932494991895	0.287054484253271
ACC (n=79)	YWHAQ	-0.187220422839722	0.112725158835925	0.243730073158756
ACC (n=79)	YWHAZ	-0.132744860913099	0.262901267056681	0.434283080644982
ACC (n=79)	YY1	-0.120190609564825	0.311125969638652	0.478655337905619
ACC (n=79)	ZNF385A	0.15194800969208	0.199385893707342	0.364360008805295
ACC (n=79)	ZNF830	-0.0570428557952619	0.631687512808626	0.745598375774116
ACC (n=79)	ZW10	-0.139964239953328	0.237587303045892	0.407208130577932
ACC (n=79)	ZWILCH	0.139439371818854	0.239368774835349	0.407271443982198
ACC (n=79)	ZWINT	0.129431229363317	0.275109057335709	0.444122245026257
ACC (n=79)	ZZZ3	-0.184150868113057	0.118854438578474	0.252434205830387
BLCA (n=408)	AAAS	0.0966626337720583	0.0639767136958186	0.164042855630304
BLCA (n=408)	ABL1	0.159041007135432	0.00221295988249009	0.013113836340682
BLCA (n=408)	ACD	0.129692093620775	0.0127748021007965	0.0491338542338328
BLCA (n=408)	ACTB	0.40224874331345	0.0958809	15.6689
BLCA (n=408)	ACTG1	0.147767632402939	0.0045022969531708	0.0221226623944493
BLCA (n=408)	ACTL6A	0.159301779313927	0.00217569640283157	0.0129892322557108
BLCA (n=408)	ACTL6B	0.0178263282012814	0.733230092073247	0.857579055056429
BLCA (n=408)	ACTN1	0.275022942379956	8.24665e+06	2.53743e+08
BLCA (n=408)	ACTN2	0.0866034601125943	0.0971544271711935	0.222067262105585
BLCA (n=408)	ACTN3	0.0860443971193635	0.0993403706556753	0.225701954714189
BLCA (n=408)	ACTN4	-0.0023730844033593	0.963813316218901	0.981366867868734
BLCA (n=408)	ACTR1A	0.160123419244622	0.00206200136337153	0.0126334140864258
BLCA (n=408)	ACTR5	0.100965971777073	0.0529630984566664	0.144609142543799
BLCA (n=408)	ACTR8	-0.114057125923589	0.0286918187675858	0.0907251186326824
BLCA (n=408)	AEBP2	0.0723982499947287	0.165767175033859	0.324238973171362
BLCA (n=408)	AHCTF1	0.0913783162418888	0.0800078260362335	0.193958366148445
BLCA (n=408)	AKAP9	-0.122481745866495	0.0187497204237728	0.0669632872277601
BLCA (n=408)	AKT1	0.0193151398984202	0.711902245937676	0.844987829006144
BLCA (n=408)	AKT2	0.0332378499934953	0.525024804993785	0.703550827462358
BLCA (n=408)	AKT3	0.208996785802599	5.33784e+09	0.000618880370664829
BLCA (n=408)	ALKBH2	-0.136291316349174	0.00884851272604899	0.0393267232268844
BLCA (n=408)	ALKBH3	0.113688750460653	0.0292142616693655	0.0992855277901706
BLCA (n=408)	ALKBH5	0.140978912573162	0.00675300797194673	0.0317788610444552
BLCA (n=408)	ALMS1	0.0947807163149421	0.0693528694472555	0.180724089764835
BLCA (n=408)	ANAPC1	0.0407371967972472	0.435897376672835	0.614323040197092
BLCA (n=408)	ANAPC11	0.0395836672292803	0.449014030983416	0.624715173542145
BLCA (n=408)	ANAPC5	0.12742650079547	0.014439997742581	0.05805024218123
BLCA (n=408)	ANAPC7	0.0279973023574312	0.59240152832601	0.731144911583357
BLCA (n=408)	ANG	0.0466644793455967	0.37206026368961	0.56694897324131
BLCA (n=408)	ANKLE2	0.221295427923051	1.83588e+09	0.000236887510697399
BLCA (n=408)	ANKRD28	-0.0493764591627931	0.344884308880314	0.545271634593382
BLCA (n=408)	APBB1	0.11549008828946	0.0267350520137221	0.0933975616199897
BLCA (n=408)	APITD1	-0.0323028196543506	0.536754268936231	0.695953671230121
BLCA (n=408)	AQR	-0.0093074266779868	0.858767091460259	0.909934626073717
BLCA (n=408)	ARHGEF6	0.120196785411055	0.0210940455937035	0.0781260947914944
BLCA (n=408)	ARID1A	-0.0844739356791473	0.105690411317179	0.250154819685631
BLCA (n=408)	ARID1B	-0.00330162067125449	0.949670339318759	0.96535739702034
BLCA (n=408)	ARID2	-0.145176959183993	0.00526593204563973	0.0261285545166948
BLCA (n=408)	ARID4A	-0.0245087759276586	0.63933360741703	0.756607819428438
BLCA (n=408)	ARID4B	0.0185628606318944	0.722652126149504	0.820030781446245
BLCA (n=408)	ARID5B	0.0547243179998365	0.295096018236594	0.480808176352903
BLCA (n=408)	ARPP19	0.0272745149607384	0.601995567123339	0.756720221582636
BLCA (n=408)	ASCC1	0.0396652719266852	0.4480788439684	0.624500130966411
BLCA (n=408)	ASCC2	-0.305907539925633	206487	6.60759e+06
BLCA (n=408)	ASCC3	0.116861377353804	0.0249710900344167	0.083236966781389
BLCA (n=408)	ASH1L	-0.0672622627753953	0.197960983582559	0.365747775672165
BLCA (n=408)	ASH2L	0.0824927714090228	0.114153674816873	0.250224821977214
BLCA (n=408)	ATF2	0.0634164197207936	0.224892475392267	0.398922351028412
BLCA (n=408)	ATF7IP	0.144270169348461	0.00555957899311045	0.0251280406468269
BLCA (n=408)	ATM	0.0915285529652585	0.0795108932226597	0.190931252391405
BLCA (n=408)	ATR	0.0501137924939275	0.337719402977802	0.523595973608995
BLCA (n=408)	ATRIP	0.0487266238665879	0.351278408746618	0.536302914116973
BLCA (n=408)	ATRX	-0.0401534019419337	0.442507954672576	0.619976118630579
BLCA (n=408)	ATXN7	0.0120398036193337	0.817947185011483	0.895453917010548
BLCA (n=408)	AURKA	0.282120964283142	367401	8.39774e+07
BLCA (n=408)	AURKB	0.354617199712716	240.607	13749
BLCA (n=408)	AZI1	-0.0293929886009637	0.574076182302073	0.733643683453128
BLCA (n=408)	BANF1	0.165499438054429	0.00144241139087488	0.00842284023868542
BLCA (n=408)	BAP1	0.10561271012943	0.0428903343658897	0.126287026030809
BLCA (n=408)	BAZ1B	0.0987538952476014	0.0584095123338974	0.158335095100679
BLCA (n=408)	BIRC5	0.30227767541368	325940	8.69174e+06
BLCA (n=408)	BLZF1	0.130774091084843	0.0120410405808131	0.0454378889842005
BLCA (n=408)	BRCA2	0.0996029982707091	0.056266494406665	0.147523421724317
BLCA (n=408)	BRD1	-0.14757030289212	0.00455673679470321	0.0207124399759237
BLCA (n=408)	BRD8	0.0366976636254598	0.482788498794717	0.643717998392956
BLCA (n=408)	BRD9	0.132571349087335	0.0109042192842223	0.0416620581983504
BLCA (n=408)	BRIP1	0.241636586681089	2.74151e+08	3.2253e+09
BLCA (n=408)	BRMS1	0.219159964117821	2.21942e+09	0.000199498005558815
BLCA (n=408)	BRPF1	0.0651805852759069	0.21223127728341	0.382398697807946
BLCA (n=408)	BRPF3	0.129721588899352	0.0127542886724092	0.0472773252778875
BLCA (n=408)	BRWD1	-0.168658781016354	0.00116331579089411	0.00620435088476858
BLCA (n=408)	BTBD12	0.0491172210844191	0.347426183555272	0.530384121153385
BLCA (n=408)	BTRC	-0.123338891688486	0.0179307417872413	0.0610408231055023
BLCA (n=408)	BUB1	0.2300548070788	8.26738e+08	8.81854e+08
BLCA (n=408)	BUB1B	0.2647746178473	2.54642e+07	3.99561e+08
BLCA (n=408)	BUB3	0.183250041177777	0.00041032642817261	0.00246812889126382
BLCA (n=408)	C12ORF32	0.170062450933915	0.00105604609069917	0.00574718960924721
BLCA (n=408)	C12ORF41	0.0440162643496171	0.399836184729679	0.572216364550525
BLCA (n=408)	C13ORF34	0.192297297905811	0.000206405971595864	0.00137603981063909
BLCA (n=408)	C13ORF37	0.183952952976292	0.000389437009916941	0.00237824128193552
BLCA (n=408)	C14ORF106	0.18762674799922	0.00029545398573526	0.00246211654779383
BLCA (n=408)	C17ORF106	-0.286985190009805	2.08332e+06	5.95235e+07
BLCA (n=408)	C17ORF68	0.0646864845763362	0.215724510475521	0.399920259237533
BLCA (n=408)	C17ORF70	-0.0791736376351629	0.12951244872347	0.280307899270528
BLCA (n=408)	C17ORF79	0.249125617756574	1.30291e+07	2.04378e+09
BLCA (n=408)	C17ORF81	0.0726524523661497	0.164282218673727	0.331047292037738
BLCA (n=408)	C19ORF40	0.0865854768211459	0.0972241408961363	0.226102653246829
BLCA (n=408)	C1ORF124	0.0720832327850394	0.167621314445528	0.334560511452095
BLCA (n=408)	C1ORF86	-0.00393980618735559	0.939958711711302	0.967782457360413
BLCA (n=408)	C20ORF20	0.133640127040526	0.0102741779920893	0.0391397256841499
BLCA (n=408)	C21ORF45	0.0212306229417903	0.684790984320411	0.793960561530912
BLCA (n=408)	C22ORF41	-0.00991789784341319	0.849610313183567	0.908674131747131
BLCA (n=408)	C3ORF75	-0.119995742906643	0.0213119900789603	0.0716369414418833
BLCA (n=408)	CABLES1	0.106880395455736	0.0404406669270975	0.11721932442637
BLCA (n=408)	CADM1	0.0183282122860262	0.726016495116563	0.820357621600636
BLCA (n=408)	CADM2	-0.0327773872513714	0.530784700597165	0.681585490333439
BLCA (n=408)	CADM3	0.21879857581301	2.29141e+08	0.000258186847010287
BLCA (n=408)	CARM1	0.0633650313876311	0.225269169763513	0.411450538380847
BLCA (n=408)	CASC5	0.177739109006778	0.000614030571509355	0.00453417966967233
BLCA (n=408)	CASK	0.0218011119722253	0.676792087985173	0.790046729246971
BLCA (n=408)	CC2D1B	0.133439801044821	0.0103897521073953	0.0291642164418112
BLCA (n=408)	CCDC101	-0.198281744236941	0.000128745608270972	0.000725327370540689
BLCA (n=408)	CCDC99	0.261758907304942	3.51696e+07	3.43118e+08
BLCA (n=408)	CCNA1	0.132859951098683	0.010730804905755	0.0298792270604757
BLCA (n=408)	CCNA2	0.302340107164718	323409	4.24142e+06
BLCA (n=408)	CCNB1	0.307070162959332	178164	245743
BLCA (n=408)	CCNB2	0.281451671742155	3.96894e+06	4.53593e+07
BLCA (n=408)	CCND1	-0.0289880726880001	0.579365126925214	0.686654965244698
BLCA (n=408)	CCND2	0.253255966064673	8.55602e+07	7.95909e+08
BLCA (n=408)	CCND3	0.267958272067193	1.80299e+07	1.91477e+07
BLCA (n=408)	CCNE1	0.0536469668054171	0.304719398471706	0.444035553328533
BLCA (n=408)	CCNE2	0.283495957556072	3.13307e+06	3.63255e+07
BLCA (n=408)	CCNH	0.161419231158245	0.00189368165202969	0.00735410350302792
BLCA (n=408)	CD151	0.0566508379480058	0.278398062345097	0.413974813896054
BLCA (n=408)	CD2AP	-0.149186469637156	0.00412783035809616	0.0138170053827486
BLCA (n=408)	CD47	0.393694908630567	0.430244	19.1219
BLCA (n=408)	CDC14A	-0.15797808420627	0.002370951046929	0.00878130017381111
BLCA (n=408)	CDC16	0.0445230999670298	0.394426244023697	0.530321000367996
BLCA (n=408)	CDC20	0.34348650035649	1252.74	29476.3
BLCA (n=408)	CDC25A	0.21886181571702	2.27865e+08	0.000143537158302293
BLCA (n=408)	CDC25B	0.512349363952711	5.09719e-12	6.79625e-10
BLCA (n=408)	CDC25C	0.26822272863382	1.75166e+07	1.9737e+08
BLCA (n=408)	CDC26	0.080865333677512	0.121495823097727	0.227154638466577
BLCA (n=408)	CDC45	0.279265773318433	5.10009e+06	6.08966e+07
BLCA (n=408)	CDC6	0.177182751946395	0.000639121326307217	0.00311766500637667
BLCA (n=408)	CDC7	0.305193248779429	226006	3.34823e+06
BLCA (n=408)	CDCA5	0.345398407867059	947.949	26150.3
BLCA (n=408)	CDCA8	0.242774539443357	2.45226e+08	2.45226e+09
BLCA (n=408)	CDH1	-0.231927255027409	6.94251e+08	5.84633e+09
BLCA (n=408)	CDH11	0.114065054106686	0.0286806633968373	0.0721526123190876
BLCA (n=408)	CDH12	0.0159410367055499	0.760532864803324	0.829691499724697
BLCA (n=408)	CDH13	0.0406354230146513	0.437045709766835	0.576007525228118
BLCA (n=408)	CDH15	0.192337631358498	0.000205760046355055	0.00113522784195893
BLCA (n=408)	CDH18	0.226538749206437	1.14313e+09	8.87866e+09
BLCA (n=408)	CDH2	0.138573679426043	0.00776512179551423	0.0255641869811168
BLCA (n=408)	CDH24	0.107704122246346	0.0389130782471827	0.0918302731496937
BLCA (n=408)	CDH3	0.18337205739676	0.000406627108689959	0.00208526722405107
BLCA (n=408)	CDH4	0.0328325842642232	0.530092564099659	0.658500079626906
BLCA (n=408)	CDH6	-0.0998711831414268	0.0556033357951389	0.120223428746246
BLCA (n=408)	CDH7	0.0116073191254755	0.824378544823149	0.881688283233314
BLCA (n=408)	CDH9	0.0111896953064255	0.830600084828379	0.897863806771219
BLCA (n=408)	CDK1	0.256128318423944	6.35874e+07	6.43923e+08
BLCA (n=408)	CDK11A	-0.0440788819114657	0.399165411798897	0.55247807861439
BLCA (n=408)	CDK11B	0.0304526161838753	0.560344343114262	0.700430428892827
BLCA (n=408)	CDK2	0.13842190367291	0.00783331015411501	0.0284880907794074
BLCA (n=408)	CDK4	0.197105100317862	0.000141422546336115	0.000919821439584488
BLCA (n=408)	CDK5RAP2	0.371302896427489	17.9176	843.183
BLCA (n=408)	CDK6	0.314158228040864	71461.8	1.19103e+06
BLCA (n=408)	CDK7	0.119744080682347	0.0215875605528817	0.0644404792623334
BLCA (n=408)	CDKN1A	-0.0592081620776139	0.257239643698987	0.404305923298997
BLCA (n=408)	CDKN1B	0.111209098029447	0.032947528845305	0.0875681829775547
BLCA (n=408)	CDKN1C	-0.00075735225280903	0.988447745051815	0.998432065708904
BLCA (n=408)	CDKN2A	0.244213137615847	2.12818e+08	1.95695e+08
BLCA (n=408)	CDKN2B	0.128808119151819	0.0134032371725591	0.0443082220580465
BLCA (n=408)	CDKN2C	0.250093829727552	1.18137e+08	1.12512e+09
BLCA (n=408)	CDKN2D	0.167993536738563	0.00121758002576506	0.00590341830673968
BLCA (n=408)	CDT1	0.370167507620933	21.4848	954.88
BLCA (n=408)	CENPA	0.358387537232716	135.561	4929.5
BLCA (n=408)	CENPC1	0.00760966327765327	0.884328644535091	0.93456131522863
BLCA (n=408)	CENPE	0.201056047376357	0.000102950485292994	0.000686336568619958
BLCA (n=408)	CENPF	0.248337139100335	1.41065e+08	1.09565e+09
BLCA (n=408)	CENPH	0.265917406224566	2.25078e+07	2.04617e+08
BLCA (n=408)	CENPI	0.282625329844114	3.46586e+06	3.96099e+07
BLCA (n=408)	CENPJ	0.128579894858348	0.0135698418142182	0.0415933848711668
BLCA (n=408)	CENPK	0.27719710041642	6.45319e+06	7.07199e+07
BLCA (n=408)	CENPL	0.287749308956951	1.90381e+06	2.34315e+07
BLCA (n=408)	CENPM	0.169437305991909	0.00110264187141738	0.00490063053963282
BLCA (n=408)	CENPN	0.345676700002249	910.107	26003.1
BLCA (n=408)	CENPO	0.279826832533486	4.78316e+06	5.38948e+07
BLCA (n=408)	CENPP	0.147914489685652	0.00446216317216434	0.0172450750615047
BLCA (n=408)	CENPQ	0.267331462939686	1.93049e+07	1.77516e+08
BLCA (n=408)	CENPT	-0.0345052890829249	0.509336728154806	0.654043952686749
BLCA (n=408)	CENPW	0.351280770558093	397.253	12712.1
BLCA (n=408)	CEP110	0.25928021298889	4.5723e+07	3.81025e+08
BLCA (n=408)	CEP135	0.0831868665624615	0.111130103680705	0.217902164079814
BLCA (n=408)	CEP152	0.175247819556309	0.000733967382019611	0.00337456267595223
BLCA (n=408)	CEP164	0.13845333600001	0.00781914483554746	0.0271415066737144
BLCA (n=408)	CEP192	0.0561236678694708	0.282902287557774	0.43384425156869
BLCA (n=408)	CEP250	0.00906760901050888	0.862369496501288	0.902106201876082
BLCA (n=408)	CEP290	-0.113967998556527	0.0288174819239438	0.0755868378332952
BLCA (n=408)	CEP57	0.141724216487042	0.00646428677209333	0.0319224038128066
BLCA (n=408)	CEP63	-0.0455767416737124	0.383321784582477	0.595270850562366
BLCA (n=408)	CEP70	-0.136237588714859	0.00887556107086947	0.0412816793993929
BLCA (n=408)	CEP72	0.22371978084613	1.4768e+09	0.000171222938463418
BLCA (n=408)	CEP76	0.132870977612694	0.0107242280309098	0.0486844399405404
BLCA (n=408)	CEP78	0.264500351400768	2.62275e+07	4.99571e+08
BLCA (n=408)	CETN2	0.0724909271819606	0.165224628595577	0.36313105185841
BLCA (n=408)	CHD1L	0.163661971702813	0.00163177458411999	0.0112013681298663
BLCA (n=408)	CHD3	-0.191096380384488	0.000226530012979907	0.00215742869504674
BLCA (n=408)	CHD4	0.0313513981522632	0.548822571819011	0.716660378812952
BLCA (n=408)	CHEK1	0.286294230986024	2.25965e+06	7.23089e+06
BLCA (n=408)	CHMP2A	-0.0974292386444796	0.0618872703668748	0.180692760195255
BLCA (n=408)	CHMP2B	-0.0800184948882221	0.125459139603245	0.303224506593944
BLCA (n=408)	CHMP4A	0.174004916162263	0.000801589926104411	0.00622594117362649
BLCA (n=408)	CHMP4B	-0.0665405993143153	0.202826761255178	0.409176125369268
BLCA (n=408)	CHMP6	0.00295582429134087	0.954935721246412	0.975668680711532
BLCA (n=408)	CHMP7	0.0440825050218208	0.399126620905117	0.607446705552784
BLCA (n=408)	CHTF18	0.0625035999955894	0.231650671891233	0.437796834839768
BLCA (n=408)	CHTF8	0.10310630466383	0.0481023243519436	0.149734861795933
BLCA (n=408)	CKAP5	0.269139376309894	1.58442e+07	3.33562e+07
BLCA (n=408)	CKS1B	0.281036519212345	4.16322e+06	1.18949e+07
BLCA (n=408)	CLASP1	0.0709214555040202	0.174593534377438	0.332559113099882
BLCA (n=408)	CLASP2	-0.0940748349507827	0.0714623694699576	0.173242107805958
BLCA (n=408)	CLDN1	0.0288274648743082	0.581469249640032	0.758755601268225
BLCA (n=408)	CLDN10	0.00830535900087714	0.873838174569806	0.942483862380832
BLCA (n=408)	CLDN11	-0.0615770915114186	0.238655817395565	0.410590653583767
BLCA (n=408)	CLDN15	-0.131098871626043	0.0118281731803761	0.0492840549182338
BLCA (n=408)	CLDN16	-0.0765202604849753	0.142902375920791	0.291637501879165
BLCA (n=408)	CLDN19	0.0435014922818133	0.40537607723371	0.59110201758085
BLCA (n=408)	CLDN2	0.00148632066454664	0.977330691671912	0.982613291368428
BLCA (n=408)	CLDN3	-0.052891942494824	0.311585891607085	0.499536499570478
BLCA (n=408)	CLDN4	-0.281895476666626	3.77093e+06	1.16028e+08
BLCA (n=408)	CLDN5	-0.116697901923572	0.0251759659990665	0.0846250957951817
BLCA (n=408)	CLDN6	0.110029927850114	0.0348609910277765	0.107678736765333
BLCA (n=408)	CLDN7	-0.150202680361875	0.00387717838465661	0.0208170651525187
BLCA (n=408)	CLDN8	-0.169068651019717	0.00113099999679985	0.00815135132828722
BLCA (n=408)	CLIP1	-0.0641471732491389	0.219584239292139	0.388027009867401
BLCA (n=408)	CLOCK	-0.00219619575291303	0.966509013701798	0.978743305014479
BLCA (n=408)	CLSPN	0.279308935107834	507500	1.4e+08
BLCA (n=408)	COL17A1	0.0703859008208042	0.177879251101679	0.337211850429723
BLCA (n=408)	COPS2	0.0128751904831696	0.805559221954321	0.89382437942227
BLCA (n=408)	COPS3	0.290071752930753	1.44532e+06	4.44715e+07
BLCA (n=408)	COPS4	0.0752383201099117	0.14973918354554	0.303183973342188
BLCA (n=408)	COPS6	0.116061034220215	0.0259880000980886	0.0859107441259128
BLCA (n=408)	COPS7A	-0.00213459161469183	0.967447922039308	0.985934188065537
BLCA (n=408)	COPS7B	0.12908570231823	0.0132030288682211	0.0522892232404795
BLCA (n=408)	COPS8	0.232187423876603	6.77528e+08	0.000106278912432338
BLCA (n=408)	CRB3	-0.326258961936046	14195.3	873557
BLCA (n=408)	CREBBP	-0.0248507288874552	0.634664954434582	0.782329681891626
BLCA (n=408)	CSNK1D	-0.0135527047385359	0.795547770923282	0.890569702355712
BLCA (n=408)	CSNK1E	-0.190415914922831	0.000238732210285341	0.00202335924729498
BLCA (n=408)	CSNK2A1	0.0258540341955578	0.621050752457237	0.773570180255631
BLCA (n=408)	CSNK2A2	-0.127791356556014	0.0141595846361784	0.0544599409083786
BLCA (n=408)	CSNK2B	0.283172338337276	3.253e+06	9.29429e+07
BLCA (n=408)	CSRP2BP	0.0583406303396352	0.264289078032123	0.44325212248574
BLCA (n=408)	CTNNA1	0.00967336151900977	0.853275888990477	0.92121553467258
BLCA (n=408)	CTNND1	-0.154962677741747	0.00287673946076391	0.0153426104574075
BLCA (n=408)	CUL1	0.0897044181939855	0.0857162618359338	0.203480740263344
BLCA (n=408)	CUL4A	0.10340257425289	0.0474598615474833	0.132104948843755
BLCA (n=408)	CUL4B	0.1103865588858	0.0342725536085701	0.105049972746575
BLCA (n=408)	DAXX	0.293748621797101	92961.6	2.39901e+07
BLCA (n=408)	DBF4	0.284518955179829	2.78141e+06	6.18091e+07
BLCA (n=408)	DCLRE1A	0.0223080972707076	0.669713896638443	0.78789870192758
BLCA (n=408)	DCLRE1B	0.331603816123679	6792.82	319662
BLCA (n=408)	DCTN1	0.190955962619644	0.000228999228784873	0.00175623998439921
BLCA (n=408)	DCTN2	0.0169238298601641	0.746260555189812	0.840856963594154
BLCA (n=408)	DCTN3	0.255033705737347	7.12322e+07	1.1872e+09
BLCA (n=408)	DDB1	-0.0697001638508901	0.182153004467965	0.338455442267697
BLCA (n=408)	DDB2	0.0355570732098175	0.496506085883895	0.646521311936158
BLCA (n=408)	DHFR	0.147083814189806	0.00469349597933722	0.0205180152102174
BLCA (n=408)	DIDO1	-0.00381294030119708	0.941888639226681	0.964802703433219
BLCA (n=408)	DKC1	0.159786526695843	0.00210794597868503	0.0109503687204417
BLCA (n=408)	DMC1	0.256072054732072	6.39604e+07	1.11235e+09
BLCA (n=408)	DNA2	0.188004000247193	0.0002871075268832	0.0021072112064822
BLCA (n=408)	DNMT3A	-0.0112124826853135	0.83026033378637	0.897578739228509
BLCA (n=408)	DOT1L	0.0694206891399673	0.183916375638165	0.340540080545996
BLCA (n=408)	DPY30	0.0132445157703928	0.800097750214514	0.8822209928327
BLCA (n=408)	DR1	0.14827189087024	0.00436583660772077	0.0195121189171878
BLCA (n=408)	DSCC1	0.21930002900297	2.19209e+09	0.000211286119472253
BLCA (n=408)	DSN1	0.26557622347794	2.3354e+06	4.34493e+08
BLCA (n=408)	DST	0.0440739804380807	0.399217893104489	0.557372276585675
BLCA (n=408)	DTL	0.371891640409293	16.3032	742.388
BLCA (n=408)	DULLARD	0.267365762838968	1.92329e+07	3.01693e+08
BLCA (n=408)	DYNC1H1	0.0355742087197566	0.496298481359087	0.645610841817331
BLCA (n=408)	DYNC1I1	-0.108223598773072	0.037975041537328	0.0995541663830296
BLCA (n=408)	DYNC1I2	-0.0642822079425948	0.218613225449922	0.365116034154358
BLCA (n=408)	DYNC1LI1	0.178137982170044	0.000596607301686067	0.00329162649206106
BLCA (n=408)	DYNC1LI2	-0.133193521677172	0.0105334159578277	0.0371221707764854
BLCA (n=408)	DYNLL1	0.129928951619394	0.012610889430755	0.0427063790188336
BLCA (n=408)	DYNLL2	-0.0248023079811286	0.635325167438846	0.763153354280896
BLCA (n=408)	DYRK1A	-0.0649292497242539	0.214003070208002	0.358915002445287
BLCA (n=408)	E2F1	0.278134846266211	5.80165e+06	9.87516e+07
BLCA (n=408)	E2F2	0.220560255837199	1.9602e+09	0.000168619589473881
BLCA (n=408)	E2F3	0.185025629456554	0.000359458377851446	0.0021621556562493
BLCA (n=408)	E2F4	0.0814960562732471	0.118607845973439	0.232564403869488
BLCA (n=408)	E2F5	0.0560979865880454	0.283122961746222	0.439003650192598
BLCA (n=408)	E2F6	0.0739270478282125	0.156986648923106	0.290929897944809
BLCA (n=408)	EED	0.185182780328074	0.00035525139408745	0.0021621556562493
BLCA (n=408)	EHMT1	0.0728421080256575	0.163180836874492	0.295349930994556
BLCA (n=408)	EHMT2	0.174301057122557	0.000784974583446768	0.00413144517603562
BLCA (n=408)	ELL	0.101199898241589	0.0524126940833497	0.147641391784084
BLCA (n=408)	ELP2	-0.0633250475185704	0.225562575711709	0.41498641191
BLCA (n=408)	ELP3	-0.0466195343287555	0.372521501636613	0.578157107846522
BLCA (n=408)	ELP4	0.268608775127189	1.67925e+07	4.47801e+08
BLCA (n=408)	EMD	0.222886097046002	1.592e+09	0.000194941469284283
BLCA (n=408)	EME1	0.219228762712635	2.20595e+09	0.000249126020392847
BLCA (n=408)	EME2	-0.105409074619594	0.0432952544449441	0.130017109470117
BLCA (n=408)	EML4	0.0262763264615356	0.615358586017239	0.776477711062763
BLCA (n=408)	ENSA	-0.0395295837657155	0.449634432844544	0.646956018481359
BLCA (n=408)	ENY2	0.25984551279391	4.3077e+07	9.84617e+08
BLCA (n=408)	EP300	-0.150335405259358	0.00384547862198642	0.0202393611683496
BLCA (n=408)	EP400	0.0332015661594189	0.525477517699478	0.706524393545517
BLCA (n=408)	ERCC1	0.114686976960518	0.0278170980872419	0.0927236602908063
BLCA (n=408)	ERCC2	0.0307245214753401	0.556846417500525	0.735110782178911
BLCA (n=408)	ERCC3	0.103657581359319	0.0469126454130408	0.136473150292482
BLCA (n=408)	ERCC4	0.0704690426992488	0.177366177438886	0.349490004805687
BLCA (n=408)	ERCC6	-0.0975978096890844	0.0614354419685812	0.167741821074625
BLCA (n=408)	ERCC6L	0.244962490368931	1.97602e+08	3.79772e+09
BLCA (n=408)	ERCC8	0.138627472242846	0.00774108170866935	0.0334489671021415
BLCA (n=408)	ESCO1	0.0464410412020641	0.374356727330623	0.578157107846522
BLCA (n=408)	ESCO2	0.217833702117424	2.49462e+09	0.000190066422413045
BLCA (n=408)	ESPL1	0.18322761928342	0.000411009616673603	0.00243561254325098
BLCA (n=408)	EYA1	0.0386139685247109	0.460210814382997	0.620342257764514
BLCA (n=408)	EYA2	-0.0742290593453717	0.15529438441133	0.287582193354314
BLCA (n=408)	EYA3	0.0220357509993441	0.673512632020337	0.789330009524857
BLCA (n=408)	EYA4	-0.0200060719209156	0.702078933169461	0.806553363110702
BLCA (n=408)	EZH2	0.333804083982831	4994.17	97447.3
BLCA (n=408)	FAM128A	-0.0744085819444578	0.154295020263393	0.286394469166391
BLCA (n=408)	FAM128B	0.112283576680279	0.0312826474716527	0.0812536297965005
BLCA (n=408)	FAM175A	0.0683816430371942	0.19058276507704	0.326902710855723
BLCA (n=408)	FAM48A	-0.097336465002737	0.0621371018233441	0.139242805206373
BLCA (n=408)	FANCA	0.315256209218126	61897.1	970936
BLCA (n=408)	FANCB	0.302473021466217	318082	4.62664e+06
BLCA (n=408)	FANCC	0.33683884893674	3254.32	65827.2
BLCA (n=408)	FANCD2	0.160110408859354	0.00206375856753077	0.00873548600013025
BLCA (n=408)	FANCE	0.232039836165761	6.86967e+08	5.97363e+09
BLCA (n=408)	FANCF	-0.0175508792736095	0.737199170350122	0.83891797479388
BLCA (n=408)	FANCG	0.34168312319733	1626.72	36149.3
BLCA (n=408)	FANCI	0.226813666847114	1.11473e+09	9.00795e+09
BLCA (n=408)	FANCL	0.0468695159484336	0.369960598844445	0.538124507410102
BLCA (n=408)	FANCM	0.204482118949208	7.77834e+09	0.000464378444807543
BLCA (n=408)	FBLIM1	-0.0160361743089122	0.759147616309686	0.836526298963841
BLCA (n=408)	FBXL18	0.185969748745565	0.00033486517416328	0.00166392633124611
BLCA (n=408)	FBXL7	0.0241431931546482	0.644340658228635	0.756934693954344
BLCA (n=408)	FBXO5	0.387960629308694	1.14903	28.7258
BLCA (n=408)	FBXW11	0.024440623863719	0.640265792132151	0.755475860922892
BLCA (n=408)	FEN1	0.338144584513213	2702.73	42395.8
BLCA (n=408)	FERMT2	0.167658247698997	0.00124580340117707	0.00500371476500625
BLCA (n=408)	FGFR1	0.159852004978659	0.00209894366248033	0.00788335647879937
BLCA (n=408)	FKBP6	-0.17278216773709	0.000873693631589897	0.00375454066456806
BLCA (n=408)	FKBPL	0.12808972458485	0.0139338394403232	0.0384381777664089
BLCA (n=408)	FLNA	0.311414211089837	102074	1.40792e+06
BLCA (n=408)	FLNC	0.0733413565121329	0.160308083532105	0.266071507937104
BLCA (n=408)	FOXM1	0.352119430243971	350.406	6371.01
BLCA (n=408)	FTO	-0.0229866023320819	0.660286678680999	0.772040863511176
BLCA (n=408)	FYB	0.574017610155801	1.23036e-20	9.84292e-19
BLCA (n=408)	FYN	0.342310589765891	1485.67	25287.9
BLCA (n=408)	FZR1	0.0436382251092531	0.403900143448255	0.537637462160739
BLCA (n=408)	GAR1	0.0799049421686611	0.125998124775012	0.22202312735685
BLCA (n=408)	GATAD2A	0.151707917075125	0.00353115719913299	0.0122822859100278
BLCA (n=408)	GATAD2B	0.0929924416827394	0.0747985142068986	0.1749672846945
BLCA (n=408)	GEN1	0.176575694536268	0.000667579970628808	0.00365797244180169
BLCA (n=408)	GINS1	0.221961000231091	1.72981e+09	0.000164743676279376
BLCA (n=408)	GINS2	0.264830656557901	2.53109e+07	4.02726e+08
BLCA (n=408)	GINS3	0.204327122419415	7.8784e+09	0.000595000704775397
BLCA (n=408)	GINS4	0.217381373930516	2.59566e+08	0.000230725279729609
BLCA (n=408)	GIYD2	0.100111951793605	0.055013508341644	0.141513847824165
BLCA (n=408)	GMNN	0.146687135967868	0.00480773499956743	0.0207902054035349
BLCA (n=408)	GOLGA2	-0.0219537797350816	0.674657613259442	0.784485596813305
BLCA (n=408)	GORASP1	-0.220965716000663	1.89068e+09	0.00017587729998735
BLCA (n=408)	GORASP2	-0.0470587691146586	0.368029084449697	0.533375484709706
BLCA (n=408)	GPS1	0.0776155775320209	0.137252113824346	0.267617182932873
BLCA (n=408)	GPS2	0.149531294570199	0.00404118256216542	0.0180493192616489
BLCA (n=408)	GRB2	0.201093347791794	0.000102639338720906	0.000719705808631089
BLCA (n=408)	GSK3B	-0.0216469433059432	0.67895017409122	0.787188607641994
BLCA (n=408)	GTF2H2	0.152562202321986	0.00334746240389956	0.015752764253645
BLCA (n=408)	GTF2H3	0.120027571411835	0.0212773561065891	0.0686366326019003
BLCA (n=408)	GTF2H4	0.253035315504884	8.75205e+07	1.18672e+09
BLCA (n=408)	GTF2H5	-0.0745572453688163	0.153471132644502	0.286861930176639
BLCA (n=408)	GTSE1	0.246868148783177	1.63454e+08	2.04792e+09
BLCA (n=408)	H2AFB1	-0.0013153149678426	0.979938281260614	0.992190242116324
BLCA (n=408)	H2AFJ	-0.172431332762417	0.00089546117482301	0.00391458437081097
BLCA (n=408)	H2AFV	0.303979725950639	263342	5.13838e+06
BLCA (n=408)	H2AFX	0.220963803707006	1.891e+09	0.00013507166464454
BLCA (n=408)	H2AFZ	0.168216183721188	0.00119916467329518	0.00500938124426966
BLCA (n=408)	H3F3A	-0.0586010640189275	0.262159038565073	0.397964384918517
BLCA (n=408)	HAT1	0.275840575513259	7.522e+06	9.72985e+07
BLCA (n=408)	HAUS1	0.253856403906923	8.04368e+07	8.46703e+08
BLCA (n=408)	HAUS2	0.225268438587636	1.28349e+09	9.71484e+09
BLCA (n=408)	HAUS3	0.0220866173758237	0.672802504797522	0.78119303895213
BLCA (n=408)	HAUS4	0.210175636399745	4.83153e+09	0.000299630045254366
BLCA (n=408)	HAUS5	0.178070194460119	0.000599535653228719	0.00280484516130395
BLCA (n=408)	HAUS6	0.260174831778418	4.16041e+07	4.62268e+08
BLCA (n=408)	HAUS7	0.20210019402903	9.45671e+09	0.000544270900137886
BLCA (n=408)	HAUS8	0.191517414995577	0.000219274583312174	0.0011540767542746
BLCA (n=408)	HCFC1	0.12603148526873	0.0155576224804175	0.0435178251200489
BLCA (n=408)	HDAC1	-0.0510715659265728	0.328555709436797	0.474448677887071
BLCA (n=408)	HDAC10	-0.199110954882652	0.000120461198163341	0.000673908800913793
BLCA (n=408)	HDAC2	0.0410460246206856	0.432423437824193	0.57946189323175
BLCA (n=408)	HDAC3	0.15377338029978	0.00310186448044648	0.0112795072016236
BLCA (n=408)	HDAC8	0.0500000719871805	0.338818206238904	0.580725528160567
BLCA (n=408)	HERC2	0.0171108067250853	0.743554860922354	0.87248216117197
BLCA (n=408)	HIST1H2AA	0.0711404254449548	0.173263192535432	0.376763451912228
BLCA (n=408)	HIST1H2AB	0.136077990348398	0.00895634267288141	0.0436691242124963
BLCA (n=408)	HIST1H2AC	0.170048979783278	0.00105703075043676	0.00790256322945576
BLCA (n=408)	HIST1H2AD	0.122501773740523	0.0187302186895705	0.0746356430015881
BLCA (n=408)	HIST1H2AG	0.252470487308571	9.27366e+07	2.59994e+09
BLCA (n=408)	HIST1H2AH	0.296840935511649	638254	5.0103e+06
BLCA (n=408)	HIST1H2AJ	0.119315179695487	0.0220643292060441	0.0844322811697548
BLCA (n=408)	HIST1H2BA	-0.0518453794303169	0.321270494285169	0.56743445199968
BLCA (n=408)	HIST1H2BB	0.119451140290793	0.0219122166727684	0.0843190690594273
BLCA (n=408)	HIST1H2BC	0.21463325524889	3.29786e+09	0.000487983339574003
BLCA (n=408)	HIST1H2BD	0.0747192603707878	0.152577049474082	0.347168069093201
BLCA (n=408)	HIST1H2BH	0.01575295470447	0.763273675162282	0.878548145164797
BLCA (n=408)	HIST1H2BJ	0.259599030529756	4.42121e+07	1.78864e+09
BLCA (n=408)	HIST1H2BK	0.203801349201213	8.22694e+08	0.0010251026826455
BLCA (n=408)	HIST1H2BL	0.163662764476772	0.00163168818611127	0.0111380454443248
BLCA (n=408)	HIST1H2BM	0.135070579168942	0.00948150967462971	0.0453840554547824
BLCA (n=408)	HIST1H2BN	0.0918259259549066	0.0785346522178973	0.224180734512907
BLCA (n=408)	HIST1H2BO	0.306975883183742	180312	1.76931e+07
BLCA (n=408)	HIST1H3B	0.181311894562677	0.000473447989937495	0.00350702214768515
BLCA (n=408)	HIST1H4A	0.110516957780506	0.0340595176252649	0.107874306407449
BLCA (n=408)	HIST2H2AA3	0.0917286671338469	0.0788528669263835	0.195602057285133
BLCA (n=408)	HIST2H2AB	0.145281101400045	0.00523311679624389	0.0261655839812195
BLCA (n=408)	HIST2H2AC	0.17279867326887	0.000872681681398137	0.00581787787598758
BLCA (n=408)	HIST2H2BE	0.0604592139070034	0.247304362611209	0.430094543671668
BLCA (n=408)	HIST2H2BF	-0.00498565308417462	0.924063339202749	0.960397899627075
BLCA (n=408)	HIST2H3C	0.180899501858122	0.000487993592411471	0.0035816043479741
BLCA (n=408)	HIST3H2A	0.006811142210735	0.896394461709828	0.94734902528089
BLCA (n=408)	HIST3H2BB	0.058297324541738	0.264644417287819	0.448645876666211
BLCA (n=408)	HIST3H3	-0.10038000388066	0.0543629636441289	0.153135108856701
BLCA (n=408)	HJURP	0.322863170804621	2250.57	857360
BLCA (n=408)	HMG20B	-0.0786274596855393	0.132186226205006	0.280867058858095
BLCA (n=408)	HMGN1	0.0413907823938087	0.428564255818073	0.634886438218932
BLCA (n=408)	HMMR	0.228409223232356	9.62736e+08	0.00013054050111675
BLCA (n=408)	HSP90AA1	0.0750985259142594	0.150499507448914	0.30558275624145
BLCA (n=408)	HSP90AB1	0.109642757058266	0.0355095236642947	0.111402427182101
BLCA (n=408)	HSPA2	-0.196788728683065	0.000145025636671584	0.00130360122850862
BLCA (n=408)	INADL	-0.112609575287519	0.0307919546040722	0.100168014931673
BLCA (n=408)	INCENP	0.187307213872496	0.000302699943092798	0.00247101994361468
BLCA (n=408)	ING3	0.0926167238565731	0.0759857539539519	0.175183294418333
BLCA (n=408)	ING4	-0.052985207841838	0.310732241709722	0.473338529039068
BLCA (n=408)	ING5	0.0418726055895894	0.423204345760634	0.591894189875012
BLCA (n=408)	INO80	0.0583443454509349	0.264258609506634	0.416976109675162
BLCA (n=408)	INO80B	-0.0660311563144788	0.20631351286384	0.348208460529688
BLCA (n=408)	INO80C	-0.0923544111501559	0.0768236835735952	0.176606169134702
BLCA (n=408)	INO80D	-0.0422555450804044	0.418972451947008	0.587001683988803
BLCA (n=408)	IQGAP1	0.095816894569713	0.066348796149954	0.157973324166557
BLCA (n=408)	ISG15	0.393099529189533	0.476866	15.8955
BLCA (n=408)	ISY1	0.243582671080987	2.26482e+08	2.32289e+09
BLCA (n=408)	ITGA6	0.0471653063899346	0.366944522819769	0.541615531837297
BLCA (n=408)	ITGB1	0.142294363765278	0.00625093828637435	0.0247561912331657
BLCA (n=408)	ITGB3BP	0.147590210790508	0.00455121773925882	0.0191630220600371
BLCA (n=408)	ITGB4	0.0161325026574179	0.757745813783388	0.861074788390214
BLCA (n=408)	JAK2	0.451355936425867	7.17318e-06	0.000409896
BLCA (n=408)	JHDM1D	0.084425744280419	0.105890225758889	0.219542139002454
BLCA (n=408)	JMJD6	0.255907433688723	6.50637e+06	7.43585e+08
BLCA (n=408)	KAT2A	-0.129617041818985	0.0128271304447728	0.0440416495957866
BLCA (n=408)	KAT2B	-0.0915584417437927	0.0794123298072372	0.180482567743721
BLCA (n=408)	KAT5	-0.0546888030199684	0.295409985621745	0.453604584447978
BLCA (n=408)	KDM1A	-0.11388866872715	0.0289297279223144	0.0978548890942095
BLCA (n=408)	KDM1B	0.202462841971411	9.18088e+09	0.00122411684277307
BLCA (n=408)	KDM2A	0.0820181881298468	0.116257882463724	0.263473954592008
BLCA (n=408)	KDM2B	0.135865311327308	0.00906500743199712	0.0404965873770293
BLCA (n=408)	KDM3A	-0.0126663357151151	0.808651908786723	0.897255932079582
BLCA (n=408)	KDM3B	-0.0503812798808257	0.33514385604514	0.542743086712777
BLCA (n=408)	KDM4A	-0.106247888452122	0.0416477372440203	0.124677783237083
BLCA (n=408)	KDM4B	-0.176061794837885	0.000692583760328284	0.00559663644709725
BLCA (n=408)	KDM4C	0.0850806981261695	0.103200017342962	0.241403549340262
BLCA (n=408)	KDM4D	0.180623224778004	0.000497969227725587	0.0043301671976138
BLCA (n=408)	KDM5A	0.0797667918584645	0.126656284034178	0.279132306411412
BLCA (n=408)	KDM5B	-0.162401548211383	0.00177456418502877	0.0117326557687853
BLCA (n=408)	KDM5C	0.0939381407111994	0.0718768668169344	0.188489719594772
BLCA (n=408)	KDM5D	-0.108337795310109	0.0377714209341065	0.11665222024586
BLCA (n=408)	KDM6A	0.0198308425569765	0.704565642884504	0.830088009361884
BLCA (n=408)	KDM6B	-0.172766668927952	0.000874644846123271	0.00666396073236778
BLCA (n=408)	KIAA0101	0.227072436061837	1.08862e+09	0.000197931354610967
BLCA (n=408)	KIAA0174	-0.0796562101636604	0.127185022274615	0.27952752148267
BLCA (n=408)	KIAA0892	-0.109438951390027	0.035855008644173	0.112046902013041
BLCA (n=408)	KIAA1310	0.121382835534964	0.0198472324932284	0.0718451854958492
BLCA (n=408)	KIAA1530	-0.188802027965835	0.000270171385125406	0.00181173752378213
BLCA (n=408)	KIF18A	0.369821285763185	22.7046	1393.71
BLCA (n=408)	KIF20A	0.262379582774391	3.2919e+07	4.30646e+08
BLCA (n=408)	KIF23	0.276923330478866	6.65635e+06	1.02149e+08
BLCA (n=408)	KIF2A	0.228301450637515	9.72348e+08	8.71836e+09
BLCA (n=408)	KIF2B	-0.010611942695221	0.839224524063431	0.907454160166149
BLCA (n=408)	KIRREL	0.144329689037845	0.00553986263636351	0.0205619087619445
BLCA (n=408)	KIRREL2	0.301757608009885	347791	7.50102e+06
BLCA (n=408)	KIRREL3	0.0827618959803898	0.112973765443736	0.220471195352238
BLCA (n=408)	KNTC1	0.279663829705808	4.87322e+06	7.77766e+07
BLCA (n=408)	KPNA2	0.258864301157773	4.77687e+07	6.0507e+08
BLCA (n=408)	KPNA6	0.0283838414509338	0.587299572558391	0.735575583710995
BLCA (n=408)	KPNB1	0.246438102843222	1.70627e+08	1.89112e+09
BLCA (n=408)	KRT14	0.179157876402093	0.000554119419359154	0.00327546145665633
BLCA (n=408)	KRT5	0.134561560385703	0.00975712373551385	0.0332742937647011
BLCA (n=408)	LAMA3	0.25666094276008	6.01587e+07	7.2792e+08
BLCA (n=408)	LAMB3	0.0758838239197554	0.146266170200096	0.274636244281593
BLCA (n=408)	LAMC2	0.18822132696865	0.000282399722096172	0.00186243783663426
BLCA (n=408)	LBR	0.181731726956568	0.00045905453936114	0.00279637803366557
BLCA (n=408)	LCMT1	-0.0524795562512027	0.315378869692319	0.47452261919019
BLCA (n=408)	LEMD2	0.0451273597674526	0.388034360417749	0.534298602984852
BLCA (n=408)	LEMD3	-0.0335836217812344	0.520720615116198	0.663338363205348
BLCA (n=408)	LIG1	0.138436186905092	0.00782687042519577	0.0257933649793678
BLCA (n=408)	LIG3	-0.0661281454574306	0.205646376427933	0.339210517819271
BLCA (n=408)	LIN37	0.103841300849642	0.0465216890989257	0.111096570982509
BLCA (n=408)	LIN52	0.201613225764781	9.83937e+09	0.000542596022829506
BLCA (n=408)	LIN54	0.0984345219410208	0.0592328471279859	0.133859541532171
BLCA (n=408)	LIN9	0.229949887371017	8.34832e+08	6.36063e+07
BLCA (n=408)	LMNA	0.0730477810763348	0.16199271463834	0.282340243378371
BLCA (n=408)	LMNB1	0.321330044211684	27659.3	567370
BLCA (n=408)	LPIN1	0.172202069523237	0.00090995510635913	0.00402190102258179
BLCA (n=408)	LPIN2	0.245349260266894	1.90162e+08	1.60136e+09
BLCA (n=408)	LPIN3	-0.247363083013745	1.55555e+08	1.32388e+09
BLCA (n=408)	LYN	0.32670135807759	13362.5	296944
BLCA (n=408)	MAD1L1	0.25214936516667	9.58338e+07	8.8123e+08
BLCA (n=408)	MAD2L1	0.237972419896978	3.91107e+08	3.12885e+09
BLCA (n=408)	MAD2L2	0.276667337599935	6.85189e+06	7.40745e+07
BLCA (n=408)	MAGI2	-0.17098069361885	0.000990886257958094	0.00435554399102459
BLCA (n=408)	MAPK1	0.0583998621157501	0.263803591240306	0.408997815876444
BLCA (n=408)	MAPK3	0.0584861976926134	0.263097048977189	0.408694445013109
BLCA (n=408)	MAPK8	0.076005449841059	0.145618712920107	0.26178645019345
BLCA (n=408)	MAPRE1	0.14989906811047	0.00395058325725998	0.0145643622387465
BLCA (n=408)	MASTL	0.258405205485305	5.01288e+06	4.71801e+08
BLCA (n=408)	MAX	0.381456570256201	3.42171	172.77
BLCA (n=408)	MBD3	0.176382044947931	0.000676902185446651	0.00299669630263446
BLCA (n=408)	MBIP	0.130917718944576	0.0119464905514204	0.0369003569155842
BLCA (n=408)	MCM10	0.243466152150909	2.29097e+08	1.90914e+09
BLCA (n=408)	MCM2	0.296781656499371	642899	9.89075e+06
BLCA (n=408)	MCM3	0.226295917178345	1.16878e+09	8.34841e+09
BLCA (n=408)	MCM4	0.208592466292204	5.52274e+09	0.000359082836527586
BLCA (n=408)	MCM5	0.292908244914952	1.02885e+06	1.46978e+06
BLCA (n=408)	MCM6	0.350640756088271	4.37065	15893.3
BLCA (n=408)	MCM7	0.286953827867565	2.09103e+06	2.65527e+07
BLCA (n=408)	MCM8	0.227331400329677	1.06307e+09	7.80238e+09
BLCA (n=408)	MCPH1	0.0779968334419303	0.135326163895462	0.247171075608149
BLCA (n=408)	MCRS1	0.165405447748052	0.00145158574026592	0.00592483975618744
BLCA (n=408)	MDC1	0.321393432388731	27425.1	562567
BLCA (n=408)	MDM2	-0.161396802732213	0.00189648481581112	0.0075108309537074
BLCA (n=408)	MDM4	-0.0214418762163063	0.681824811695786	0.774523997850713
BLCA (n=408)	MEAF6	-0.0737768149225463	0.15783361859512	0.281151837751439
BLCA (n=408)	MECOM	-0.340085516346556	2047.42	136495
BLCA (n=408)	MGMT	-0.164108712785165	0.00158374702520156	0.01013598096129
BLCA (n=408)	MINA	-0.0938356946820449	0.0721887975353342	0.197777527494066
BLCA (n=408)	MIS12	0.228934541911871	9.17163e+08	0.000135876018700222
BLCA (n=408)	MLF1IP	0.230366748036515	8.0311e+08	0.000123555460767916
BLCA (n=408)	MLH1	0.0925756064901953	0.0761166060341612	0.203733626318517
BLCA (n=408)	MLH3	-0.0612508775046504	0.241157336305573	0.424946848115547
BLCA (n=408)	MLL	-0.00834616766098488	0.873223483281007	0.942134848085626
BLCA (n=408)	MLL2	-0.043538365701425	0.404977739098577	0.602197381559222
BLCA (n=408)	MLL3	-0.0740381452628005	0.156362523984692	0.325596283977388
BLCA (n=408)	MLL4	-0.08200525313482	0.116315655699171	0.275303327098629
BLCA (n=408)	MLL5	-0.0815709801719343	0.118268373847227	0.277462460638655
BLCA (n=408)	MNAT1	0.235778599906614	4.82511e+07	8.21295e+07
BLCA (n=408)	MND1	0.27011713961077	1.42301e+07	3.21875e+08
BLCA (n=408)	MORF4L1	0.0520780179167252	0.319100976871896	0.506353736796373
BLCA (n=408)	MPP5	-0.000170710790370403	0.997395980928771	0.997395980928771
BLCA (n=408)	MRE11A	0.0661728373348062	0.205339490866873	0.384937340069251
BLCA (n=408)	MSH4	0.0426123375858638	0.415051913789431	0.605915202612309
BLCA (n=408)	MSH5	0.0833238549675064	0.110540870650702	0.267168267433721
BLCA (n=408)	MSL1	-0.0510739295473186	0.328533295493629	0.516358814135369
BLCA (n=408)	MSL2	0.145585566852505	0.00513823221702783	0.0188558980441388
BLCA (n=408)	MSL3	0.212496699858422	3.96424e+09	0.000280654371100276
BLCA (n=408)	MTA1	0.0107126314046762	0.837720071975772	0.896473002494893
BLCA (n=408)	MTA3	-0.010680355819246	0.838202257332725	0.896473002494893
BLCA (n=408)	MUS81	0.0717801894717139	0.169419575520821	0.296576937454392
BLCA (n=408)	MYBL2	0.3202630604576	31905.5	622546
BLCA (n=408)	MYC	0.230862406704119	7.66885e+08	6.52668e+09
BLCA (n=408)	MYST1	0.0218398725919178	0.676249923188888	0.779538816356067
BLCA (n=408)	MYST2	0.0266521772392197	0.610311717222753	0.723332405597336
BLCA (n=408)	NBN	0.0544450454337629	0.297570916153374	0.449163647023961
BLCA (n=408)	NCAPD2	0.274048789603558	9.19809e+06	1.13207e+08
BLCA (n=408)	NCAPD3	0.204799453342642	7.57719e+09	0.00049686510924363
BLCA (n=408)	NCAPG	0.367058283534357	35.1949	1481.89
BLCA (n=408)	NCAPG2	0.29805315790003	550102	8.62905e+06
BLCA (n=408)	NCAPH	0.266945686095627	2.01323e+07	2.44027e+08
BLCA (n=408)	NCAPH2	0.259686780632039	4.38047e+07	5.07881e+08
BLCA (n=408)	NCK1	0.29512834191841	786463	1.20994e+07
BLCA (n=408)	NCK2	-0.015272332001694	0.770290874642586	0.851902992972323
BLCA (n=408)	NCOA1	-0.126128009329248	0.015477919776205	0.0453967727816986
BLCA (n=408)	NCOA2	-0.0340644999162297	0.514764851711447	0.652633726417049
BLCA (n=408)	NCOR1	-0.013858878593346	0.791034387555933	0.867121383322296
BLCA (n=408)	NCOR2	0.297852753107858	563814	1.02512e+07
BLCA (n=408)	NDC80	0.371211696322088	0.181813	727.254
BLCA (n=408)	NDE1	0.240469248481159	3.07196e+08	3.15073e+09
BLCA (n=408)	NDEL1	0.0870046041789849	0.0956096801270184	0.208463219644245
BLCA (n=408)	NEDD1	0.233797844553592	5.82248e+07	5.54522e+09
BLCA (n=408)	NEK2	0.242373078468892	2.5508e+08	2.75762e+09
BLCA (n=408)	NEK6	0.378287757500764	5.77224	256.544
BLCA (n=408)	NEK9	0.0763194272390294	0.14395740489561	0.287914809791221
BLCA (n=408)	NFKB1	0.0982888776673591	0.0596114858012744	0.146735965049291
BLCA (n=408)	NFKB2	0.354912779856841	230.088	6817.42
BLCA (n=408)	NFRKB	-0.142357681336254	0.00622763873023349	0.024109648145084
BLCA (n=408)	NHP2	-0.119336832635461	0.0220400428552538	0.0667880086522841
BLCA (n=408)	NINL	0.0368545098841286	0.480918318580149	0.653199753589337
BLCA (n=408)	NIPBL	0.090230162718128	0.0838890562437071	0.190116841345512
BLCA (n=408)	NME7	0.142328488339241	0.00623837145754049	0.024109648145084
BLCA (n=408)	NOP10	0.0112938530656116	0.829047391075341	0.888808724282931
BLCA (n=408)	NPHS1	0.119912967889325	0.0214022901818729	0.0658532005596089
BLCA (n=408)	NPHS2	-0.165469843984201	0.00144529429682205	0.0072719209902996
BLCA (n=408)	NPLOC4	0.190397937498151	0.000239062760286957	0.00155487974170378
BLCA (n=408)	NPM1	0.191514931916242	0.00021931672842102	0.00175453382736816
BLCA (n=408)	NSD1	0.123605834961195	0.0176821410167972	0.0594357681236882
BLCA (n=408)	NSL1	0.199724074153251	0.000114660467063184	0.00103065588371402
BLCA (n=408)	NUDC	0.196376347757606	0.000149851478883719	0.00126190719059974
BLCA (n=408)	NUF2	0.240126252719642	3.17608e+08	4.53725e+09
BLCA (n=408)	NUMA1	-0.203962347175143	8.1187e+09	0.000746936841877404
BLCA (n=408)	NUP107	0.126847576317216	0.0148949482145673	0.0513618903950597
BLCA (n=408)	NUP133	0.117841724633689	0.023772383504886	0.0736299302444991
BLCA (n=408)	NUP153	0.164195438274749	0.00157457505838129	0.0083977336447002
BLCA (n=408)	NUP155	0.237116921925997	4.24589e+08	5.8564e+09
BLCA (n=408)	NUP160	0.220706275128694	1.93489e+09	0.000221130392786671
BLCA (n=408)	NUP188	0.268375132769794	1.72272e+07	3.7248e+08
BLCA (n=408)	NUP205	0.224468306332727	1.38015e+09	0.000167618426324544
BLCA (n=408)	NUP210	0.0849029707749017	0.10392462104763	0.229521804177746
BLCA (n=408)	NUP214	0.235287943010863	5.05577e+08	6.85528e+09
BLCA (n=408)	NUP35	0.0665883073523604	0.202502438255563	0.363233073104148
BLCA (n=408)	NUP37	0.171904261444438	0.000929105742148897	0.00554238504528557
BLCA (n=408)	NUP50	0.0535857137810271	0.305272700736716	0.471141590401622
BLCA (n=408)	NUP54	0.156016166760869	0.00268984002236105	0.0133656647073841
BLCA (n=408)	NUP62	0.20574383591733	7.00718e+09	0.000659498961573514
BLCA (n=408)	NUP85	0.228223959690732	9.79316e+08	9.00521e+09
BLCA (n=408)	NUP88	0.122069943527962	0.0191546439999199	0.059394244960992
BLCA (n=408)	NUP93	0.189262881717912	0.000260820506700993	0.00172443310215533
BLCA (n=408)	NUP98	0.184167457980817	0.00038326209637846	0.00227118279335384
BLCA (n=408)	NUPL1	0.130031371547815	0.0125405880018691	0.0418019600062304
BLCA (n=408)	OBFC1	-0.319174060404396	36890.8	67074.1
BLCA (n=408)	ODF2	0.242945947578177	2.4113e+08	2.4113e+09
BLCA (n=408)	OFD1	-0.118316653383082	0.0232097691507431	0.0690253357642917
BLCA (n=408)	OGT	-0.0737241371642012	0.15813141543377	0.298361161195793
BLCA (n=408)	OIP5	0.268276760303919	1.74135e+07	2.1432e+08
BLCA (n=408)	OPTN	0.458614902481326	1.53788e-06	0.000173862
BLCA (n=408)	ORC1L	0.325117682049672	16584	331680
BLCA (n=408)	ORC2L	0.0391678310347181	0.453796593211183	0.61594859221941
BLCA (n=408)	ORC3L	0.125534501035306	0.0159737156814941	0.051115890180781
BLCA (n=408)	ORC4L	0.0153442145226412	0.769240166276709	0.857542746482682
BLCA (n=408)	ORC5L	0.0772198068339752	0.13927358579814	0.267833818842577
BLCA (n=408)	ORC6L	0.131956553971812	0.0112819275466197	0.039071610551064
BLCA (n=408)	PADI1	-0.124189949112489	0.0171486339277607	0.054011445441766
BLCA (n=408)	PADI2	0.308076386599266	156725	255877
BLCA (n=408)	PADI3	-0.39179252552676	0.597268	2.65452
BLCA (n=408)	PADI4	0.00362753950390585	0.944709628076662	0.971170275250854
BLCA (n=408)	PADI6	0.11716389573874	0.0245957483768271	0.0743134661278982
BLCA (n=408)	PAFAH1B1	0.126706262113692	0.015007892299264	0.0508742111839458
BLCA (n=408)	PALB2	0.0686490104936852	0.188850675821841	0.355483625076407
BLCA (n=408)	PARP1	0.170465225522777	0.00102699322209021	0.00613130281844904
BLCA (n=408)	PARP2	0.272536272248018	1.08882e+07	2.63957e+08
BLCA (n=408)	PAX3	0.0882158579049896	0.0910639005781747	0.210748562823316
BLCA (n=408)	PBRM1	-0.102700803091153	0.0489934398835684	0.129367485593425
BLCA (n=408)	PCBP4	-0.152208162205205	0.003422512678948	0.0160117552231485
BLCA (n=408)	PCM1	0.0375743368951005	0.472385966568007	0.631954470325094
BLCA (n=408)	PCNA	0.27438179428127	8.86152e+06	2.36307e+08
BLCA (n=408)	PCNT	0.102039270562077	0.0504767991167048	0.13196548788681
BLCA (n=408)	PDS5A	0.068116172604245	0.192314061399112	0.36115316694669
BLCA (n=408)	PDS5B	0.130438230991794	0.0122647195914411	0.0434723363010386
BLCA (n=408)	PHF15	0.296305317632434	681428	2.76349e+07
BLCA (n=408)	PHF16	0.0279035960794919	0.593641406433814	0.729513249073812
BLCA (n=408)	PHF17	0.107214065401487	0.0398158862322429	0.110985048730991
BLCA (n=408)	PHF2	0.0506374712369702	0.332688920756052	0.511859457009927
BLCA (n=408)	PHF20	0.0790797687560994	0.129968977037348	0.276529738377337
BLCA (n=408)	PHF8	-0.157053397176359	0.00251668800911012	0.0129060923544109
BLCA (n=408)	PHLDA1	0.130732720189132	0.0120683972458552	0.036025066405538
BLCA (n=408)	PIAS1	0.154414177440066	0.002978653280918	0.0116240128035824
BLCA (n=408)	PIAS3	0.0313886684252718	0.548347318616164	0.678018322863881
BLCA (n=408)	PIAS4	-0.054984946083081	0.292798769236969	0.446169553123001
BLCA (n=408)	PIF1	0.260587393613733	3.9827e+07	4.24822e+08
BLCA (n=408)	PIK3CA	0.0878113077142961	0.0925625064733073	0.19134368263216
BLCA (n=408)	PIK3CB	0.00639711725306169	0.902660051069498	0.938929888056113
BLCA (n=408)	PIK3R1	-0.0422001071926992	0.419583560945142	0.568926862298498
BLCA (n=408)	PIK3R2	-0.134267422053687	0.00991960976937046	0.0306397212953528
BLCA (n=408)	PKMYT1	0.330882258296764	7509.78	154047
BLCA (n=408)	PLEC	0.0827148598018188	0.113179290707094	0.219996159283855
BLCA (n=408)	PLK1	0.273068955077613	1.02614e+07	1.26294e+08
BLCA (n=408)	PLK4	0.242109467054988	2.61756e+08	2.35286e+09
BLCA (n=408)	PMF1	0.0992935986718992	0.0570397010277318	0.128903279158716
BLCA (n=408)	POLA1	0.259974532988765	4.24941e+07	4.47306e+08
BLCA (n=408)	POLA2	0.328007826912447	11171	223420
BLCA (n=408)	POLD1	0.370277305936486	21.1115	647.071
BLCA (n=408)	POLD2	0.239623031131937	3.33495e+08	2.89996e+09
BLCA (n=408)	POLD3	0.256969499319491	5.82543e+07	5.9748e+08
BLCA (n=408)	POLD4	0.0115140820798035	0.825766603436556	0.906191060012682
BLCA (n=408)	POLE	0.253124159418394	8.67261e+07	1.73452e+09
BLCA (n=408)	POLE2	0.331505788686277	6886.15	306051
BLCA (n=408)	POLE3	0.294870504883943	811484	2.23858e+07
BLCA (n=408)	POLE4	0.0989422439890721	0.0579284086676772	0.161472916146836
BLCA (n=408)	POLH	0.0939250687785838	0.0719166073200453	0.188633724118152
BLCA (n=408)	POLI	-0.193993308213545	0.000180819743474438	0.00162534600875899
BLCA (n=408)	POLK	0.1444645053967	0.00549543586039921	0.0260138975640199
BLCA (n=408)	POLN	0.0937507762937057	0.0724481956344216	0.18879008634377
BLCA (n=408)	POLQ	0.17639633133664	0.000676210348117146	0.0051520788427973
BLCA (n=408)	POLR2A	-0.0448521302761127	0.390937917513704	0.592330178051066
BLCA (n=408)	POLR2B	-0.0379847507020574	0.467558611932424	0.660370266211548
BLCA (n=408)	POLR2C	0.0219697318876272	0.674434733407758	0.818108063087869
BLCA (n=408)	POLR2D	0.257439092510645	5.54666e+06	1.13778e+09
BLCA (n=408)	POLR2E	-0.0111765638435034	0.830795884210578	0.911248411641668
BLCA (n=408)	POLR2F	0.0281444896924422	0.590456405966217	0.755198057814608
BLCA (n=408)	POLR2G	0.130776446563313	0.012039484659976	0.0476811273662415
BLCA (n=408)	POLR2H	0.0970015384596787	0.0630459549470659	0.170972081212382
BLCA (n=408)	POLR2I	0.0196744437266404	0.70678778527693	0.830306697641145
BLCA (n=408)	POLR2J	-0.147261533647745	0.00464311316979238	0.0233615756970686
BLCA (n=408)	POLR2K	0.0626515854725746	0.230545392312874	0.415546954518784
BLCA (n=408)	POLR2L	0.181081351753588	0.000481529103111415	0.00393084982131767
BLCA (n=408)	POM121	-0.0263252226127049	0.614700982392977	0.767177513126961
BLCA (n=408)	POM121C	0.0209597597518045	0.688601218239659	0.820985059004065
BLCA (n=408)	POT1	0.126376790969893	0.0152741413058059	0.0633125028219932
BLCA (n=408)	PPIE	-0.00219185036371278	0.966575240254531	0.985044830832643
BLCA (n=408)	PPME1	-0.0220327267609926	0.673554861463129	0.80907490866442
BLCA (n=408)	PPP1CB	-0.0190926756398242	0.715075382674066	0.84250413275295
BLCA (n=408)	PPP1CC	0.0610019971867429	0.243078158834314	0.436014634680385
BLCA (n=408)	PPP1R12A	0.0412468389579807	0.430173111716254	0.620019191264408
BLCA (n=408)	PPP1R12B	-0.0732422189514353	0.160875485879234	0.342288267828158
BLCA (n=408)	PPP2CA	0.170566242706717	0.00101982313850676	0.00720025546223449
BLCA (n=408)	PPP2CB	0.0791113834352004	0.129815081321859	0.296720185878535
BLCA (n=408)	PPP2R1A	-0.0123195425492546	0.813793724115906	0.894266397610837
BLCA (n=408)	PPP2R1B	0.0049457257120984	0.924669664424813	0.958628920757177
BLCA (n=408)	PPP2R2A	-0.0143551442456448	0.78373367566369	0.88808348517132
BLCA (n=408)	PPP2R2D	-0.225022699514158	1.31247e+09	0.000190904585299088
BLCA (n=408)	PPP2R3B	0.0365515482084177	0.48453426217608	0.659149964263125
BLCA (n=408)	PPP2R5B	0.159399646366219	0.00216185999956443	0.0134066463408436
BLCA (n=408)	PPP2R5C	0.0957515087438373	0.0665351526170606	0.194352569221819
BLCA (n=408)	PPP2R5D	0.200096648376037	0.000111264792845583	0.00115599784774632
BLCA (n=408)	PPP2R5E	0.138062225750028	0.00799704039013206	0.0303224075486499
BLCA (n=408)	PPP5C	0.0968078730559157	0.0635764578597145	0.146997590427086
BLCA (n=408)	PPP6C	0.217412144293307	2.58867e+09	0.000181660707439149
BLCA (n=408)	PRDM16	0.0647905682588801	0.2149852438324	0.376408424486023
BLCA (n=408)	PRDM9	0.00831333250842443	0.873718065520003	0.916087093598954
BLCA (n=408)	PRIM1	0.270470933313674	1.3686e+07	1.85573e+08
BLCA (n=408)	PRIM2	0.318784405517602	38852.3	796971
BLCA (n=408)	PRKACA	0.0847564101784711	0.104525180010578	0.217195179242759
BLCA (n=408)	PRKAR2B	0.176269817002332	0.00068235980935111	0.00352185708052186
BLCA (n=408)	PRKCA	0.0543204840779397	0.298679214250381	0.467916539298575
BLCA (n=408)	PRKCB	0.307465432662205	169422	2.94648e+06
BLCA (n=408)	PRMT1	-0.0239254377408738	0.647330727378352	0.766071866719944
BLCA (n=408)	PRMT3	0.110654227304147	0.03383647592081	0.088461374956366
BLCA (n=408)	PRMT5	0.247813824311144	1.48681e+08	1.54474e+09
BLCA (n=408)	PRMT6	-0.0113336780655343	0.828453889801959	0.894249309867853
BLCA (n=408)	PRMT7	-0.149373075480539	0.00408073371643012	0.0167414716571492
BLCA (n=408)	PRPF19	0.118258111543338	0.0232784914801499	0.0687187940373429
BLCA (n=408)	PSMA1	0.359524528502635	113.853	3036.08
BLCA (n=408)	PSMA2	0.360082322419573	104.485	2882.33
BLCA (n=408)	PSMA3	0.390510508930575	0.744136	25.883
BLCA (n=408)	PSMA4	0.288917590730458	165793	1.04436e+07
BLCA (n=408)	PSMA5	0.360144480298387	103.489	985.605
BLCA (n=408)	PSMA6	0.435450230925496	0.00018467	0.00254718
BLCA (n=408)	PSMA7	0.198172319486658	0.00012987794557731	0.000434195727517258
BLCA (n=408)	PSMA8	0.242645219912393	2.4836e+08	1.18267e+09
BLCA (n=408)	PSMB1	0.265726710127593	2.29771e+07	1.25902e+08
BLCA (n=408)	PSMB10	0.379768790086775	4.52386	45.2386
BLCA (n=408)	PSMB11	0.108406110374579	0.0376500530411744	0.0722303175849869
BLCA (n=408)	PSMB2	0.333056894159853	554.559	45736.8
BLCA (n=408)	PSMB3	0.260905935822091	3.85051e+07	2.04e+08
BLCA (n=408)	PSMB4	0.216432942584565	2.82023e+09	0.000111692466128183
BLCA (n=408)	PSMB5	0.223504349535193	1.50578e+09	6.24159e+09
BLCA (n=408)	PSMB6	0.266273142571939	2.1657e+07	1.20699e+08
BLCA (n=408)	PSMB7	0.360513286609334	97.7664	942.327
BLCA (n=408)	PSMB8	0.612189654393098	3.2031e-25	7.92398e-24
BLCA (n=408)	PSMB9	0.782040776416392	3.68575e-63	3.27622e-62
BLCA (n=408)	PSMC1	0.265265142357074	2.41521e+07	1.3144e+08
BLCA (n=408)	PSMC2	0.236322264396557	4.58126e+08	2.02487e+09
BLCA (n=408)	PSMC3	0.399145768267269	0.166121	1.87178
BLCA (n=408)	PSMC3IP	0.29500523295474	798315	5.36682e+06
BLCA (n=408)	PSMC4	0.108969956239154	0.0366608917292301	0.0984185012865239
BLCA (n=408)	PSMC5	0.11821673971286	0.0233271639517015	0.0686093057402985
BLCA (n=408)	PSMC6	0.189142859984743	0.000263226246208852	0.00155985923679319
BLCA (n=408)	PSMD1	0.255725460247802	6.63046e+07	6.5486e+08
BLCA (n=408)	PSMD10	0.120922499762624	0.0203233302177161	0.0615858491445944
BLCA (n=408)	PSMD11	0.162241471913947	0.00179349523708598	0.00839062099221512
BLCA (n=408)	PSMD12	0.196175397413819	0.00015225725965255	0.00100665956795074
BLCA (n=408)	PSMD13	0.330648966014864	775.696	129283
BLCA (n=408)	PSMD14	0.209286245586991	5.20908e+08	0.000384926124532065
BLCA (n=408)	PSMD2	0.275957228688988	7.42376e+06	8.60726e+07
BLCA (n=408)	PSMD3	0.0785723633651417	0.132458294056018	0.264255948241432
BLCA (n=408)	PSMD4	0.185877964993037	0.000337185367317012	0.0019546977815479
BLCA (n=408)	PSMD5	0.217905605484568	2.47891e+09	0.000200719443840339
BLCA (n=408)	PSMD6	0.00793845644555615	0.879368104710268	0.939244971653156
BLCA (n=408)	PSMD7	0.0855297260422044	0.101387123178476	0.221007352977605
BLCA (n=408)	PSMD8	0.0985531265493717	0.0589259752708986	0.145048554512981
BLCA (n=408)	PSMD9	0.238578629126924	3.68924e+08	3.35385e+08
BLCA (n=408)	PSME1	0.511726372182281	5.97821e-12	2.27741e-10
BLCA (n=408)	PSME2	0.608145819954034	1.35907e-24	7.76609e-23
BLCA (n=408)	PSME3	0.0723244379934233	0.166200235807146	0.315819925524268
BLCA (n=408)	PSME4	0.032648166498396	0.532406833436312	0.657784864513007
BLCA (n=408)	PSMF1	0.155181806634597	0.00283691827720384	0.0105071047303846
BLCA (n=408)	PTK2	-0.215813863013941	2.97662e+09	0.000196801125956499
BLCA (n=408)	PTK2B	0.184052574553075	0.000386557797697985	0.0019207840879403
BLCA (n=408)	PTK6	-0.403103879995387	0.00823213	2.35204
BLCA (n=408)	PTPN11	0.0226750748992594	0.664608519643727	0.764198352803429
BLCA (n=408)	PTPN6	0.150787125561774	0.00373934006659527	0.013236602005647
BLCA (n=408)	PTTG1	0.39322301395794	0.466806	12.0466
BLCA (n=408)	PVR	0.17990524682515	0.000524785846004886	0.00249672178838844
BLCA (n=408)	RAB1A	-0.045676244358421	0.382283060359116	0.519229963136321
BLCA (n=408)	RAB1B	0.00507931764127191	0.922641150068271	0.945086965498869
BLCA (n=408)	RAB2A	-0.001842493913212	0.971900371296288	0.976631692467927
BLCA (n=408)	RAB8A	0.241918304364975	2.667e+07	2.2942e+09
BLCA (n=408)	RAD1	0.184115855347996	0.000384739190599434	0.0019207840879403
BLCA (n=408)	RAD17	0.0924680587358401	0.0764597322190799	0.160125093652523
BLCA (n=408)	RAD18	0.235863443582405	4.78626e+08	3.86768e+09
BLCA (n=408)	RAD21	0.160612193847636	0.00199696870671771	0.00779304861158131
BLCA (n=408)	RAD23A	0.159408001341498	0.00216068250657497	0.00835046379352645
BLCA (n=408)	RAD23B	0.156815020108411	0.00255555807178796	0.00959834017572943
BLCA (n=408)	RAD50	-0.0493371355807893	0.34526912157624	0.481211319270021
BLCA (n=408)	RAD51	0.231915962003751	6.94986e+08	7.61628e+09
BLCA (n=408)	RAD51AP1	0.3165098828671	52493.6	1.74979e+06
BLCA (n=408)	RAD51C	0.0582674491840085	0.264889746146428	0.432473054932943
BLCA (n=408)	RAD51L1	0.0709198122445128	0.17460354655523	0.322942765781453
BLCA (n=408)	RAD51L3	0.146598902182331	0.0048334835649877	0.0198296761640521
BLCA (n=408)	RAD9A	0.00436970027854852	0.933421691982236	0.962290404105398
BLCA (n=408)	RAE1	0.0362276674916372	0.488416053306343	0.650137841339558
BLCA (n=408)	RAN	0.310270520666705	118301	3.5052e+06
BLCA (n=408)	RANGAP1	0.0107478038955897	0.837194677027915	0.900268818683642
BLCA (n=408)	RB1	-0.00236900223686907	0.963875521936953	0.977313583713006
BLCA (n=408)	RBBP4	-0.0444338810493493	0.395375351000818	0.55784881975424
BLCA (n=408)	RBBP5	0.118668625246229	0.0228002759363378	0.0698859032531425
BLCA (n=408)	RBBP7	0.193594038397419	0.000186560923795747	0.00138193276885738
BLCA (n=408)	RBL1	0.203672259805167	8.3147e+09	0.000685748826605489
BLCA (n=408)	RBL2	-0.130324544395694	0.0123412598108085	0.0440759278957445
BLCA (n=408)	RBX1	0.0261739698686048	0.616736174494187	0.752117285968521
BLCA (n=408)	RCC1	-0.000911118030571914	0.98610249864082	0.989814302274349
BLCA (n=408)	RCC2	0.0552426172779127	0.290539368031771	0.457542311861056
BLCA (n=408)	RCHY1	0.0225592840695411	0.666217738151513	0.793116354942277
BLCA (n=408)	RCOR1	0.119913345023933	0.0214018780106494	0.0672414408539948
BLCA (n=408)	REC8	0.502154428725666	6.64848e-12	5.90976e-09
BLCA (n=408)	RELA	0.0318642510539288	0.542300744048549	0.726701164554169
BLCA (n=408)	REST	-0.0741821938239498	0.155556078620912	0.342823313765094
BLCA (n=408)	REV1	-0.0897785294374694	0.0854567680539523	0.222361657768154
BLCA (n=408)	REV3L	0.145456299259679	0.00517832679782903	0.024085240920135
BLCA (n=408)	RFC1	0.176986054048187	0.000648216983498495	0.00378520866276493
BLCA (n=408)	RFC2	0.264083111643809	2.74309e+07	3.65746e+08
BLCA (n=408)	RFC3	0.196313405964982	0.000150601158607524	0.00111556413783351
BLCA (n=408)	RFC4	0.38307373041994	2.61452	104.581
BLCA (n=408)	RFC5	0.21494683014862	3.20948e+09	0.000295124527990857
BLCA (n=408)	RFWD2	-0.12599329395523	0.0155892573198793	0.0608361261263584
BLCA (n=408)	RMI1	0.218486664718588	2.35532e+09	0.000224316085646569
BLCA (n=408)	RNF111	-0.0837320691359204	0.108799568866741	0.263756530586038
BLCA (n=408)	RNF168	0.0475189661771117	0.363358471667175	0.576812245522133
BLCA (n=408)	RNF8	0.213584930352031	3.61036e+09	0.000324526384435855
BLCA (n=408)	RPA4	0.0498569702989914	0.340204142578874	0.550937882718823
BLCA (n=408)	RPS2	-0.114864858709556	0.0275742462067685	0.0954952249585057
BLCA (n=408)	RPS27	-0.0664247015402025	0.20361621268426	0.399415784631505
BLCA (n=408)	RPS27A	0.0633789749956301	0.225166913927684	0.428889359862256
BLCA (n=408)	RRM2	0.303105502456942	293877	6.7172e+06
BLCA (n=408)	RSF1	0.0320420260721956	0.540049038395456	0.707112884004321
BLCA (n=408)	RSU1	0.142239409622392	0.00627122359086661	0.0259947091849393
BLCA (n=408)	RTEL1	0.192411112447785	0.00020458813183113	0.00160461279867553
BLCA (n=408)	RUVBL1	0.248906649906536	1.33201e+08	1.97335e+09
BLCA (n=408)	RUVBL2	0.0834082833744913	0.110178941528858	0.254014850786992
BLCA (n=408)	SAP130	0.0900452514233407	0.0845280948677152	0.211320237169288
BLCA (n=408)	SAP18	-0.14599096230733	0.00501429754064513	0.0221626410636249
BLCA (n=408)	SAP30	0.24012934148687	3.17512e+08	4.45631e+09
BLCA (n=408)	SAP30L	0.131135013945685	0.011804691549616	0.0449702535223467
BLCA (n=408)	SAPS3	-0.0195647342893536	0.708348044190619	0.840769191917649
BLCA (n=408)	SDCCAG8	0.103573488281362	0.0470925123594142	0.132218190157716
BLCA (n=408)	SDK1	-0.0632182175633345	0.226347838078872	0.414366751631801
BLCA (n=408)	SDK2	-0.0288257253517393	0.58149205859139	0.740942973047534
BLCA (n=408)	SEC13	0.0976868565106302	0.0611978659512805	0.163740109568644
BLCA (n=408)	SEH1L	0.20259894400513	9.07932e+09	0.000816118998220025
BLCA (n=408)	SET	0.289495969667095	1.54786e+06	6.20051e+07
BLCA (n=408)	SETD1A	0.0238995125345147	0.647687093779638	0.795928840282197
BLCA (n=408)	SETD1B	-0.0450598860923915	0.388744966212028	0.585830294258625
BLCA (n=408)	SETD2	-0.159939618720063	0.00208695296911512	0.0108413141252733
BLCA (n=408)	SETD3	0.0587279845067916	0.26112527121701	0.448307469043502
BLCA (n=408)	SETD6	-0.0546668428128575	0.295604234537213	0.459191043941301
BLCA (n=408)	SETD7	-0.0274735858408206	0.599346210767807	0.73412003204457
BLCA (n=408)	SETD8	0.0512435719425569	0.326927175131158	0.486137063392056
BLCA (n=408)	SETDB1	0.018131123652687	0.728846412629413	0.828234559806152
BLCA (n=408)	SETDB2	0.0592516373093478	0.256889822517356	0.416015906910697
BLCA (n=408)	SFI1	-0.0892232143921934	0.0874166166184417	0.185992801315833
BLCA (n=408)	SFTPA1	-0.00312981910589306	0.95228607295039	0.968016338450206
BLCA (n=408)	SFTPA2	-0.149267103415885	0.00410741960687766	0.0145395384314253
BLCA (n=408)	SFTPD	0.0992470204985134	0.0571568612523479	0.129533963178126
BLCA (n=408)	SGOL1	0.174172962598954	0.000792122018346768	0.00336094128556515
BLCA (n=408)	SGOL2	0.26649288612644	2.1147e+07	1.53796e+07
BLCA (n=408)	SHFM1	-0.0872357064550777	0.0947286697078257	0.198905343218532
BLCA (n=408)	SHQ1	-0.0973059278153762	0.0622195174112859	0.138650735178353
BLCA (n=408)	SIRPA	0.427381364756762	0.000899837	0.0171397
BLCA (n=408)	SIRPB1	0.38761419457506	1.21854	19.8946
BLCA (n=408)	SIRPG	0.676125448013025	1.72004e-36	9.17352e-36
BLCA (n=408)	SIRT2	-0.0100372204739567	0.847822848095485	0.910413796612601
BLCA (n=408)	SKA1	0.274682771091076	8.56757e+06	6.52767e+07
BLCA (n=408)	SKA2	0.291984698248464	114972	1.03345e+07
BLCA (n=408)	SKAP2	-0.0390802118129909	0.454807945651276	0.619772119434514
BLCA (n=408)	SKP1	-0.0244458023990558	0.640194940191388	0.801693311969657
BLCA (n=408)	SKP2	0.139383741428997	0.00741006521532637	0.032158971815467
BLCA (n=408)	SMARCA2	0.0139722950832594	0.789364248234999	0.90731522785632
BLCA (n=408)	SMARCA4	-0.0207461526186689	0.691611596531918	0.833266983773396
BLCA (n=408)	SMARCA5	0.0832119992751068	0.111021814910034	0.248812627782697
BLCA (n=408)	SMARCB1	-0.021669641883751	0.678632269397882	0.830131216388847
BLCA (n=408)	SMARCC1	-0.130481537230088	0.0122356737393315	0.0472876279780926
BLCA (n=408)	SMARCC2	-0.119777845795617	0.0215504091930536	0.0727070784646224
BLCA (n=408)	SMARCD1	0.164729340211011	0.00151917497085815	0.00972271981349215
BLCA (n=408)	SMARCD2	-0.239244539241571	3.45941e+08	5.64802e+09
BLCA (n=408)	SMARCD3	-0.102030589384426	0.0504965113952325	0.138109438105503
BLCA (n=408)	SMARCE1	-0.136810915634306	0.00859068874470124	0.0359819423861832
BLCA (n=408)	SMC1A	0.211579022747662	4.2879e+09	0.000504458971364217
BLCA (n=408)	SMC1B	0.0478446900261019	0.360075075829819	0.56441949131169
BLCA (n=408)	SMC2	0.309755790535047	126396	6.31979e+06
BLCA (n=408)	SMC3	0.161050992114643	0.00194018826542652	0.0118561679314362
BLCA (n=408)	SMC4	0.312428701980742	89506.4	4.77368e+06
BLCA (n=408)	SMYD2	0.151523402279634	0.00357201304991794	0.0185010489340445
BLCA (n=408)	SMYD3	-0.00798051117865627	0.878733955999407	0.938595023044073
BLCA (n=408)	SPAST	-0.0104346783807884	0.84187455848997	0.928965030057898
BLCA (n=408)	SPC24	0.331883122266077	6533.58	22976.9
BLCA (n=408)	SPC25	0.33177721188697	6630.72	22976.9
BLCA (n=408)	SPO11	-0.000944362679076026	0.985595463964135	0.994328588328374
BLCA (n=408)	SPTAN1	0.131835365319356	0.0113577319996531	0.0457249240432258
BLCA (n=408)	SPTBN1	0.0601445757416337	0.249777517418472	0.437522376664883
BLCA (n=408)	SRC	-0.304446295029293	248329	7.0685e+06
BLCA (n=408)	SSNA1	0.0409686768954667	0.433292004241964	0.635708246376328
BLCA (n=408)	STAG1	0.0947663141581034	0.0693953950753692	0.181720929595232
BLCA (n=408)	STAG2	0.055164537367559	0.291222778100446	0.482604986941302
BLCA (n=408)	STAG3	0.190843807020649	0.000230989507799421	0.00164373783675124
BLCA (n=408)	STIP1	0.179113999271619	0.000555887955272836	0.00342605525436049
BLCA (n=408)	STRA13	0.0132240362829224	0.800400342603117	0.895953754290287
BLCA (n=408)	SUDS3	-0.108097612810538	0.0382007614412855	0.121298832146233
BLCA (n=408)	SUMO1	0.182174470021731	0.000444316884368208	0.00283296445473169
BLCA (n=408)	SUMO2	0.177568118862273	0.000621643052460565	0.00372518430685016
BLCA (n=408)	SUMO3	0.198630990160637	0.000125193248962228	0.0010181532594173
BLCA (n=408)	SUN1	-0.123715498279224	0.0175808880543258	0.0654774309098108
BLCA (n=408)	SUN2	-0.192693262422282	0.000200146027537877	0.00147700355507119
BLCA (n=408)	SUPT3H	0.0824446097804693	0.114365842962647	0.262974140693765
BLCA (n=408)	SUPT7L	0.105321535308064	0.0434703084957117	0.133152353206355
BLCA (n=408)	SUV39H1	0.33217371595937	6274.1	501928
BLCA (n=408)	SUV39H2	0.152258281441027	0.0034117964081866	0.0172749185224638
BLCA (n=408)	SUV420H1	0.0353734633254112	0.498733494845994	0.673301837084965
BLCA (n=408)	SUV420H2	0.0579491487558828	0.267513239068436	0.441258951040719
BLCA (n=408)	SUZ12	0.0917886958982781	0.0786563396145767	0.186498288649056
BLCA (n=408)	SYCE1	0.0789094665814752	0.130800410805656	0.262607096880655
BLCA (n=408)	SYCE2	0.211202505319715	4.42779e+09	0.000536701630197084
BLCA (n=408)	SYCP1	0.0391079309307536	0.454487858671598	0.634538022578147
BLCA (n=408)	SYCP2	-0.00712984418191472	0.891575788228446	0.930009773595646
BLCA (n=408)	SYCP3	0.0194911588173253	0.709395099096122	0.826078718015862
BLCA (n=408)	SYNE1	0.155511650506225	0.00277792192430095	0.0148155835962717
BLCA (n=408)	SYNE2	0.25287420207271	8.8979e+07	1.92387e+09
BLCA (n=408)	TADA1	-0.0339996104977749	0.515566456514274	0.68036149384871
BLCA (n=408)	TADA2A	0.11530875128584	0.0269761539263132	0.0843004810197288
BLCA (n=408)	TADA2B	-0.103539723882384	0.0471648935059364	0.130560258839962
BLCA (n=408)	TADA3	-0.00840552746039476	0.872329496671588	0.917034950508896
BLCA (n=408)	TAF10	0.20889024100324	5.38599e+09	0.000622890896708735
BLCA (n=408)	TAF12	0.135214964181717	0.00940460016478187	0.035489057225592
BLCA (n=408)	TAF5L	0.125479761668068	0.0160201358879367	0.0545366328099973
BLCA (n=408)	TAF6L	0.022955217921328	0.660721568878671	0.79966301831004
BLCA (n=408)	TAF9	0.174731911109101	0.000761368926643278	0.00491205759124695
BLCA (n=408)	TAOK1	-0.0245794895146722	0.638366985473644	0.771440465829178
BLCA (n=408)	TBL1X	-0.0446714481248614	0.392851164929538	0.574553806112669
BLCA (n=408)	TBL1XR1	-0.0175960136368884	0.736548325620961	0.825264230387631
BLCA (n=408)	TCEA1	0.077205225096458	0.139348498407876	0.294562805102361
BLCA (n=408)	TERF1	0.0782014723719391	0.134301022482553	0.289597892145666
BLCA (n=408)	TERF2	-0.00845607416943963	0.871568367313001	0.925007424823058
BLCA (n=408)	TERF2IP	-0.0453640679084816	0.38554768414125	0.565941554702753
BLCA (n=408)	TERT	0.232888667978414	6.34343e+08	8.31926e+09
BLCA (n=408)	TESK1	0.232632270679362	6.4982e+08	8.38477e+09
BLCA (n=408)	TEX12	-0.0677860127117525	0.194483267343748	0.370878089296355
BLCA (n=408)	TEX15	0.0712842723229844	0.172393373171286	0.343926929020022
BLCA (n=408)	TFDP1	0.175977111756176	0.000696786259475964	0.0045690902260719
BLCA (n=408)	TFDP2	0.0478553265337286	0.359968170333824	0.541682431366017
BLCA (n=408)	TFPT	0.0423094605373734	0.418378625670915	0.60198363405887
BLCA (n=408)	TINF2	0.279131984519292	5.1786e+06	1.29465e+08
BLCA (n=408)	TK1	0.336362046589921	3481.92	253231
BLCA (n=408)	TMEM188	0.128490740383905	0.0136354182147046	0.051944450341732
BLCA (n=408)	TMEM48	0.060126470820892	0.249920349533862	0.431827817769092
BLCA (n=408)	TMPO	0.255781344707099	6.59211e+07	1.19857e+09
BLCA (n=408)	TNPO1	0.0832901571875749	0.110685587703029	0.228267611117815
BLCA (n=408)	TOP2A	0.197100824737434	0.000141470675325822	0.0011095739241241
BLCA (n=408)	TOP3A	0.254012420537561	7.91545e+07	1.15134e+09
BLCA (n=408)	TP53	-0.157430779401997	0.00245625169979965	0.01243671746734
BLCA (n=408)	TP53BP1	-0.00768815350410643	0.88314403569116	0.933309416846669
BLCA (n=408)	TPR	0.0662346763133148	0.204915408237158	0.365920371852068
BLCA (n=408)	TPX2	0.326001005131983	14704	470529
BLCA (n=408)	TRIM25	0.145553217883246	0.00514823951080411	0.0227546497715099
BLCA (n=408)	TRRAP	0.00597619075893996	0.909036277280641	0.951870447414283
BLCA (n=408)	TSGA14	0.065532414875546	0.209768814499635	0.371272238052451
BLCA (n=408)	TUBA1A	0.187187861989753	0.000305448700468921	0.00212486052500119
BLCA (n=408)	TUBA1B	0.310683469760139	112172	2.97518e+06
BLCA (n=408)	TUBA1C	0.247500162816526	1.53433e+08	2.15345e+09
BLCA (n=408)	TUBA3C	-0.0511686036030827	0.327636324266791	0.494545395119685
BLCA (n=408)	TUBA3D	0.0228300402688815	0.662457275387187	0.795744474939565
BLCA (n=408)	TUBA3E	-0.0296782911230646	0.570363337017909	0.719701371631431
BLCA (n=408)	TUBA4A	0.0741205055447655	0.155901050201746	0.299090743792318
BLCA (n=408)	TUBA4B	0.0536454163706957	0.304733395459384	0.473784710058312
BLCA (n=408)	TUBA8	0.0788144969503359	0.13126584399796	0.26253168799592
BLCA (n=408)	TUBAL3	0.023108290593557	0.658601539739663	0.794534648824669
BLCA (n=408)	TUBB	0.241021406309058	2.91117e+08	2.21804e+09
[truncated: 39,521 more rows]

## Sheet: Legend
Dataset EV2. Partial purity-adjusted Spearman´s correlates calculated with TIMER 2.0. between PDCD1/LAG3 expression and a selection of genes regulating cell cycle, gene expression and signaling in the tumour-immune infiltration estimation of a total number of 12159 samples distributed on the indicated TCGA cancers.
