# Supplementary material for: PD-1/LAG-3 co-signaling profiling uncovers CBL ubiquitin ligases as key immunotherapy targets
Source: EMBO Mol Med. 2024 Jul 19;16(8):2. doi: 10.1038/s44321-024-00098-y (PMC11319776; doi:10.1038/s44321-024-00098-y)
Supplement: Supplementary file 5 — Dataset EV3 [file 44321_2024_98_MOESM5_ESM.xlsx]

## Sheet: Data
	Cells	Number of cells	Percentage of parent
	NSCLC tumor microenvironment cells (Parent 0)	1015839	100
	Parent 0, NK, C4, CD8 and T regs (Parent 1)	416278	40.9787
	Parent 1, PDCD1+ and LAG3+ cells (Parent 2)	67696	16.2622
	Parent 2, ANAPC11+ cells	16544	24.4387
	Parent 2, APC+ cells	2976	4.39612
	Parent 2, BARD1+ cells	2651	3.91604
	Parent 2, BIRC7+ cells	29	0.0428386
	Parent 2, BRCA1+ cells	642	0.948357
	Parent 2, BRCA2+ cells	872	1.28811
	Parent 2, CBL+ cells	3772	5.57197
	Parent 2, CBLB+ cells	15098	22.3026
	Parent 2, CBLC+ cells	27	0.0398842
	Parent 2, CDC34+ cells	2169	3.20403
	Parent 2, COP1+ cells	3456	5.10518
	Parent 2, CRBN+ cells	10267	15.1663
	Parent 2, CRY2+ cells	1562	2.30737
	Parent 2, CUL1+ cells	4828	7.13188
	Parent 2, CUL2+ cells	3770	5.56901
	Parent 2, CUL3+ cells	5912	8.73316
	Parent 2, CUL4A+ cells	5209	7.69469
	Parent 2, CUL4B+ cells	2398	3.54231
	Parent 2, CUL5+ cells	5408	7.98866
	Parent 2, CUL7+ cells	518	0.765186
	Parent 2, CUL9+ cells	1887	2.78746
	Parent 2, DDB1+ cells	7053	10.4186
	Parent 2, DDB2+ cells	6376	9.41858
	Parent 2, FBXL3+ cells	5561	8.21467
	Parent 2, FBXL4+ cells	1614	2.38419
	Parent 2, FBXL5+ cells	6388	9.4363
	Parent 2, FBXL6+ cells	1188	1.7549
	Parent 2, FBXL7+ cells	10	0.0147719
	Parent 2, FBXL8+ cells	982	1.4506
	Parent 2, FBXO2+ cells	1843	2.72247
	Parent 2, FBXO38+ cells	2342	3.45958
	Parent 2, FBXO4+ cells	2299	3.39606
	Parent 2, FBXW7+ cells	4866	7.18802
	Parent 2, HECTD1+ cells	7634	11.2769
	Parent 2, HECTD2+ cells	1047	1.54662
	Parent 2, HECTD3+ cells	1668	2.46396
	Parent 2, HECTD4+ cells	2246	3.31777
	Parent 2, HUWE1+ cells	7018	10.3669
	Parent 2, ITCH+ cells	4132	6.10376
	Parent 2, KCMF1+ cells	4298	6.34897
	Parent 2, KEAP1+ cells	3246	4.79497
	Parent 2, KLHL22+ cells	1488	2.19806
	Parent 2, MDM2+ cells	5127	7.57356
	Parent 2, MIB1+ cells	2307	3.40788
	Parent 2, NEDD4+ cells	912	1.3472
	Parent 2, PPARG+ cells	1152	1.70173
	Parent 2, RBX1+ cells	23148	34.194
	Parent 2, RING1+ cells	4311	6.36818
	Parent 2, RNF10+ cells	9458	13.9713
	Parent 2, RNF11+ cells	6827	10.0848
	Parent 2, RNF114+ cells	10069	14.8738
	Parent 2, RNF126+ cells	8433	12.4572
	Parent 2, RNF13+ cells	6686	9.87651
	Parent 2, RNF138+ cells	6344	9.37131
	Parent 2, RNF14+ cells	2987	4.41237
	Parent 2, RNF148+ cells	3	0.00443158
	Parent 2, RNF168+ cells	6257	9.24279
	Parent 2, RNF17+ cells	6	0.00886315
	Parent 2, RNF2+ cells	2796	4.13023
	Parent 2, RNF20+ cells	3122	4.61179
	Parent 2, RNF38+ cells	4150	6.13035
	Parent 2, RNF4+ cells	6235	9.21029
	Parent 2, RNF40+ cells	2555	3.77423
	Parent 2, RNF5+ cells	8504	12.562
	Parent 2, RNF6+ cells	4254	6.28398
	Parent 2, RNF7+ cells	17580	25.969
	Parent 2, RNF8+ cells	2984	4.40794
	Parent 2, SKP1+ cells	42079	62.1588
	Parent 2, SKP2+ cells	1217	1.79774
	Parent 2, SPOP+ cells	7544	11.1439
	Parent 2, TRAF2+ cells	2639	3.89831
	Parent 2, TRAF6+ cells	1841	2.71951
	Parent 2, TRIM25+ cells	2359	3.4847
	Parent 2, TRIM63+ cells	2	0.00295438
	Parent 2, UBA1+ cells	6566	9.69924
	Parent 2, UBA2+ cells	9279	13.7069
	Parent 2, UBA3+ cells	5865	8.66373
	Parent 2, UBA5+ cells	3514	5.19085
	Parent 2, UBA6+ cells	6277	9.27234
	Parent 2, UBA7+ cells	3648	5.3888
	Parent 2, UBAP1+ cells	4602	6.79804
	Parent 2, UBAP1L+ cells	217	0.320551
	Parent 2, UBAP2+ cells	3074	4.54089
	Parent 2, UBAP2L+ cells	4054	5.98854
	Parent 2, UBE2C+ cells	482	0.712007
	Parent 2, UBE2D1+ cells	5437	8.03149
	Parent 2, UBE2D2+ cells	28534	42.1502
	Parent 2, UBE2D3+ cells	38002	56.1363
	Parent 2, UBE2D4+ cells	1509	2.22908
	Parent 2, UBE2K+ cells	9628	14.2224
	Parent 2, UBE2N+ cells	19448	28.7284
	Parent 2, UBE2S+ cells	9683	14.3037
	Parent 2, UBE3C+ cells	2880	4.25431
	Parent 2, UBE4A+ cells	5016	7.4096
	Parent 2, UBE4B+ cells	2751	4.06376
	Parent 2, UBFD1+ cells	1366	2.01784
	Parent 2, UCHL1+ cells	93	0.137379
	Parent 2, UCHL3+ cells	3932	5.80832
	Parent 2, UCHL5+ cells	5280	7.79957
	Parent 2, UFM1+ cells	10952	16.1782
	Parent 2, USP14+ cells	6994	10.3315
	Parent 2, USP48+ cells	6936	10.2458
	Parent 2, VHL+ cells	4634	6.84531
	Parent 2, WWP1+ cells	4684	6.91917
	Parent 2, XIAP+ cells	5888	8.69771

## Sheet: Legend
Dataset EV3. Single-cell sequencing analysis of biopsies from non-small cell lung cancer (NSCLC) patients. Columns indicate the expression of 105 ubiquitin-related genes on PDCD1+ and LAG3+ lymphoid tumor infiltration analyzed from the single-cell lung cancer extended atlas (LuCA) (Salcher et al., 2022) repository.
