# Supplementary material for: PD-1/LAG-3 co-signaling profiling uncovers CBL ubiquitin ligases as key immunotherapy targets
Source: EMBO Mol Med. 2024 Jul 19;16(8):2. doi: 10.1038/s44321-024-00098-y (PMC11319776; doi:10.1038/s44321-024-00098-y)
Supplement: Supplementary file 7 — Source data Fig. 2 [file 44321_2024_98_MOESM7_ESM.zip]

Archive with 184 entries (176 files):
- Fig2/
- __MACOSX/._Fig2
- Fig2/.DS_Store
- __MACOSX/Fig2/._.DS_Store
- Fig2/Fig2b/
- __MACOSX/Fig2/._Fig2b
- Fig2/Fig2e/
- __MACOSX/Fig2/._Fig2e
- Fig2/Fig2d/
- __MACOSX/Fig2/._Fig2d
- Fig2/Fig2c /
- __MACOSX/Fig2/._Fig2c 
- Fig2/Fig2f/
- __MACOSX/Fig2/._Fig2f
- Fig2/Fig2b/PD1+LAG3.png
- __MACOSX/Fig2/Fig2b/._PD1+LAG3.png
- Fig2/Fig2b/LAG-3.png
- __MACOSX/Fig2/Fig2b/._LAG-3.png
- Fig2/Fig2b/PD1.png
- __MACOSX/Fig2/Fig2b/._PD1.png
- Fig2/Fig2b/SC3.png
- __MACOSX/Fig2/Fig2b/._SC3.png
- Fig2/Fig2e/f/
- __MACOSX/Fig2/Fig2e/._f
- Fig2/Fig2e/Fig2e v3.xlsx
- __MACOSX/Fig2/Fig2e/._Fig2e v3.xlsx
- Fig2/Fig2d/Fig2d.xlsx
- __MACOSX/Fig2/Fig2d/._Fig2d.xlsx
- Fig2/Fig2c /PD1+LAG3 with insert area.png
- __MACOSX/Fig2/Fig2c /._PD1+LAG3 with insert area.png
- Fig2/Fig2c /PD1+LAG3.png
- __MACOSX/Fig2/Fig2c /._PD1+LAG3.png
- Fig2/Fig2c /PD1 with insert area.png
- __MACOSX/Fig2/Fig2c /._PD1 with insert area.png
- Fig2/Fig2c /LAG-3.png
- __MACOSX/Fig2/Fig2c /._LAG-3.png
- Fig2/Fig2c /LAG-3 with insert area.png
- __MACOSX/Fig2/Fig2c /._LAG-3 with insert area.png
- Fig2/Fig2c /PD1.png
- __MACOSX/Fig2/Fig2c /._PD1.png
- Fig2/Fig2f/f/
- __MACOSX/Fig2/Fig2f/._f
- Fig2/Fig2f/Fig2f v3.xlsx
- __MACOSX/Fig2/Fig2f/._Fig2f v3.xlsx
- Fig2/Fig2e/f/JURKAT_WT 3.fcs
- __MACOSX/Fig2/Fig2e/f/._JURKAT_WT 3.fcs
- Fig2/Fig2e/f/JURKAT_WT 2.fcs
- __MACOSX/Fig2/Fig2e/f/._JURKAT_WT 2.fcs
- Fig2/Fig2e/f/JURKAT_WT 1.fcs
- __MACOSX/Fig2/Fig2e/f/._JURKAT_WT 1.fcs
- Fig2/Fig2e/f/JURKAT_PD1+LAG3 3.fcs
- __MACOSX/Fig2/Fig2e/f/._JURKAT_PD1+LAG3 3.fcs
- Fig2/Fig2e/f/JURKAT_PD1+LAG3 1.fcs
- __MACOSX/Fig2/Fig2e/f/._JURKAT_PD1+LAG3 1.fcs
- Fig2/Fig2e/f/JURKAT_SC3 2.fcs
- __MACOSX/Fig2/Fig2e/f/._JURKAT_SC3 2.fcs
- Fig2/Fig2e/f/JURKAT_SC3 3.fcs
- __MACOSX/Fig2/Fig2e/f/._JURKAT_SC3 3.fcs
- Fig2/Fig2e/f/JURKAT_SC3 1.fcs
- __MACOSX/Fig2/Fig2e/f/._JURKAT_SC3 1.fcs
- Fig2/Fig2e/f/JURKAT_PD1+ LAG3 2.fcs
- __MACOSX/Fig2/Fig2e/f/._JURKAT_PD1+ LAG3 2.fcs
- Fig2/Fig2e/f/JURKAT_LAG3 2.fcs
- __MACOSX/Fig2/Fig2e/f/._JURKAT_LAG3 2.fcs
- Fig2/Fig2e/f/JURKAT_PD1 3.fcs
- __MACOSX/Fig2/Fig2e/f/._JURKAT_PD1 3.fcs
- Fig2/Fig2e/f/JURKAT_PD1 2.fcs
- __MACOSX/Fig2/Fig2e/f/._JURKAT_PD1 2.fcs
- Fig2/Fig2e/f/JURKAT_LAG3 3.fcs
- __MACOSX/Fig2/Fig2e/f/._JURKAT_LAG3 3.fcs
- Fig2/Fig2e/f/JURKAT_LAG3 1.fcs
- __MACOSX/Fig2/Fig2e/f/._JURKAT_LAG3 1.fcs
- Fig2/Fig2e/f/JURKAT_PD1 1.fcs
- __MACOSX/Fig2/Fig2e/f/._JURKAT_PD1 1.fcs
- Fig2/Fig2f/f/3JURKATST4_PD1.fcs
- __MACOSX/Fig2/Fig2f/f/._3JURKATST4_PD1.fcs
- Fig2/Fig2f/f/1JURKATST3_PD1.fcs
- __MACOSX/Fig2/Fig2f/f/._1JURKATST3_PD1.fcs
- Fig2/Fig2f/f/3JURKATST3_WT.fcs
- __MACOSX/Fig2/Fig2f/f/._3JURKATST3_WT.fcs
- Fig2/Fig2f/f/3JURKATST1_LAG3.fcs
- __MACOSX/Fig2/Fig2f/f/._3JURKATST1_LAG3.fcs
- Fig2/Fig2f/f/2JURKATST3_PD1+LAG3.fcs
- __MACOSX/Fig2/Fig2f/f/._2JURKATST3_PD1+LAG3.fcs
- Fig2/Fig2f/f/2JURKATST4_PD1+LAG3.fcs
- __MACOSX/Fig2/Fig2f/f/._2JURKATST4_PD1+LAG3.fcs
- Fig2/Fig2f/f/2JURKATST1_LAG3.fcs
- __MACOSX/Fig2/Fig2f/f/._2JURKATST1_LAG3.fcs
- Fig2/Fig2f/f/2JURKATST2_PD1+LAG3.fcs
- __MACOSX/Fig2/Fig2f/f/._2JURKATST2_PD1+LAG3.fcs
- Fig2/Fig2f/f/3JURKATST1_WT.fcs
- __MACOSX/Fig2/Fig2f/f/._3JURKATST1_WT.fcs
- Fig2/Fig2f/f/1JURKATST3_SC3.fcs
- __MACOSX/Fig2/Fig2f/f/._1JURKATST3_SC3.fcs
- Fig2/Fig2f/f/3JURKATST4_SC3.fcs
- __MACOSX/Fig2/Fig2f/f/._3JURKATST4_SC3.fcs
- Fig2/Fig2f/f/1JURKATST1_PD1+LAG3.fcs
- __MACOSX/Fig2/Fig2f/f/._1JURKATST1_PD1+LAG3.fcs
- Fig2/Fig2f/f/2JURKATST4_PD1.fcs
- __MACOSX/Fig2/Fig2f/f/._2JURKATST4_PD1.fcs
- Fig2/Fig2f/f/1JURKATST1_LAG3.fcs
- __MACOSX/Fig2/Fig2f/f/._1JURKATST1_LAG3.fcs
- Fig2/Fig2f/f/1JURKATST1_SC3.fcs
- __MACOSX/Fig2/Fig2f/f/._1JURKATST1_SC3.fcs
- Fig2/Fig2f/f/2JURKATST1_WT.fcs
- __MACOSX/Fig2/Fig2f/f/._2JURKATST1_WT.fcs
- Fig2/Fig2f/f/1JURKATST1_PD1.fcs
- __MACOSX/Fig2/Fig2f/f/._1JURKATST1_PD1.fcs
- Fig2/Fig2f/f/2JURKATST3_WT.fcs
- __MACOSX/Fig2/Fig2f/f/._2JURKATST3_WT.fcs
- Fig2/Fig2f/f/3JURKATST1_PD1+LAG3.fcs
- __MACOSX/Fig2/Fig2f/f/._3JURKATST1_PD1+LAG3.fcs
- Fig2/Fig2f/f/2JURKATST4_SC3.fcs
- __MACOSX/Fig2/Fig2f/f/._2JURKATST4_SC3.fcs
- Fig2/Fig2f/f/2JURKATST3_LAG3.fcs
- __MACOSX/Fig2/Fig2f/f/._2JURKATST3_LAG3.fcs
- Fig2/Fig2f/f/2JURKATST2_LAG3.fcs
- __MACOSX/Fig2/Fig2f/f/._2JURKATST2_LAG3.fcs
- Fig2/Fig2f/f/1JURKAT ST2_PD1+LAG3.fcs
- __MACOSX/Fig2/Fig2f/f/._1JURKAT ST2_PD1+LAG3.fcs
- Fig2/Fig2f/f/3JURKATST3_PD1+LAG3.fcs
- __MACOSX/Fig2/Fig2f/f/._3JURKATST3_PD1+LAG3.fcs
- Fig2/Fig2f/f/2JURKATST1_SC3.fcs
- __MACOSX/Fig2/Fig2f/f/._2JURKATST1_SC3.fcs
- Fig2/Fig2f/f/3JURKATST4_PD1+LAG3.fcs
- __MACOSX/Fig2/Fig2f/f/._3JURKATST4_PD1+LAG3.fcs
- Fig2/Fig2f/f/1JURKAT ST2_PD1.fcs
- __MACOSX/Fig2/Fig2f/f/._1JURKAT ST2_PD1.fcs
- Fig2/Fig2f/f/3JURKATST2_SC3.fcs
- __MACOSX/Fig2/Fig2f/f/._3JURKATST2_SC3.fcs
- Fig2/Fig2f/f/3JURKATST2_WT.fcs
- __MACOSX/Fig2/Fig2f/f/._3JURKATST2_WT.fcs
- Fig2/Fig2f/f/3JURKATST3_PD1.fcs
- __MACOSX/Fig2/Fig2f/f/._3JURKATST3_PD1.fcs
- Fig2/Fig2f/f/3JURKATST2_LAG3.fcs
- __MACOSX/Fig2/Fig2f/f/._3JURKATST2_LAG3.fcs
- Fig2/Fig2f/f/3JURKATST3_LAG3.fcs
- __MACOSX/Fig2/Fig2f/f/._3JURKATST3_LAG3.fcs
- Fig2/Fig2f/f/1JURKATST3_PD1+LAG3.fcs
- __MACOSX/Fig2/Fig2f/f/._1JURKATST3_PD1+LAG3.fcs
- Fig2/Fig2f/f/3JURKATST2_PD1+LAG3.fcs
- __MACOSX/Fig2/Fig2f/f/._3JURKATST2_PD1+LAG3.fcs
- Fig2/Fig2f/f/3JURKATST3_SC3.fcs
- __MACOSX/Fig2/Fig2f/f/._3JURKATST3_SC3.fcs
- Fig2/Fig2f/f/2JURKATST4_WT.fcs
- __MACOSX/Fig2/Fig2f/f/._2JURKATST4_WT.fcs
- Fig2/Fig2f/f/3JURKATST2_PD1.fcs
- __MACOSX/Fig2/Fig2f/f/._3JURKATST2_PD1.fcs
- Fig2/Fig2f/f/2JURKATST1_PD1.fcs
- __MACOSX/Fig2/Fig2f/f/._2JURKATST1_PD1.fcs
- Fig2/Fig2f/f/1JURKAT ST2_SC3.fcs
- __MACOSX/Fig2/Fig2f/f/._1JURKAT ST2_SC3.fcs
- Fig2/Fig2f/f/3JURKATST4_LAG3.fcs
- __MACOSX/Fig2/Fig2f/f/._3JURKATST4_LAG3.fcs
- Fig2/Fig2f/f/1JURKATST3_WT.fcs
- __MACOSX/Fig2/Fig2f/f/._1JURKATST3_WT.fcs
- Fig2/Fig2f/f/3JURKATST1_SC3.fcs
- __MACOSX/Fig2/Fig2f/f/._3JURKATST1_SC3.fcs
- Fig2/Fig2f/f/3JURKATST4_WT.fcs
- __MACOSX/Fig2/Fig2f/f/._3JURKATST4_WT.fcs
- Fig2/Fig2f/f/2JURKATST3_PD1.fcs
- __MACOSX/Fig2/Fig2f/f/._2JURKATST3_PD1.fcs
- Fig2/Fig2f/f/2JURKATST2_SC3.fcs
- __MACOSX/Fig2/Fig2f/f/._2JURKATST2_SC3.fcs
- Fig2/Fig2f/f/1JURKATST3_LAG3.fcs
- __MACOSX/Fig2/Fig2f/f/._1JURKATST3_LAG3.fcs
- Fig2/Fig2f/f/2JURKATST4_LAG3.fcs
- __MACOSX/Fig2/Fig2f/f/._2JURKATST4_LAG3.fcs
- Fig2/Fig2f/f/2JURKATST2_PD1.fcs
- __MACOSX/Fig2/Fig2f/f/._2JURKATST2_PD1.fcs
- Fig2/Fig2f/f/2JURKATST3_SC3.fcs
- __MACOSX/Fig2/Fig2f/f/._2JURKATST3_SC3.fcs
- Fig2/Fig2f/f/2JURKATST2_WT.fcs
- __MACOSX/Fig2/Fig2f/f/._2JURKATST2_WT.fcs
- Fig2/Fig2f/f/1JURKATST1_WT.fcs
- __MACOSX/Fig2/Fig2f/f/._1JURKATST1_WT.fcs
- Fig2/Fig2f/f/1JURKAT ST2_LAG3.fcs
- __MACOSX/Fig2/Fig2f/f/._1JURKAT ST2_LAG3.fcs
- Fig2/Fig2f/f/2JURKATST1_PD1+LAG3.fcs
- __MACOSX/Fig2/Fig2f/f/._2JURKATST1_PD1+LAG3.fcs
- Fig2/Fig2f/f/3JURKATST1_PD1.fcs
- __MACOSX/Fig2/Fig2f/f/._3JURKATST1_PD1.fcs
- Fig2/Fig2f/f/1JURKAT ST2_WT.fcs
- __MACOSX/Fig2/Fig2f/f/._1JURKAT ST2_WT.fcs
