# Supplementary material for: PD-1/LAG-3 co-signaling profiling uncovers CBL ubiquitin ligases as key immunotherapy targets
Source: EMBO Mol Med. 2024 Jul 19;16(8):2. doi: 10.1038/s44321-024-00098-y (PMC11319776; doi:10.1038/s44321-024-00098-y)
Supplement: Supplementary file 7 — Source data Fig. 2 [file 44321_2024_98_MOESM7_ESM.zip › Fig2/Fig2e/Fig2e v3.xlsx]

## Sheet: Hoja1
	CD3+ (%)						2way ANOVA (Tukey's multiple comparisons test)	adj p-value	Summary
	WT	SC3	PD-1	LAG-3	PD-1+LAG-3		SC3 vs. PD-1	<0,0001	****
	61.3	78.9	24.9	22.6	1.86		SC3 vs. LAG-3	<0,0001	****
	59.6	81	23.7	23.9	1.75		SC3 vs. PD-1+LAG-3	<0,0001	****
	66.2	79.2	24.4	23.1	1.97
	CD3+Ki67+ (%)						2way ANOVA (Tukey's multiple comparisons test)	adj p-value	Summary
	WT	SC3	PD-1	LAG-3	PD-1+LAG-3		SC3 vs. PD-1	<0,0001	****
	45.8	68.4	8.01	15.6	1.08		SC3 vs. LAG-3	<0,0001	****
	44	71	7.88	13.9	1.16		SC3 vs. PD-1+LAG-3	<0,0001	****
	51.5	68.6	8.29	14.7	1.06
	CD3+ZAP70+ (%)						2way ANOVA (Tukey's multiple comparisons test)	adj p-value	Summary
	WT	SC3	PD-1	LAG-3	PD-1+LAG-3		SC3 vs. PD-1	<0,0001	****
	54.4	76	23.3	19.7	1.44		SC3 vs. LAG-3	<0,0001	****
	53.4	78	22	21.3	1.42		SC3 vs. PD-1+LAG-3	<0,0001	****
	57.3	76.6	22.7	20.2	1.41
	CD3+CD4+H2AX+ (%)						2way ANOVA (Tukey's multiple comparisons test)	adj p-value	Summary
	WT	SC3	PD-1	LAG-3	PD-1+LAG-3		SC3 vs. PD-1	<0,0001	****
	63.5	71.3	91.9	80.3	75.3		SC3 vs. LAG-3	0.0055	**
	62.3	74.3	90.1	78.7	75.7		SC3 vs. PD-1+LAG-3	0.1759	ns
	63.4	71.6	92.6	76.4	75.1
