# Supplementary material for: PD-1/LAG-3 co-signaling profiling uncovers CBL ubiquitin ligases as key immunotherapy targets
Source: EMBO Mol Med. 2024 Jul 19;16(8):2. doi: 10.1038/s44321-024-00098-y (PMC11319776; doi:10.1038/s44321-024-00098-y)
Supplement: Supplementary file 7 — Source data Fig. 2 [file 44321_2024_98_MOESM7_ESM.zip › Fig2/Fig2d/Fig2d.xlsx]

## Sheet: Hoja1
	Day	WT		SC3				PD1					LAG-3		PD1+LAG3					2way ANOVA (Tukey's multiple comparisons test) day 8	adj p-value	Summary
	0	25000		25000				25000					25000		25000					SC3 vs. PD-1	0.0035	**
	1	37500		37500				25000					30000		27500					SC3 vs. LAG-3	0.0056	**
	2	55000	47500	50000	47500			35000	35000	27500			20000	25000	47500	47500	32500			SC3 vs. PD-1+LAG-3	0.0026	**
	3	87500	105000	90000	102500			100000	85000	70000	47500		50000	42500	90000	67500	67500	60000
	4	162500	167500	120000	152500	127500	132500	120000	135000	120000	95000	102500	90000	72500	127500	122500	145000	155000
	5	282500	312500	275000	250000			250000	240000	262500	250000		135000	150000	170000	175000
	6	595000	610000	500000	475000			417500	495000	447500	415000		292500	280000	305000	312500
	7	1005000	925000	787500	910000			550000	820000				560000	520000	600000	650000
	8	1090000	1350000	1530000	1550000			840000	840000				885000	955000	710000	860000
