# Supplementary material for: PD-1/LAG-3 co-signaling profiling uncovers CBL ubiquitin ligases as key immunotherapy targets
Source: EMBO Mol Med. 2024 Jul 19;16(8):2. doi: 10.1038/s44321-024-00098-y (PMC11319776; doi:10.1038/s44321-024-00098-y)
Supplement: Supplementary file 7 — Source data Fig. 2 [file 44321_2024_98_MOESM7_ESM.zip › Fig2/Fig2f/Fig2f v3.xlsx]

## Sheet: Hoja1
	PART 1													PART 2
	IL-12/IL-23 p40+ (%)														IL-2		IL-12/IL-23 p40		IL-4		IFN-a/b		IFN-g		IL-17a
	WT	SC3	PD-1	LAG-3	PD-1+LAG-3		2way ANOVA (Tukey's multiple comparisons test)	Mean Diff,	95,00% CI of diff,	Significant?	Summary	Adjusted P Value		Condition	%	MFI	%	MFI	%	MFI	%	MFI	%	MFI	%	MFI
	10.5	79.2	25.3	8.47	12.9		SC3 vs. PD-1	34.67	3,075 to 66,26	Yes	*	0.0318		WT	11.3	616	10.5	443	4.46	767	4.09	750	6.19	1351	6.71	515
	9.5	45	21.5	6.18	32.9		SC3 vs. LAG-3	48.58	16,98 to 80,17	Yes	**	0.0047		SC3	76.8	2525	79.2	2320	73.5	3592	77.7	3713	80.1	5415	72.4	2187
	13.3	39.3	12.7	3.12	10.2		SC3 vs. PD-1+LAG-3	35.83	4,242 to 67,43	Yes	*	0.0268		PD-1	23.1	806	25.3	522	12.6	1127	18.5	1225	48.1	2449	7.16	568
														LAG-3	10.3	734	8.47	665	3.53	779	4.55	858	8.56	1604	2.72	413
	IFNg+ (%)													PD-1+LAG-3	20	1098	12.9	735	7.18	893	6.63	871	10.3	1550	6.45	507
	WT	SC3	PD-1	LAG-3	PD-1+LAG-3		2way ANOVA (Tukey's multiple comparisons test)	Mean Diff,	95,00% CI of diff,	Significant?	Summary	Adjusted P Value
	6.19	80.1	48.1	8.56	10.3		SC3 vs. PD-1	28.9	-8,661 to 66,46	No	ns	0.1482
	20.6	69.5	59.3	20.8	59.7		SC3 vs. LAG-3	60.31	22,75 to 97,87	Yes	**	0.0036
	15.4	63.2	18.7	2.52	15.1		SC3 vs. PD-1+LAG-3	42.57	5,006 to 80,13	Yes	*	0.0269
	IFNa/b+ (%)
	WT	SC3	PD-1	LAG-3	PD-1+LAG-3		2way ANOVA (Tukey's multiple comparisons test)	Mean Diff,	95,00% CI of diff,	Significant?	Summary	Adjusted P Value
	4.09	77.7	18.5	4.55	6.63		SC3 vs. PD-1	39.03	3,217 to 74,85	Yes	*	0.0329
	21.1	60	40.9	20.7	55.6		SC3 vs. LAG-3	59	23,18 to 94,82	Yes	**	0.003
	23.9	68.8	30	4.25	24.2		SC3 vs. PD-1+LAG-3	40.02	4,207 to 75,84	Yes	*	0.0289
	IL2+ (%)
	WT	SC3	PD-1	LAG-3	PD-1+LAG-3		2way ANOVA (Tukey's multiple comparisons test)	Mean Diff,	95,00% CI of diff,	Significant?	Summary	Adjusted P Value
	11.3	76.8	23.1	10.3	20		SC3 vs. PD-1	46.67	21,18 to 72,15	Yes	**	0.0015
	11.1	60.2	16.2	32	24.6		SC3 vs. LAG-3	49.12	23,63 to 74,60	Yes	**	0.0011
	20.3	57.3	15	4.65	18.2		SC3 vs. PD-1+LAG-3	43.83	18,35 to 69,32	Yes	**	0.0023
	IL4+ (%)
	WT	SC3	PD-1	LAG-3	PD-1+LAG-3		2way ANOVA (Tukey's multiple comparisons test)	Mean Diff,	95,00% CI of diff,	Significant?	Summary	Adjusted P Value
	4.46	73.5	12.6	3.53	7.18		SC3 vs. PD-1	46.53	17,90 to 75,17	Yes	**	0.0033
	9.27	53.1	13.7	16.5	29.6		SC3 vs. LAG-3	51.42	22,79 to 80,05	Yes	**	0.0017
	22.7	50.4	11.1	2.71	14.5		SC3 vs. PD-1+LAG-3	41.91	13,27 to 70,54	Yes	**	0.0064
	IL17A+ (%)
	WT	SC3	PD-1	LAG-3	PD-1+LAG-3		2way ANOVA (Tukey's multiple comparisons test)	Mean Diff,	95,00% CI of diff,	Significant?	Summary	Adjusted P Value
	6.71	72.4	7.16	2.72	6.45		SC3 vs. PD-1	44.58	14,94 to 74,22	Yes	**	0.0054
	5.57	40.7	12.4	3.11	23.6		SC3 vs. LAG-3	56.17	26,53 to 85,81	Yes	**	0.0012
	27.1	65.5	25.3	4.26	14		SC3 vs. PD-1+LAG-3	44.85	15,21 to 74,49	Yes	**	0.0052
