# Supplementary material for: PD-1/LAG-3 co-signaling profiling uncovers CBL ubiquitin ligases as key immunotherapy targets
Source: EMBO Mol Med. 2024 Jul 19;16(8):2. doi: 10.1038/s44321-024-00098-y (PMC11319776; doi:10.1038/s44321-024-00098-y)
Supplement: Supplementary file 8 — Source data Fig. 3 [file 44321_2024_98_MOESM8_ESM.xlsx]

## Sheet: Hoja1
	Upstream regulators	(-Log10 p-value)	z-score
	LARP1	12.6904	1.414
	MYC	7.77728	-0.638
	YAP1	7.41567
	MLXIPL	7.25727	-0.816
	MYCN	6.36051	-0.816
	Canonical pathways	(-Log10 p-value)	z-score
	Major pathway of rRNA processing in the nucleolus and cytosol	13.1	0
	Eukaryotic Translation Elongation	12	-1.41421
	Nonsense-Mediated Decay (NMD)	11.3	-1.41421
	Eukaryotic Translation Termination	10.2	-1.13389
	Response of EIF2AK4 (GCN2) to amino acid deficiency	9.9	-1.13389
