# Supplementary material for: PD-1/LAG-3 co-signaling profiling uncovers CBL ubiquitin ligases as key immunotherapy targets
Source: EMBO Mol Med. 2024 Jul 19;16(8):2. doi: 10.1038/s44321-024-00098-y (PMC11319776; doi:10.1038/s44321-024-00098-y)
Supplement: Supplementary file 10 — Source data Fig. 5 [file 44321_2024_98_MOESM10_ESM.xlsx]

## Sheet: Hoja1
	Ki67+ proliferating T cells (%) in NSCLC CD4 T cells						2way ANOVA (Tukey's multiple comparisons test)	adj p-value	Summary
	Control	α-PD-1	α-LAG-3	α-PD-1+α-LAG-3	Bispecific		Control vs. α-PD-1	0.9195	ns
	40	38	40	58	80		Control vs. α-LAG-3	0.9486	ns
	24	20	20	44	62		Control vs. α-PD-1+α-LAG-3	0.0094	**
	30	20	20	38	45		Control vs. Bispecific	<0,0001	****
	20	20	18	28	35
	22	22	24	44	68
							2way ANOVA (Tukey's multiple comparisons test)	adj p-value	Summary
	Ki67+ proliferating T cells (%) in NSCLC CD8 T cells						Control vs. α-PD-1	0.9911	ns
	Control	α-PD-1	α-LAG-3	α-PD-1+α-LAG-3	Bispecific		Control vs. α-LAG-3	0.9642	ns
	1	2	2	20	28		Control vs. α-PD-1+α-LAG-3	0.0037	**
	1	2	2	20	30		Control vs. Bispecific	<0,0001	****
	2	4	4	36	45
	4	8	10	20	65
	5	10	14	45	80
