# Supplementary material for: PD-1/LAG-3 co-signaling profiling uncovers CBL ubiquitin ligases as key immunotherapy targets
Source: EMBO Mol Med. 2024 Jul 19;16(8):2. doi: 10.1038/s44321-024-00098-y (PMC11319776; doi:10.1038/s44321-024-00098-y)
Supplement: Supplementary file 13 — EV Figure Source Data [file 44321_2024_98_MOESM13_ESM.zip]

Archive with 4 entries (2 files):
- FigEV3/FigEV3d/
- FigEV3/FigEV3d/FigEV3d.xlsx
- FigEV3/FigEV3e/
- FigEV3/FigEV3e/FigEV3e.xlsx
