# Supplementary material for: PD-1/LAG-3 co-signaling profiling uncovers CBL ubiquitin ligases as key immunotherapy targets
Source: EMBO Mol Med. 2024 Jul 19;16(8):2. doi: 10.1038/s44321-024-00098-y (PMC11319776; doi:10.1038/s44321-024-00098-y)
Supplement: Supplementary file 13 — EV Figure Source Data [file 44321_2024_98_MOESM13_ESM.zip › FigEV3/FigEV3d/FigEV3d.xlsx]

## Sheet: Hoja1
	Condition	Molecular and cellular functions	p-value range
	PD-1	Cellular function and maintenance	1,02E-02 - 1,92E-11
		RNA post-transcriptional modification	4,61E-03 - 3,90E-11
		Cell death and survival	1,02E-02 - 3,08E-10
		Cell morphology	1,02E-02 - 6,06E-09
		Protein synthesis	1,01E-03 - 6,72E-07
	LAG-3	RNA post-transcriptional modification	1,02E-02 - 1,26E-09
		Cellular function and maintenance	1,98E-02 - 9,65E-09
		Protein synthesis	1,39E-02 - 7,13E-08
		Cell death and survival	2,04E-02 - 1,44E-07
		DNA replication, recombination and repair	2,04E-02 - 2,41E-06
	PD-1+LAG-3	Cell death and survival	5,33E-03 - 5,86E-15
		RNA post-transcriptional modification	2,96E-04 - 1,84E-14
		Cellular function and maintenance	5,78E-03 -2,75E-14
		Cell-to-cell signaling and interaction	5,86E-03 - 4,97E-09
		Cellular development	5,78E-03 - 5,49E-09
