# Supplementary material for: PD-1/LAG-3 co-signaling profiling uncovers CBL ubiquitin ligases as key immunotherapy targets
Source: EMBO Mol Med. 2024 Jul 19;16(8):2. doi: 10.1038/s44321-024-00098-y (PMC11319776; doi:10.1038/s44321-024-00098-y)
Supplement: Supplementary file 13 — EV Figure Source Data [file 44321_2024_98_MOESM13_ESM.zip › FigEV3/FigEV3e/FigEV3e.xlsx]

## Sheet: Hoja1
	Condition	Diseases and disorders	p-value range
	PD-1	Cancer	1,02E-02 - 1,27E-14
		Organismal injury and abnormalities	1,02E-02 - 1,27E-14
		Infectious diseases	1,02E-02 - 8,72E-11
		Endocrine system disorders	1,02E-02 - 8,12E-09
		Tumor morphology	1,02E-02 - 1,55E-07
	LAG-3	Cancer	2,04E-02 - 2,00E-08
		Organismal injury and abnormalities	2,04E-02 - 2,00E-08
		Endocrine system disorders	1,77E-02 - 4,23E-08
		Tumor morphology	1,53E-02 - 6,66E-06
		Gastrointestinal disease	2,04E-02 - 6,91E-06
	PD-1+LAG-3	Cancer	5,86E-03 - 5,11E-25
		Organismal injury and abnormalities	5,86E-03 - 5,11E-25
		Endocrine system disorders	5,86E-03 - 6,43E-15
		Infectious diseases	5,35E-03 - 1,65E-13
		Gastrointestinal disease	5,86E-03 - 1,36E-09
